# Supplementary material for: Bioinformatics Strategy for 16s and 23s rRNA Metabarcoding Data
Source: BioTech (Basel). 2026 Jun 8;15(2):42. doi: 10.3390/biotech15020042 (PMC13296876; doi:10.3390/biotech15020042)
Supplement: Supplementary file 1 [file biotech-15-00042-s001.zip]

Archive with 8 entries (7 files):
- biotech-4293793-supplementary/
- biotech-4293793-supplementary/275_SOMBA_MTP[23S].xlsx
- biotech-4293793-supplementary/cutadapt.exe
- biotech-4293793-supplementary/ezbiocloud_FORMAT_SOMBA.fasta
- biotech-4293793-supplementary/SILVA99_16S_FORMAT_SOMBA.fasta
- biotech-4293793-supplementary/SOMBA.exe
- biotech-4293793-supplementary/SOMBA.zip
- biotech-4293793-supplementary/vsearch.exe
