# Supplementary material for: Bioinformatics Strategy for 16s and 23s rRNA Metabarcoding Data
Source: BioTech (Basel). 2026 Jun 8;15(2):42. doi: 10.3390/biotech15020042 (PMC13296876; doi:10.3390/biotech15020042)
Supplement: Supplementary file 1 [file biotech-15-00042-s001.zip › biotech-4293793-supplementary/275_SOMBA_MTP[23S].xlsx]

## Sheet: Phylum
TAXON NAME	TAXONOMY	C_S22-49-AA-23S	C_S22-49-AB-23S	C_S22-49-AC-23S	C_S22-49-AD-23S	C_S22-49-AE-23S	C_S22-49-AF-23S	C_S22-49-AG-23S	C_S22-49-AH-23S	C_S22-49-AI-23S	C_S22-49-AJ-23S	C_S22-49-AK-23S	C_S22-49-AL-23S	C_S22-49-AM-23S	C_S22-49-AO-23S	C_S22-49-AP-23S	C_S22-49-AR-23S	C_S22-49-AS-23S	C_S22-49-AT-23S	C_S22-49-AU-23S	C_S22-49-AV-23S	C_S22-49-AW-23S	C_S22-49-AX-23S	C_S22-49-AY-23S	C_S22-49-AZ-23S	C_S22-49-BA-23S	C_S22-49-BB-23S	C_S22-49-BC-23S	C_S22-49-BD-23S	C_S22-49-BE-23S	C_S22-49-BF-23S	C_S22-49-BG-23S	C_S22-49-BH-23S	C_S22-49-BI-23S	C_S22-49-BJ-23S	C_S22-49-BK-23S	C_S22-49-BL-23S	C_S22-49-BM-23S	C_S22-49-BN-23S	C_S22-49-NA-23S	C_S22-49-T-23S	C_S22-49-U-23S	C_S22-49-V-23S	C_S22-49-W-23S	C_S22-49-X-23S	C_S22-49-Y-23S	C_S22-49-Z-23S	R_S22-49-AA-23S	R_S22-49-AB-23S
Chlorophyta	k:Plantae,p:Chlorophyta	9349	9740	5108	4960	5025	5086	5093	4943	4939	5059	4992	4990	4996	5106	5047	5078	4979	5077	5102	4975	5175	4996	4993	4987	5109	5016	5014	4983	5037	5066	4998	5014	5157	5133	4998	4975	5044	5082	4963	5077	4985	5057	4983	5103	4990	5069	67.6875	70.5184
Cyanobacteria	k:Eubacteria,p:Cyanobacteria	4428	4040	7778	7974	7899	7810	7823	8050	8006	7884	7964	7961	7967	7831	7929	7850	8017	7886	7845	7942	7762	7904	7979	7954	7885	7947	7884	7986	7940	7878	8021	7933	7771	7835	7936	7944	7892	7847	7957	7871	7935	7888	7925	7853	7969	7850	32.0591	29.2499
Ochrophyta	k:Chromista,p:Ochrophyta	35	32	926	878	888	916	896	819	867	869	856	861	849	875	836	884	816	849	865	895	875	912	840	871	818	849	914	843	835	868	793	865	884	844	878	893	876	883	892	864	892	867	904	856	853	893	0.253403	0.231683
[truncated: 44 more columns]

## Sheet: Class
TAXON NAME	TAXONOMY	C_S22-49-AA-23S	C_S22-49-AB-23S	C_S22-49-AC-23S	C_S22-49-AD-23S	C_S22-49-AE-23S	C_S22-49-AF-23S	C_S22-49-AG-23S	C_S22-49-AH-23S	C_S22-49-AI-23S	C_S22-49-AJ-23S	C_S22-49-AK-23S	C_S22-49-AL-23S	C_S22-49-AM-23S	C_S22-49-AO-23S	C_S22-49-AP-23S	C_S22-49-AR-23S	C_S22-49-AS-23S	C_S22-49-AT-23S	C_S22-49-AU-23S	C_S22-49-AV-23S	C_S22-49-AW-23S	C_S22-49-AX-23S	C_S22-49-AY-23S	C_S22-49-AZ-23S	C_S22-49-BA-23S	C_S22-49-BB-23S	C_S22-49-BC-23S	C_S22-49-BD-23S	C_S22-49-BE-23S	C_S22-49-BF-23S	C_S22-49-BG-23S	C_S22-49-BH-23S	C_S22-49-BI-23S	C_S22-49-BJ-23S	C_S22-49-BK-23S	C_S22-49-BL-23S	C_S22-49-BM-23S	C_S22-49-BN-23S	C_S22-49-NA-23S	C_S22-49-T-23S	C_S22-49-U-23S	C_S22-49-V-23S	C_S22-49-W-23S	C_S22-49-X-23S	C_S22-49-Y-23S	C_S22-49-Z-23S	R_S22-49-AA-23S	R_S22-49-AB-23S
Chlorophyceae	k:Plantae,p:Chlorophyta,c:Chlorophyceae	9349	9708	5108	4960	5025	5086	5093	4943	4939	5059	4992	4990	4996	5106	5047	5078	4979	5077	5102	4975	5175	4996	4993	4987	5109	5016	5014	4983	5037	5066	4998	5014	5154	5133	4998	4975	5044	5082	4963	5077	4985	5057	4983	5102	4990	5069	67.6875	70.2867
Cyanophyceae	k:Eubacteria,p:Cyanobacteria,c:Cyanophyceae	4428	4040	7778	7974	7899	7810	7823	8050	8006	7884	7964	7961	7967	7831	7929	7850	8017	7886	7845	7942	7762	7904	7979	7954	7885	7947	7884	7986	7940	7878	8021	7933	7771	7835	7936	7944	7892	7847	7957	7871	7935	7888	7925	7853	7969	7850	32.0591	29.2499
Eustigmatophyceae	k:Chromista,p:Ochrophyta,c:Eustigmatophyceae	35	32	926	878	888	916	896	819	867	869	856	861	849	875	836	884	816	849	865	895	875	912	840	871	818	849	914	843	835	868	793	865	884	844	878	893	876	883	892	864	892	867	904	856	853	893	0.253403	0.231683
Trebouxiophyceae	k:Plantae,p:Chlorophyta,c:Trebouxiophyceae	0	32	0	0	0	0	0	0	0	0	0	0	0	0	0	0	0	0	0	0	0	0	0	0	0	0	0	0	0	0	0	0	3	0	0	0	0	0	0	0	0	0	0	1	0	0	0	0.231683
[truncated: 44 more columns]

## Sheet: Order
TAXON NAME	TAXONOMY	C_S22-49-AA-23S	C_S22-49-AB-23S	C_S22-49-AC-23S	C_S22-49-AD-23S	C_S22-49-AE-23S	C_S22-49-AF-23S	C_S22-49-AG-23S	C_S22-49-AH-23S	C_S22-49-AI-23S	C_S22-49-AJ-23S	C_S22-49-AK-23S	C_S22-49-AL-23S	C_S22-49-AM-23S	C_S22-49-AO-23S	C_S22-49-AP-23S	C_S22-49-AR-23S	C_S22-49-AS-23S	C_S22-49-AT-23S	C_S22-49-AU-23S	C_S22-49-AV-23S	C_S22-49-AW-23S	C_S22-49-AX-23S	C_S22-49-AY-23S	C_S22-49-AZ-23S	C_S22-49-BA-23S	C_S22-49-BB-23S	C_S22-49-BC-23S	C_S22-49-BD-23S	C_S22-49-BE-23S	C_S22-49-BF-23S	C_S22-49-BG-23S	C_S22-49-BH-23S	C_S22-49-BI-23S	C_S22-49-BJ-23S	C_S22-49-BK-23S	C_S22-49-BL-23S	C_S22-49-BM-23S	C_S22-49-BN-23S	C_S22-49-NA-23S	C_S22-49-T-23S	C_S22-49-U-23S	C_S22-49-V-23S	C_S22-49-W-23S	C_S22-49-X-23S	C_S22-49-Y-23S	C_S22-49-Z-23S	R_S22-49-AA-23S	R_S22-49-AB-23S
Chlamydomonadales	k:Plantae,p:Chlorophyta,c:Chlorophyceae,o:Chlamydomonadales	0	2	0	0	0	0	0	0	0	0	0	0	0	0	0	0	0	0	0	0	0	0	0	0	0	0	0	0	0	0	0	0	0	0	0	0	0	0	0	0	0	0	0	0	0	0	0	0.0144802
Chlorellales	k:Plantae,p:Chlorophyta,c:Trebouxiophyceae,o:Chlorellales	0	32	0	0	0	0	0	0	0	0	0	0	0	0	0	0	0	0	0	0	0	0	0	0	0	0	0	0	0	0	0	0	3	0	0	0	0	0	0	0	0	0	0	1	0	0	0	0.231683
Chroococcales	k:Eubacteria,p:Cyanobacteria,c:Cyanophyceae,o:Chroococcales	4353	3955	7767	7958	7884	7790	7801	8034	7987	7873	7950	7945	7952	7811	7919	7837	7996	7867	7830	7933	7745	7886	7962	7938	7873	7929	7866	7966	7923	7861	8007	7918	7753	7818	7917	7930	7874	7836	7941	7848	7920	7868	7912	7837	7958	7831	31.5161	28.6345
Eustigmatales	k:Chromista,p:Ochrophyta,c:Eustigmatophyceae,o:Eustigmatales	35	32	926	878	888	916	896	819	867	869	856	861	849	875	836	884	816	849	865	895	875	912	840	871	818	849	914	843	835	868	793	865	884	844	878	893	876	883	892	864	892	867	904	856	853	893	0.253403	0.231683
Oscillatoriales	k:Eubacteria,p:Cyanobacteria,c:Cyanophyceae,o:Oscillatoriales	0	1	6	7	7	9	11	7	9	4	5	10	5	8	7	4	11	9	10	5	8	9	10	3	4	8	9	12	8	7	5	11	11	7	11	5	8	2	11	11	7	11	9	6	4	12	0	0.00724008
Sphaeropleales	k:Plantae,p:Chlorophyta,c:Chlorophyceae,o:Sphaeropleales	9349	9706	5108	4960	5025	5086	5093	4943	4939	5059	4992	4990	4996	5106	5047	5078	4979	5077	5102	4975	5175	4996	4993	4987	5109	5016	5014	4983	5037	5066	4998	5014	5154	5133	4998	4975	5044	5082	4963	5077	4985	5057	4983	5102	4990	5069	67.6875	70.2722
Synechococcales	k:Eubacteria,p:Cyanobacteria,c:Cyanophyceae,o:Synechococcales	75	84	5	9	8	11	11	9	10	7	9	6	10	12	3	9	10	10	5	4	9	9	7	13	8	10	9	8	9	10	9	4	7	10	8	9	10	9	5	12	8	9	4	10	7	7	0.543006	0.608167
[truncated: 44 more columns]

## Sheet: Family
TAXON NAME	TAXONOMY	C_S22-49-AA-23S	C_S22-49-AB-23S	C_S22-49-AC-23S	C_S22-49-AD-23S	C_S22-49-AE-23S	C_S22-49-AF-23S	C_S22-49-AG-23S	C_S22-49-AH-23S	C_S22-49-AI-23S	C_S22-49-AJ-23S	C_S22-49-AK-23S	C_S22-49-AL-23S	C_S22-49-AM-23S	C_S22-49-AO-23S	C_S22-49-AP-23S	C_S22-49-AR-23S	C_S22-49-AS-23S	C_S22-49-AT-23S	C_S22-49-AU-23S	C_S22-49-AV-23S	C_S22-49-AW-23S	C_S22-49-AX-23S	C_S22-49-AY-23S	C_S22-49-AZ-23S	C_S22-49-BA-23S	C_S22-49-BB-23S	C_S22-49-BC-23S	C_S22-49-BD-23S	C_S22-49-BE-23S	C_S22-49-BF-23S	C_S22-49-BG-23S	C_S22-49-BH-23S	C_S22-49-BI-23S	C_S22-49-BJ-23S	C_S22-49-BK-23S	C_S22-49-BL-23S	C_S22-49-BM-23S	C_S22-49-BN-23S	C_S22-49-NA-23S	C_S22-49-T-23S	C_S22-49-U-23S	C_S22-49-V-23S	C_S22-49-W-23S	C_S22-49-X-23S	C_S22-49-Y-23S	C_S22-49-Z-23S	R_S22-49-AA-23S	R_S22-49-AB-23S
Aphanothecaceae	k:Eubacteria,p:Cyanobacteria,c:Cyanophyceae,o:Chroococcales,f:Aphanothecaceae	4326	3915	7762	7954	7882	7789	7795	8030	7983	7870	7946	7942	7950	7807	7916	7832	7992	7861	7828	7932	7743	7883	7958	7937	7867	7926	7865	7964	7918	7856	8003	7916	7752	7815	7910	7926	7872	7834	7938	7844	7918	7865	7908	7835	7952	7828	31.3206	28.3449
Chlamydomonadaceae	k:Plantae,p:Chlorophyta,c:Chlorophyceae,o:Chlamydomonadales,f:Chlamydomonadaceae	0	2	0	0	0	0	0	0	0	0	0	0	0	0	0	0	0	0	0	0	0	0	0	0	0	0	0	0	0	0	0	0	0	0	0	0	0	0	0	0	0	0	0	0	0	0	0	0.0144802
Chlorellaceae	k:Plantae,p:Chlorophyta,c:Trebouxiophyceae,o:Chlorellales,f:Chlorellaceae	0	32	0	0	0	0	0	0	0	0	0	0	0	0	0	0	0	0	0	0	0	0	0	0	0	0	0	0	0	0	0	0	3	0	0	0	0	0	0	0	0	0	0	1	0	0	0	0.231683
Chroococcaceae	k:Eubacteria,p:Cyanobacteria,c:Cyanophyceae,o:Chroococcales,f:Chroococcaceae	27	40	5	4	2	1	6	4	4	3	4	3	2	4	3	5	4	6	2	1	2	3	4	1	6	3	1	2	5	5	4	2	1	3	7	4	2	2	3	4	2	3	4	2	6	3	0.195482	0.289603
Microcoleaceae	k:Eubacteria,p:Cyanobacteria,c:Cyanophyceae,o:Oscillatoriales,f:Microcoleaceae	0	1	6	7	7	9	11	7	9	4	5	10	5	8	7	4	11	9	10	5	8	9	10	3	4	8	9	12	8	7	5	11	11	7	11	5	8	2	11	11	7	11	9	6	4	12	0	0.00724008
Monodopsidaceae	k:Chromista,p:Ochrophyta,c:Eustigmatophyceae,o:Eustigmatales,f:Monodopsidaceae	35	32	926	878	888	916	896	819	867	869	856	861	849	875	836	884	816	849	865	895	875	912	840	871	818	849	914	843	835	868	793	865	884	844	878	893	876	883	892	864	892	867	904	856	853	893	0.253403	0.231683
Neochloridaceae	k:Plantae,p:Chlorophyta,c:Chlorophyceae,o:Sphaeropleales,f:Neochloridaceae	21	44	0	0	0	0	0	0	0	0	0	0	0	0	0	0	0	0	0	0	0	0	0	0	0	0	0	0	0	0	0	0	0	0	0	0	0	0	0	0	0	0	0	0	0	0	0.152042	0.318564
Prochlorotrichaceae	k:Eubacteria,p:Cyanobacteria,c:Cyanophyceae,o:Synechococcales,f:Prochlorotrichaceae	6	1	2	3	4	9	3	6	5	5	3	5	8	8	1	6	4	4	1	2	4	4	1	6	6	4	4	6	6	5	2	1	4	7	3	7	2	4	4	5	6	2	1	5	3	3	0.0434405	0.00724008
Pseudanabaenaceae	k:Eubacteria,p:Cyanobacteria,c:Cyanophyceae,o:Synechococcales,f:Pseudanabaenaceae	69	83	3	6	4	2	8	3	5	2	6	1	2	4	2	3	6	6	4	2	5	5	6	7	2	6	5	2	3	5	7	3	3	3	5	2	8	5	1	7	2	7	3	5	4	4	0.499566	0.600927
Scenedesmaceae	k:Plantae,p:Chlorophyta,c:Chlorophyceae,o:Sphaeropleales,f:Scenedesmaceae	9328	9662	5108	4960	5025	5086	5093	4943	4939	5059	4992	4990	4996	5106	5047	5078	4979	5077	5102	4975	5175	4996	4993	4987	5109	5016	5014	4983	5037	5066	4998	5014	5154	5133	4998	4975	5044	5082	4963	5077	4985	5057	4983	5102	4990	5069	67.5355	69.9537
[truncated: 44 more columns]

## Sheet: Genus
TAXON NAME	TAXONOMY	C_S22-49-AA-23S	C_S22-49-AB-23S	C_S22-49-AC-23S	C_S22-49-AD-23S	C_S22-49-AE-23S	C_S22-49-AF-23S	C_S22-49-AG-23S	C_S22-49-AH-23S	C_S22-49-AI-23S	C_S22-49-AJ-23S	C_S22-49-AK-23S	C_S22-49-AL-23S	C_S22-49-AM-23S	C_S22-49-AO-23S	C_S22-49-AP-23S	C_S22-49-AR-23S	C_S22-49-AS-23S	C_S22-49-AT-23S	C_S22-49-AU-23S	C_S22-49-AV-23S	C_S22-49-AW-23S	C_S22-49-AX-23S	C_S22-49-AY-23S	C_S22-49-AZ-23S	C_S22-49-BA-23S	C_S22-49-BB-23S	C_S22-49-BC-23S	C_S22-49-BD-23S	C_S22-49-BE-23S	C_S22-49-BF-23S	C_S22-49-BG-23S	C_S22-49-BH-23S	C_S22-49-BI-23S	C_S22-49-BJ-23S	C_S22-49-BK-23S	C_S22-49-BL-23S	C_S22-49-BM-23S	C_S22-49-BN-23S	C_S22-49-NA-23S	C_S22-49-T-23S	C_S22-49-U-23S	C_S22-49-V-23S	C_S22-49-W-23S	C_S22-49-X-23S	C_S22-49-Y-23S	C_S22-49-Z-23S	R_S22-49-AA-23S	R_S22-49-AB-23S
Auxenochlorella	k:Plantae,p:Chlorophyta,c:Trebouxiophyceae,o:Chlorellales,f:Chlorellaceae,g:Auxenochlorella	0	2	0	0	0	0	0	0	0	0	0	0	0	0	0	0	0	0	0	0	0	0	0	0	0	0	0	0	0	0	0	0	0	0	0	0	0	0	0	0	0	0	0	0	0	0	0	0.0144802
Chlamydomonas	k:Plantae,p:Chlorophyta,c:Chlorophyceae,o:Chlamydomonadales,f:Chlamydomonadaceae,g:Chlamydomonas	0	2	0	0	0	0	0	0	0	0	0	0	0	0	0	0	0	0	0	0	0	0	0	0	0	0	0	0	0	0	0	0	0	0	0	0	0	0	0	0	0	0	0	0	0	0	0	0.0144802
Chlorella	k:Plantae,p:Chlorophyta,c:Trebouxiophyceae,o:Chlorellales,f:Chlorellaceae,g:Chlorella	0	30	0	0	0	0	0	0	0	0	0	0	0	0	0	0	0	0	0	0	0	0	0	0	0	0	0	0	0	0	0	0	3	0	0	0	0	0	0	0	0	0	0	1	0	0	0	0.217202
Chlorotetraedron	k:Plantae,p:Chlorophyta,c:Chlorophyceae,o:Sphaeropleales,f:Neochloridaceae,g:Chlorotetraedron	21	44	0	0	0	0	0	0	0	0	0	0	0	0	0	0	0	0	0	0	0	0	0	0	0	0	0	0	0	0	0	0	0	0	0	0	0	0	0	0	0	0	0	0	0	0	0.152042	0.318564
Euhalothece	k:Eubacteria,p:Cyanobacteria,c:Cyanophyceae,o:Chroococcales,f:Aphanothecaceae,g:Euhalothece	4326	3915	7762	7954	7882	7789	7795	8030	7983	7870	7946	7942	7950	7807	7916	7832	7992	7861	7828	7932	7743	7883	7958	7937	7867	7926	7865	7964	7918	7856	8003	7916	7752	7815	7910	7926	7872	7834	7938	7844	7918	7865	7908	7835	7952	7828	31.3206	28.3449
Geminocystis	k:Eubacteria,p:Cyanobacteria,c:Cyanophyceae,o:Chroococcales,f:Chroococcaceae,g:Geminocystis	27	40	5	4	2	1	6	4	4	3	4	3	2	4	3	5	4	6	2	1	2	3	4	1	6	3	1	2	5	5	4	2	1	3	7	4	2	2	3	4	2	3	4	2	6	3	0.195482	0.289603
Nannochloropsis	k:Chromista,p:Ochrophyta,c:Eustigmatophyceae,o:Eustigmatales,f:Monodopsidaceae,g:Nannochloropsis	35	32	926	878	888	916	896	819	867	869	856	861	849	875	836	884	816	849	865	895	875	912	840	871	818	849	914	843	835	868	793	865	884	844	878	893	876	883	892	864	892	867	904	856	853	893	0.253403	0.231683
Planktothrichoides	k:Eubacteria,p:Cyanobacteria,c:Cyanophyceae,o:Oscillatoriales,f:Microcoleaceae,g:Planktothrichoides	0	1	0	0	0	0	0	0	0	0	0	0	0	0	0	0	0	0	0	1	0	0	0	0	0	0	0	1	0	0	0	1	0	1	0	0	0	0	0	0	0	0	1	0	0	1	0	0.00724008
Planktothrix	k:Eubacteria,p:Cyanobacteria,c:Cyanophyceae,o:Oscillatoriales,f:Microcoleaceae,g:Planktothrix	0	0	6	7	7	9	11	7	9	4	5	10	5	8	7	4	11	9	10	4	8	9	10	3	4	8	9	11	8	7	5	10	11	6	11	5	8	2	11	11	7	11	8	6	4	11	0	0
Prochlorothrix	k:Eubacteria,p:Cyanobacteria,c:Cyanophyceae,o:Synechococcales,f:Prochlorotrichaceae,g:Prochlorothrix	6	1	2	3	4	9	3	6	5	5	3	5	8	8	1	6	4	4	1	2	4	4	1	6	6	4	4	6	6	5	2	1	4	7	3	7	2	4	4	5	6	2	1	5	3	3	0.0434405	0.00724008
Pseudanabaena	k:Eubacteria,p:Cyanobacteria,c:Cyanophyceae,o:Synechococcales,f:Pseudanabaenaceae,g:Pseudanabaena	69	83	3	6	4	2	8	3	5	2	6	1	2	4	2	3	6	6	4	2	5	5	6	7	2	6	5	2	3	5	7	3	3	3	5	2	8	5	1	7	2	7	3	5	4	4	0.499566	0.600927
Tetradesmus	k:Plantae,p:Chlorophyta,c:Chlorophyceae,o:Sphaeropleales,f:Scenedesmaceae,g:Tetradesmus	9328	9662	5108	4960	5025	5086	5093	4943	4939	5059	4992	4990	4996	5106	5047	5078	4979	5077	5102	4975	5175	4996	4993	4987	5109	5016	5014	4983	5037	5066	4998	5014	5154	5133	4998	4975	5044	5082	4963	5077	4985	5057	4983	5102	4990	5069	67.5355	69.9537
[truncated: 44 more columns]

## Sheet: Specie
TAXON NAME	TAXONOMY	C_S22-49-AA-23S	C_S22-49-AB-23S	C_S22-49-AC-23S	C_S22-49-AD-23S	C_S22-49-AE-23S	C_S22-49-AF-23S	C_S22-49-AG-23S	C_S22-49-AH-23S	C_S22-49-AI-23S	C_S22-49-AJ-23S	C_S22-49-AK-23S	C_S22-49-AL-23S	C_S22-49-AM-23S	C_S22-49-AO-23S	C_S22-49-AP-23S	C_S22-49-AR-23S	C_S22-49-AS-23S	C_S22-49-AT-23S	C_S22-49-AU-23S	C_S22-49-AV-23S	C_S22-49-AW-23S	C_S22-49-AX-23S	C_S22-49-AY-23S	C_S22-49-AZ-23S	C_S22-49-BA-23S	C_S22-49-BB-23S	C_S22-49-BC-23S	C_S22-49-BD-23S	C_S22-49-BE-23S	C_S22-49-BF-23S	C_S22-49-BG-23S	C_S22-49-BH-23S	C_S22-49-BI-23S	C_S22-49-BJ-23S	C_S22-49-BK-23S	C_S22-49-BL-23S	C_S22-49-BM-23S	C_S22-49-BN-23S	C_S22-49-NA-23S	C_S22-49-T-23S	C_S22-49-U-23S	C_S22-49-V-23S	C_S22-49-W-23S	C_S22-49-X-23S	C_S22-49-Y-23S	C_S22-49-Z-23S	R_S22-49-AA-23S	R_S22-49-AB-23S
Auxenochlorella_protothecoide	k:Plantae,p:Chlorophyta,c:Trebouxiophyceae,o:Chlorellales,f:Chlorellaceae,g:Auxenochlorella,s:Auxenochlorella_protothecoide	0	2	0	0	0	0	0	0	0	0	0	0	0	0	0	0	0	0	0	0	0	0	0	0	0	0	0	0	0	0	0	0	0	0	0	0	0	0	0	0	0	0	0	0	0	0	0	0.0144802
Chlamydomonas_applanat	k:Plantae,p:Chlorophyta,c:Chlorophyceae,o:Chlamydomonadales,f:Chlamydomonadaceae,g:Chlamydomonas,s:Chlamydomonas_applanat	0	2	0	0	0	0	0	0	0	0	0	0	0	0	0	0	0	0	0	0	0	0	0	0	0	0	0	0	0	0	0	0	0	0	0	0	0	0	0	0	0	0	0	0	0	0	0	0.0144802
Chlorella_sorokinian	k:Plantae,p:Chlorophyta,c:Trebouxiophyceae,o:Chlorellales,f:Chlorellaceae,g:Chlorella,s:Chlorella_sorokinian	0	5	0	0	0	0	0	0	0	0	0	0	0	0	0	0	0	0	0	0	0	0	0	0	0	0	0	0	0	0	0	0	0	0	0	0	0	0	0	0	0	0	0	0	0	0	0	0.0362004
Chlorella_vulgari	k:Plantae,p:Chlorophyta,c:Trebouxiophyceae,o:Chlorellales,f:Chlorellaceae,g:Chlorella,s:Chlorella_vulgari	0	25	0	0	0	0	0	0	0	0	0	0	0	0	0	0	0	0	0	0	0	0	0	0	0	0	0	0	0	0	0	0	3	0	0	0	0	0	0	0	0	0	0	1	0	0	0	0.181002
Chlorotetraedron_incu	k:Plantae,p:Chlorophyta,c:Chlorophyceae,o:Sphaeropleales,f:Neochloridaceae,g:Chlorotetraedron,s:Chlorotetraedron_incu	21	44	0	0	0	0	0	0	0	0	0	0	0	0	0	0	0	0	0	0	0	0	0	0	0	0	0	0	0	0	0	0	0	0	0	0	0	0	0	0	0	0	0	0	0	0	0.152042	0.318564
Euglena_gracili	k:Eubacteria,p:Cyanobacteria,c:Cyanophyceae,o:Oscillatoriales,f:Microcoleaceae,g:Planktothrichoides,s:Euglena_gracili	0	1	0	0	0	0	0	0	0	0	0	0	0	0	0	0	0	0	0	1	0	0	0	0	0	0	0	1	0	0	0	1	0	1	0	0	0	0	0	0	0	0	1	0	0	1	0	0.00724008
Euhalothece_sp_BAA00	k:Eubacteria,p:Cyanobacteria,c:Cyanophyceae,o:Chroococcales,f:Aphanothecaceae,g:Euhalothece,s:Euhalothece_sp_BAA00	4326	3915	7762	7954	7882	7789	7795	8030	7983	7870	7946	7942	7950	7807	7916	7832	7992	7861	7828	7932	7743	7883	7958	7937	7867	7926	7865	7964	7918	7856	8003	7916	7752	7815	7910	7926	7872	7834	7938	7844	7918	7865	7908	7835	7952	7828	31.3206	28.3449
Geminocystis_sp_NIES370	k:Eubacteria,p:Cyanobacteria,c:Cyanophyceae,o:Chroococcales,f:Chroococcaceae,g:Geminocystis,s:Geminocystis_sp_NIES370	27	40	5	4	2	1	6	4	4	3	4	3	2	4	3	5	4	6	2	1	2	3	4	1	6	3	1	2	5	5	4	2	1	3	7	4	2	2	3	4	2	3	4	2	6	3	0.195482	0.289603
Nannochloropsis_gaditan	k:Chromista,p:Ochrophyta,c:Eustigmatophyceae,o:Eustigmatales,f:Monodopsidaceae,g:Nannochloropsis,s:Nannochloropsis_gaditan	35	32	926	878	888	916	896	819	867	869	856	861	849	875	836	884	816	849	865	895	875	912	840	871	818	849	914	843	835	868	793	865	884	844	878	893	876	883	892	864	892	867	904	856	853	893	0.253403	0.231683
Planktothrix_agardhi	k:Eubacteria,p:Cyanobacteria,c:Cyanophyceae,o:Oscillatoriales,f:Microcoleaceae,g:Planktothrix,s:Planktothrix_agardhi	0	0	6	7	7	9	11	7	9	4	5	10	5	8	7	4	11	9	10	4	8	9	10	3	4	8	9	11	8	7	5	10	11	6	11	5	8	2	11	11	7	11	8	6	4	11	0	0
Prochlorothrix_hollandic	k:Eubacteria,p:Cyanobacteria,c:Cyanophyceae,o:Synechococcales,f:Prochlorotrichaceae,g:Prochlorothrix,s:Prochlorothrix_hollandic	6	1	2	3	4	9	3	6	5	5	3	5	8	8	1	6	4	4	1	2	4	4	1	6	6	4	4	6	6	5	2	1	4	7	3	7	2	4	4	5	6	2	1	5	3	3	0.0434405	0.00724008
Pseudanabaena_sp_PCC_690	k:Eubacteria,p:Cyanobacteria,c:Cyanophyceae,o:Synechococcales,f:Pseudanabaenaceae,g:Pseudanabaena,s:Pseudanabaena_sp_PCC_690	69	83	3	6	4	2	8	3	5	2	6	1	2	4	2	3	6	6	4	2	5	5	6	7	2	6	5	2	3	5	7	3	3	3	5	2	8	5	1	7	2	7	3	5	4	4	0.499566	0.600927
Tetradesmus_obliquu	k:Plantae,p:Chlorophyta,c:Chlorophyceae,o:Sphaeropleales,f:Scenedesmaceae,g:Tetradesmus,s:Tetradesmus_obliquu	9328	9662	5108	4960	5025	5086	5093	4943	4939	5059	4992	4990	4996	5106	5047	5078	4979	5077	5102	4975	5175	4996	4993	4987	5109	5016	5014	4983	5037	5066	4998	5014	5154	5133	4998	4975	5044	5082	4963	5077	4985	5057	4983	5102	4990	5069	67.5355	69.9537
[truncated: 44 more columns]

## Sheet: Alpha_Diversity
MTP[23S] Alpha Diversity
CLUSTER			OPTION
Method	Centroid-based Clustering Algorithm		Database	microgreen_algaebase_FORMAT_SOMBA.fasta
Cut-off	0.97		Normalization	True
Target	Algae		Count	13812
Sample Name	Target Reads	OTUs	Margalef	Menhinick	Chaos1	Jackknife1	ACE	NPShannon	Shannon_e	Heip_e	Brillouin	Simpson_e	Berger-Parker	Phylogenetic Diversity	Good coverage of library (%)
S22-49-AA-23S	13812	7	0.63	0.06	7	7	7	0.7	0.36	0.17	0.69	0.45	0.68	2.26	100
S22-49-AB-23S	13812	12	1.15	0.1	12.33	12	13.93	0.71	0.28	0.09	0.7	0.43	0.7	3.6	99.99
S22-49-AC-23S	13812	7	0.63	0.06	7	7	7	0.88	0.45	0.24	0.88	0.54	0.56	2.06	100
S22-49-AD-23S	13812	7	0.63	0.06	7	7	7	0.87	0.45	0.23	0.87	0.54	0.58	2.06	100
S22-49-AE-23S	13812	7	0.63	0.06	7	7	7	0.87	0.45	0.23	0.87	0.54	0.57	2.06	100
S22-49-AF-23S	13812	7	0.63	0.06	7	7	7.68	0.88	0.45	0.24	0.88	0.54	0.56	2.06	99.99
S22-49-AG-23S	13812	7	0.63	0.06	7	7	7	0.88	0.45	0.24	0.88	0.54	0.56	2.06	100
S22-49-AH-23S	13812	7	0.63	0.06	7	7	7	0.86	0.44	0.23	0.86	0.53	0.58	2.06	100
S22-49-AI-23S	13812	7	0.63	0.06	7	7	7	0.87	0.45	0.23	0.87	0.53	0.58	2.06	100
S22-49-AJ-23S	13812	7	0.63	0.06	7	7	7	0.87	0.45	0.23	0.87	0.54	0.57	2.06	100
S22-49-AK-23S	13812	7	0.63	0.06	7	7	7	0.87	0.45	0.23	0.87	0.53	0.58	2.06	100
S22-49-AL-23S	13812	7	0.63	0.06	7	7	7.68	0.87	0.45	0.23	0.87	0.53	0.58	2.06	99.99
S22-49-AM-23S	13812	7	0.63	0.06	7	7	7	0.87	0.45	0.23	0.87	0.53	0.58	2.06	100
S22-49-AO-23S	13812	7	0.63	0.06	7	7	7	0.88	0.45	0.23	0.88	0.54	0.57	2.06	100
S22-49-AP-23S	13812	7	0.63	0.06	7	7	7.75	0.86	0.44	0.23	0.86	0.53	0.57	2.06	99.99
S22-49-AR-23S	13812	7	0.63	0.06	7	7	7	0.88	0.45	0.23	0.87	0.54	0.57	2.06	100
S22-49-AS-23S	13812	7	0.63	0.06	7	7	7	0.87	0.44	0.23	0.86	0.53	0.58	2.06	100
S22-49-AT-23S	13812	7	0.63	0.06	7	7	7	0.87	0.45	0.23	0.87	0.54	0.57	2.06	100
S22-49-AU-23S	13812	7	0.63	0.06	7	7	7.91	0.87	0.45	0.23	0.87	0.54	0.57	2.06	99.99
S22-49-AV-23S	13812	8	0.73	0.07	8.33	8	9.53	0.87	0.42	0.2	0.87	0.54	0.57	2.54	99.99
S22-49-AW-23S	13812	7	0.63	0.06	7	7	7	0.88	0.45	0.23	0.88	0.54	0.56	2.06	100
S22-49-AX-23S	13812	7	0.63	0.06	7	7	7	0.88	0.45	0.23	0.88	0.54	0.57	2.06	100
S22-49-AY-23S	13812	7	0.63	0.06	7	7	7.54	0.87	0.45	0.23	0.87	0.53	0.58	2.06	99.99
S22-49-AZ-23S	13812	7	0.63	0.06	7	7	7.48	0.87	0.45	0.23	0.87	0.54	0.57	2.06	99.99
S22-49-BA-23S	13812	7	0.63	0.06	7	7	7	0.87	0.45	0.23	0.87	0.54	0.57	2.06	100
S22-49-BB-23S	13812	7	0.63	0.06	7	7	7	0.87	0.45	0.23	0.87	0.54	0.57	2.06	100
S22-49-BC-23S	13812	7	0.63	0.06	7	7	7.52	0.88	0.45	0.23	0.88	0.54	0.57	2.06	99.99
S22-49-BD-23S	13812	8	0.73	0.07	8	8	8.8	0.87	0.42	0.2	0.87	0.53	0.58	2.54	99.99
S22-49-BE-23S	13812	7	0.63	0.06	7	7	7	0.87	0.45	0.23	0.87	0.53	0.57	2.06	100
S22-49-BF-23S	13812	7	0.63	0.06	7	7	7	0.88	0.45	0.23	0.87	0.54	0.57	2.06	100
S22-49-BG-23S	13812	7	0.63	0.06	7	7	7	0.86	0.44	0.23	0.86	0.53	0.58	2.06	100
S22-49-BH-23S	13812	8	0.73	0.07	8.5	8	11.03	0.87	0.42	0.2	0.87	0.54	0.57	2.54	99.99
S22-49-BI-23S	13812	8	0.73	0.07	8	8	8.4	0.88	0.42	0.2	0.88	0.54	0.56	2.49	99.99
S22-49-BJ-23S	13812	8	0.73	0.07	8	8	8.44	0.87	0.42	0.2	0.87	0.54	0.57	2.54	99.99
S22-49-BK-23S	13812	7	0.63	0.06	7	7	7	0.88	0.45	0.23	0.88	0.54	0.57	2.06	100
S22-49-BL-23S	13812	7	0.63	0.06	7	7	7	0.87	0.45	0.23	0.87	0.54	0.57	2.06	100
S22-49-BM-23S	13812	7	0.63	0.06	7	7	7	0.87	0.45	0.23	0.87	0.54	0.57	2.06	100
S22-49-BN-23S	13812	7	0.63	0.06	7	7	7	0.87	0.45	0.23	0.87	0.54	0.57	2.06	100
S22-49-NA-23S	13812	7	0.63	0.06	7	7	7.55	0.87	0.45	0.23	0.87	0.54	0.57	2.06	99.99
S22-49-T-23S	13812	7	0.63	0.06	7	7	7	0.88	0.45	0.23	0.88	0.54	0.57	2.06	100
S22-49-U-23S	13812	7	0.63	0.06	7	7	7	0.87	0.45	0.23	0.87	0.54	0.57	2.06	100
S22-49-V-23S	13812	7	0.63	0.06	7	7	7	0.87	0.45	0.23	0.87	0.54	0.57	2.06	100
S22-49-W-23S	13812	8	0.73	0.07	9	8	9.89	0.88	0.42	0.2	0.87	0.54	0.57	2.54	99.99
S22-49-X-23S	13812	8	0.73	0.07	8	8	8.4	0.87	0.42	0.2	0.87	0.54	0.57	2.49	99.99
S22-49-Y-23S	13812	7	0.63	0.06	7	7	7	0.87	0.45	0.23	0.87	0.53	0.58	2.06	100
S22-49-Z-23S	13812	8	0.73	0.07	8	8	8.4	0.88	0.42	0.2	0.88	0.54	0.57	2.54	99.99

## Sheet: Beta_Diversity-Pearson{S}
MTP[23S] Beta Diversity
PEARSON COEFFICIENT [Specie]
	S22-49-AA-23S	S22-49-AB-23S	S22-49-AC-23S	S22-49-AD-23S	S22-49-AE-23S	S22-49-AF-23S	S22-49-AG-23S	S22-49-AH-23S	S22-49-AI-23S	S22-49-AJ-23S	S22-49-AK-23S	S22-49-AL-23S	S22-49-AM-23S	S22-49-AO-23S	S22-49-AP-23S	S22-49-AR-23S	S22-49-AS-23S	S22-49-AT-23S	S22-49-AU-23S	S22-49-AV-23S	S22-49-AW-23S	S22-49-AX-23S	S22-49-AY-23S	S22-49-AZ-23S	S22-49-BA-23S	S22-49-BB-23S	S22-49-BC-23S	S22-49-BD-23S	S22-49-BE-23S	S22-49-BF-23S	S22-49-BG-23S	S22-49-BH-23S	S22-49-BI-23S	S22-49-BJ-23S	S22-49-BK-23S	S22-49-BL-23S	S22-49-BM-23S	S22-49-BN-23S	S22-49-NA-23S	S22-49-T-23S	S22-49-U-23S	S22-49-V-23S	S22-49-W-23S	S22-49-X-23S	S22-49-Y-23S	S22-49-Z-23S
S22-49-AA-23S	1	0.998604	0.819353	0.804613	0.810808	0.817261	0.817657	0.801549	0.802475	0.813375	0.806985	0.806953	0.807144	0.818185	0.811406	0.815635	0.805004	0.814909	0.817328	0.806091	0.824293	0.808841	0.806778	0.806859	0.816813	0.80914	0.810495	0.805953	0.810764	0.814271	0.805951	0.809216	0.822716	0.819733	0.808361	0.806314	0.812374	0.815807	0.8052	0.815355	0.807187	0.813451	0.807296	0.817172	0.806689	0.815167
S22-49-AB-23S	0.998604	1	0.788344	0.772478	0.779128	0.786083	0.786491	0.769146	0.770178	0.781865	0.775	0.774969	0.775164	0.787038	0.779723	0.784307	0.772844	0.783495	0.786108	0.774076	0.79361	0.77704	0.774764	0.774877	0.785514	0.777304	0.778816	0.773881	0.779034	0.782826	0.773841	0.777399	0.791921	0.788674	0.776494	0.774313	0.780797	0.784491	0.773118	0.783986	0.775248	0.781945	0.775377	0.785932	0.77468	0.783812
S22-49-AC-23S	0.819353	0.788344	1	0.999631	0.999866	0.999991	0.999987	0.999381	0.999514	0.999909	0.999703	0.999709	0.999699	0.999976	0.99982	0.99996	0.99955	0.999914	0.999962	0.999713	0.999951	0.999825	0.99967	0.999717	0.999895	0.999771	0.999875	0.999641	0.9998	0.999925	0.999543	0.999795	0.999974	0.999951	0.999781	0.99972	0.999894	0.999961	0.999672	0.999938	0.999752	0.999908	0.999766	0.999951	0.999687	0.99996
S22-49-AD-23S	0.804613	0.772478	0.999631	1	0.999941	0.999733	0.999735	0.999956	0.999992	0.999888	0.99999	0.999991	0.999987	0.999725	0.999928	0.999816	0.999973	0.999846	0.999762	0.999994	0.999412	0.999961	0.999985	0.999993	0.999774	0.999968	0.999932	0.99999	0.999939	0.999864	0.999949	0.999969	0.999498	0.999664	0.999979	0.999993	0.999911	0.999811	0.999998	0.999831	0.999988	0.999886	0.999982	0.999769	0.999991	0.999827
S22-49-AE-23S	0.810808	0.779128	0.999866	0.999941	1	0.999924	0.999926	0.999821	0.999889	0.999989	0.999967	0.999969	0.999964	0.999919	0.999981	0.999965	0.9999	0.999968	0.999936	0.999968	0.999723	0.999992	0.999953	0.999972	0.999923	0.999983	0.999995	0.999943	0.999979	0.999981	0.999886	0.999991	0.999783	0.999877	0.999989	0.999971	0.999996	0.999963	0.999954	0.999968	0.999981	0.999988	0.999982	0.999938	0.999961	0.99997
S22-49-AF-23S	0.817261	0.786083	0.999991	0.999733	0.999924	1	0.999996	0.999516	0.999632	0.999954	0.999793	0.999799	0.99979	0.999987	0.999885	0.999986	0.999662	0.999953	0.99998	0.999801	0.99992	0.999891	0.999765	0.999806	0.999927	0.999849	0.99993	0.999742	0.99987	0.999964	0.999654	0.999869	0.999952	0.999958	0.999857	0.999807	0.999944	0.999987	0.999767	0.999971	0.999834	0.999953	0.999844	0.999973	0.99978	0.999987
S22-49-AG-23S	0.817657	0.786491	0.999987	0.999735	0.999926	0.999996	1	0.999533	0.999636	0.999962	0.999803	0.999806	0.999801	0.999996	0.999902	0.999991	0.999682	0.999968	0.999992	0.999798	0.999932	0.999885	0.999779	0.99981	0.999952	0.999861	0.999924	0.999754	0.999887	0.999973	0.99968	0.999876	0.99996	0.999977	0.999861	0.999805	0.999951	0.999992	0.999765	0.999982	0.999833	0.999963	0.99984	0.999987	0.99979	0.99999
S22-49-AH-23S	0.801549	0.769146	0.999381	0.999956	0.999821	0.999516	0.999533	1	0.999981	0.999758	0.999941	0.999938	0.999943	0.999537	0.999851	0.999648	0.999983	0.999718	0.999593	0.999918	0.999156	0.999839	0.999954	0.999931	0.999656	0.999903	0.999791	0.999965	0.99987	0.999726	0.99997	0.999888	0.999252	0.999489	0.999895	0.999917	0.999786	0.999641	0.999934	0.999685	0.999903	0.999758	0.999885	0.999611	0.999948	0.999655
S22-49-AI-23S	0.802475	0.770178	0.999514	0.999992	0.999889	0.999632	0.999636	0.999981	1	0.999824	0.999971	0.999971	0.999968	0.999627	0.999884	0.999734	0.999976	0.999776	0.999672	0.999972	0.999273	0.999917	0.999971	0.999971	0.999699	0.999937	0.999877	0.999981	0.9999	0.999794	0.999951	0.999934	0.999368	0.999563	0.999947	0.99997	0.999852	0.999727	0.999982	0.999755	0.999959	0.999822	0.99995	0.999683	0.999974	0.999746
S22-49-AJ-23S	0.813375	0.781865	0.999909	0.999888	0.999989	0.999954	0.999962	0.999758	0.999824	1	0.999935	0.999936	0.999935	0.999963	0.999984	0.999989	0.999862	0.999994	0.999976	0.999922	0.999812	0.999962	0.999923	0.999937	0.999969	0.999967	0.999977	0.999907	0.999978	0.999999	0.999859	0.999973	0.999858	0.999938	0.999963	0.999927	0.999998	0.999988	0.999903	0.999994	0.999944	0.999999	0.999943	0.999978	0.999928	0.999989
S22-49-AK-23S	0.806985	0.775	0.999703	0.99999	0.999967	0.999793	0.999803	0.999941	0.999971	0.999935	1	0.999999	0.999999	0.999801	0.999971	0.999874	0.99998	0.999907	0.999835	0.999989	0.999528	0.999969	0.999998	0.999998	0.999856	0.999993	0.99995	0.999996	0.999978	0.999917	0.999968	0.999991	0.999602	0.999758	0.999993	0.99999	0.99995	0.99987	0.999988	0.999892	0.99999	0.999934	0.999982	0.999844	1	0.99988
S22-49-AL-23S	0.806953	0.774969	0.999709	0.999991	0.999969	0.999799	0.999806	0.999938	0.999971	0.999936	0.999999	1	0.999999	0.999803	0.999969	0.999876	0.999977	0.999907	0.999837	0.999991	0.99953	0.999972	0.999996	0.999999	0.999854	0.999993	0.999955	0.999996	0.999977	0.999918	0.999963	0.999992	0.999605	0.999758	0.999994	0.999992	0.999952	0.999872	0.99999	0.999893	0.999993	0.999935	0.999986	0.999844	0.999999	0.999883
S22-49-AM-23S	0.807144	0.775164	0.999699	0.999987	0.999964	0.99979	0.999801	0.999943	0.999968	0.999935	0.999999	0.999999	1	0.999802	0.999973	0.999873	0.999983	0.99991	0.999836	0.999984	0.99953	0.999963	0.999998	0.999996	0.999862	0.999994	0.999945	0.999997	0.999981	0.999917	0.999973	0.99999	0.999603	0.999762	0.99999	0.999986	0.999949	0.999869	0.999983	0.999893	0.999986	0.999934	0.999977	0.999846	0.999999	0.999878
S22-49-AO-23S	0.818185	0.787038	0.999976	0.999725	0.999919	0.999987	0.999996	0.999537	0.999627	0.999963	0.999801	0.999803	0.999802	1	0.99991	0.99999	0.99969	0.999976	0.999998	0.999784	0.999941	0.999869	0.999782	0.999805	0.999971	0.999863	0.999909	0.999755	0.999895	0.999975	0.999696	0.999874	0.999965	0.999991	0.999854	0.999792	0.999948	0.999991	0.999752	0.999986	0.999821	0.999964	0.999825	0.999995	0.999789	0.999985
S22-49-AP-23S	0.811406	0.779723	0.99982	0.999928	0.999981	0.999885	0.999902	0.999851	0.999884	0.999984	0.999971	0.999969	0.999973	0.99991	1	0.999949	0.999933	0.999979	0.999935	0.999943	0.999716	0.999954	0.999969	0.999965	0.999956	0.999992	0.999957	0.999957	0.999999	0.999977	0.999936	0.999989	0.999768	0.999891	0.999977	0.999947	0.999986	0.999948	0.999931	0.999967	0.999958	0.999985	0.99995	0.999943	0.999967	0.999948
S22-49-AR-23S	0.815635	0.784307	0.99996	0.999816	0.999965	0.999986	0.999991	0.999648	0.999734	0.999989	0.999874	0.999876	0.999873	0.99999	0.999949	1	0.999775	0.999989	0.999994	0.999866	0.999884	0.999931	0.999856	0.999879	0.999969	0.99992	0.999958	0.999835	0.999939	0.999994	0.999773	0.999931	0.999921	0.999968	0.999918	0.999872	0.999982	1	0.999839	0.999996	0.999895	0.999989	0.999898	0.999992	0.999864	0.999999
S22-49-AS-23S	0.805004	0.772844	0.99955	0.999973	0.9999	0.999662	0.999682	0.999983	0.999976	0.999862	0.99998	0.999977	0.999983	0.99969	0.999933	0.999775	1	0.999837	0.999737	0.99995	0.999372	0.9999	0.99999	0.99997	0.999791	0.999963	0.999869	0.999993	0.999945	0.999838	0.999995	0.99995	0.999452	0.999655	0.999949	0.999951	0.99988	0.99977	0.999957	0.999809	0.999946	0.999862	0.99993	0.999752	0.999984	0.999779
S22-49-AT-23S	0.814909	0.783495	0.999914	0.999846	0.999968	0.999953	0.999968	0.999718	0.999776	0.999994	0.999907	0.999907	0.99991	0.999976	0.999979	0.999989	0.999837	1	0.999988	0.999881	0.999849	0.999928	0.999898	0.999905	0.999989	0.99995	0.999949	0.999878	0.999971	0.999997	0.999843	0.999952	0.999887	0.999964	0.999936	0.999887	0.999987	0.999989	0.999859	0.999998	0.999908	0.999995	0.999904	0.999991	0.9999	0.999985
S22-49-AU-23S	0.817328	0.786108	0.999962	0.999762	0.999936	0.99998	0.999992	0.999593	0.999672	0.999976	0.999835	0.999837	0.999836	0.999998	0.999935	0.999994	0.999737	0.999988	1	0.999814	0.999921	0.999888	0.99982	0.999836	0.999982	0.999892	0.999922	0.999794	0.999922	0.999986	0.999744	0.9999	0.999948	0.999989	0.999881	0.999822	0.999963	0.999994	0.999785	0.999994	0.999848	0.999977	0.99985	0.999999	0.999824	0.999989
S22-49-AV-23S	0.806091	0.774076	0.999713	0.999994	0.999968	0.999801	0.999798	0.999918	0.999972	0.999922	0.999989	0.999991	0.999984	0.999784	0.999943	0.999866	0.99995	0.999881	0.999814	1	0.999502	0.999985	0.999978	0.999995	0.99981	0.999975	0.999966	0.99998	0.99995	0.999902	0.999924	0.999982	0.999584	0.999722	0.999991	1	0.999942	0.999861	0.999998	0.999874	0.999998	0.99992	0.999997	0.999818	0.999987	0.999877
S22-49-AW-23S	0.824293	0.79361	0.999951	0.999412	0.999723	0.99992	0.999932	0.999156	0.999273	0.999812	0.999528	0.99953	0.99953	0.999941	0.999716	0.999884	0.999372	0.999849	0.999921	0.999502	1	0.999642	0.999502	0.999532	0.999874	0.999629	0.999713	0.99946	0.999688	0.99984	0.999391	0.999644	0.999996	0.999955	0.999611	0.999514	0.99978	0.999889	0.999452	0.999871	0.999559	0.999813	0.999567	0.999913	0.999509	0.999873
S22-49-AX-23S	0.808841	0.77704	0.999825	0.999961	0.999992	0.999891	0.999885	0.999839	0.999917	0.999962	0.999969	0.999972	0.999963	0.999869	0.999954	0.999931	0.9999	0.999928	0.999888	0.999985	0.999642	1	0.999951	0.999979	0.999863	0.999971	0.999996	0.999946	0.999956	0.999949	0.999875	0.999984	0.999712	0.99981	0.99999	0.999986	0.999976	0.999927	0.999975	0.999929	0.999992	0.99996	0.999996	0.999887	0.999963	0.999941
S22-49-AY-23S	0.806778	0.774764	0.99967	0.999985	0.999953	0.999765	0.999779	0.999954	0.999971	0.999923	0.999998	0.999996	0.999998	0.999782	0.999969	0.999856	0.99999	0.999898	0.99982	0.999978	0.999502	0.999951	1	0.999992	0.999852	0.99999	0.999931	0.999999	0.999977	0.999904	0.999982	0.999985	0.999576	0.999744	0.999984	0.999979	0.999938	0.999851	0.999979	0.999879	0.999979	0.999923	0.999969	0.99983	0.999998	0.99986
S22-49-AZ-23S	0.806859	0.774877	0.999717	0.999993	0.999972	0.999806	0.99981	0.999931	0.999971	0.999937	0.999998	0.999999	0.999996	0.999805	0.999965	0.999879	0.99997	0.999905	0.999836	0.999995	0.999532	0.999979	0.999992	1	0.999847	0.99999	0.999961	0.999992	0.999972	0.999918	0.999953	0.999991	0.999608	0.999755	0.999995	0.999996	0.999953	0.999875	0.999993	0.999893	0.999996	0.999935	0.999991	0.999843	0.999997	0.999886
S22-49-BA-23S	0.816813	0.785514	0.999895	0.999774	0.999923	0.999927	0.999952	0.999656	0.999699	0.999969	0.999856	0.999854	0.999862	0.999971	0.999956	0.999969	0.999791	0.999989	0.999982	0.99981	0.999874	0.999863	0.999852	0.999847	1	0.999911	0.999891	0.999827	0.999946	0.999976	0.999811	0.999908	0.9999	0.999979	0.999882	0.999819	0.999953	0.999969	0.999785	0.999983	0.999843	0.99997	0.999836	0.999989	0.999848	0.999958
S22-49-BB-23S	0.80914	0.777304	0.999771	0.999968	0.999983	0.999849	0.999861	0.999903	0.999937	0.999967	0.999993	0.999993	0.999994	0.999863	0.999992	0.99992	0.999963	0.99995	0.999892	0.999975	0.999629	0.999971	0.99999	0.99999	0.999911	1	0.999963	0.999984	0.999995	0.999955	0.999957	0.999998	0.999693	0.999831	0.999994	0.999978	0.999976	0.999917	0.999969	0.999937	0.999983	0.999967	0.999976	0.9999	0.999991	0.999922
S22-49-BC-23S	0.810495	0.778816	0.999875	0.999932	0.999995	0.99993	0.999924	0.999791	0.999877	0.999977	0.99995	0.999955	0.999945	0.999909	0.999957	0.999958	0.999869	0.999949	0.999922	0.999966	0.999713	0.999996	0.999931	0.999961	0.999891	0.999963	1	0.999922	0.999955	0.999969	0.999846	0.999978	0.999776	0.999855	0.999981	0.999968	0.999986	0.999955	0.999951	0.999954	0.999978	0.999975	0.999983	0.99992	0.999943	0.999967
S22-49-BD-23S	0.805953	0.773881	0.999641	0.99999	0.999943	0.999742	0.999754	0.999965	0.999981	0.999907	0.999996	0.999996	0.999997	0.999755	0.999957	0.999835	0.999993	0.999878	0.999794	0.99998	0.99946	0.999946	0.999999	0.999992	0.999827	0.999984	0.999922	1	0.999966	0.999886	0.999982	0.999978	0.999538	0.999713	0.99998	0.999981	0.999924	0.99983	0.999983	0.999859	0.999978	0.999906	0.999967	0.999805	0.999998	0.99984
S22-49-BE-23S	0.810764	0.779034	0.9998	0.999939	0.999979	0.99987	0.999887	0.99987	0.9999	0.999978	0.999978	0.999977	0.999981	0.999895	0.999999	0.999939	0.999945	0.999971	0.999922	0.99995	0.999688	0.999956	0.999977	0.999972	0.999946	0.999995	0.999955	0.999966	1	0.99997	0.999947	0.999991	0.999743	0.999874	0.999981	0.999954	0.999981	0.999937	0.999941	0.999958	0.999964	0.999979	0.999955	0.99993	0.999975	0.999938
S22-49-BF-23S	0.814271	0.782826	0.999925	0.999864	0.999981	0.999964	0.999973	0.999726	0.999794	0.999999	0.999917	0.999918	0.999917	0.999975	0.999977	0.999994	0.999838	0.999997	0.999986	0.999902	0.99984	0.999949	0.999904	0.999918	0.999976	0.999955	0.999969	0.999886	0.99997	1	0.999838	0.999961	0.999882	0.999954	0.999949	0.999907	0.999994	0.999994	0.99988	0.999998	0.999926	0.999999	0.999926	0.999987	0.999909	0.999993
S22-49-BG-23S	0.805951	0.773841	0.999543	0.999949	0.999886	0.999654	0.99968	0.99997	0.999951	0.999859	0.999968	0.999963	0.999973	0.999696	0.999936	0.999773	0.999995	0.999843	0.999744	0.999924	0.999391	0.999875	0.999982	0.999953	0.999811	0.999957	0.999846	0.999982	0.999947	0.999838	1	0.99994	0.999465	0.999674	0.999933	0.999926	0.999873	0.999769	0.99993	0.999812	0.999923	0.99986	0.999904	0.999762	0.999972	0.999772
S22-49-BH-23S	0.809216	0.777399	0.999795	0.999969	0.999991	0.999869	0.999876	0.999888	0.999934	0.999973	0.999991	0.999992	0.99999	0.999874	0.999989	0.999931	0.99995	0.999952	0.9999	0.999982	0.999644	0.999984	0.999985	0.999991	0.999908	0.999998	0.999978	0.999978	0.999991	0.999961	0.99994	1	0.999709	0.999835	0.999998	0.999984	0.999983	0.999928	0.999974	0.999943	0.99999	0.999973	0.999986	0.999906	0.999988	0.999935
S22-49-BI-23S	0.822716	0.791921	0.999974	0.999498	0.999783	0.999952	0.99996	0.999252	0.999368	0.999858	0.999602	0.999605	0.999603	0.999965	0.999768	0.999921	0.999452	0.999887	0.999948	0.999584	0.999996	0.999712	0.999576	0.999608	0.9999	0.999693	0.999776	0.999538	0.999743	0.999882	0.999465	0.999709	1	0.99997	0.999681	0.999594	0.999831	0.999925	0.999538	0.999907	0.999635	0.999859	0.999644	0.999941	0.999585	0.999913
S22-49-BJ-23S	0.819733	0.788674	0.999951	0.999664	0.999877	0.999958	0.999977	0.999489	0.999563	0.999938	0.999758	0.999758	0.999762	0.999991	0.999891	0.999968	0.999655	0.999964	0.999989	0.999722	0.999955	0.99981	0.999744	0.999755	0.999979	0.999831	0.999855	0.999713	0.999874	0.999954	0.999674	0.999835	0.99997	1	0.999807	0.999732	0.999917	0.99997	0.999687	0.99997	0.999764	0.99994	0.999763	0.99999	0.999746	0.999957
S22-49-BK-23S	0.808361	0.776494	0.999781	0.999979	0.999989	0.999857	0.999861	0.999895	0.999947	0.999963	0.999993	0.999994	0.99999	0.999854	0.999977	0.999918	0.999949	0.999936	0.999881	0.999991	0.999611	0.99999	0.999984	0.999995	0.999882	0.999994	0.999981	0.99998	0.999981	0.999949	0.999933	0.999998	0.999681	0.999807	1	0.999993	0.999976	0.999914	0.999985	0.999928	0.999997	0.999962	0.999994	0.999885	0.99999	0.999925
S22-49-BL-23S	0.806314	0.774313	0.99972	0.999993	0.999971	0.999807	0.999805	0.999917	0.99997	0.999927	0.99999	0.999992	0.999986	0.999792	0.999947	0.999872	0.999951	0.999887	0.999822	1	0.999514	0.999986	0.999979	0.999996	0.999819	0.999978	0.999968	0.999981	0.999954	0.999907	0.999926	0.999984	0.999594	0.999732	0.999993	1	0.999946	0.999867	0.999998	0.99988	0.999999	0.999925	0.999997	0.999826	0.999988	0.999882
S22-49-BM-23S	0.812374	0.780797	0.999894	0.999911	0.999996	0.999944	0.999951	0.999786	0.999852	0.999998	0.99995	0.999952	0.999949	0.999948	0.999986	0.999982	0.99988	0.999987	0.999963	0.999942	0.99978	0.999976	0.999938	0.999953	0.999953	0.999976	0.999986	0.999924	0.999981	0.999994	0.999873	0.999983	0.999831	0.999917	0.999976	0.999946	1	0.999981	0.999925	0.999986	0.99996	0.999998	0.99996	0.999965	0.999944	0.999984
S22-49-BN-23S	0.815807	0.784491	0.999961	0.999811	0.999963	0.999987	0.999992	0.999641	0.999727	0.999988	0.99987	0.999872	0.999869	0.999991	0.999948	1	0.99977	0.999989	0.999994	0.999861	0.999889	0.999927	0.999851	0.999875	0.999969	0.999917	0.999955	0.99983	0.999937	0.999994	0.999769	0.999928	0.999925	0.99997	0.999914	0.999867	0.999981	1	0.999834	0.999996	0.99989	0.999988	0.999894	0.999993	0.99986	0.999998
S22-49-NA-23S	0.8052	0.773118	0.999672	0.999998	0.999954	0.999767	0.999765	0.999934	0.999982	0.999903	0.999988	0.99999	0.999983	0.999752	0.999931	0.999839	0.999957	0.999859	0.999785	0.999998	0.999452	0.999975	0.999979	0.999993	0.999785	0.999969	0.999951	0.999983	0.999941	0.99988	0.99993	0.999974	0.999538	0.999687	0.999985	0.999998	0.999925	0.999834	1	0.99985	0.999994	0.999901	0.999992	0.99979	0.999987	0.999851
S22-49-T-23S	0.815355	0.783986	0.999938	0.999831	0.999968	0.999971	0.999982	0.999685	0.999755	0.999994	0.999892	0.999893	0.999893	0.999986	0.999967	0.999996	0.999809	0.999998	0.999994	0.999874	0.999871	0.999929	0.999879	0.999893	0.999983	0.999937	0.999954	0.999859	0.999958	0.999998	0.999812	0.999943	0.999907	0.99997	0.999928	0.99988	0.999986	0.999996	0.99985	1	0.999901	0.999995	0.999901	0.999995	0.999884	0.999994
S22-49-U-23S	0.807187	0.775248	0.999752	0.999988	0.999981	0.999834	0.999833	0.999903	0.999959	0.999944	0.99999	0.999993	0.999986	0.999821	0.999958	0.999895	0.999946	0.999908	0.999848	0.999998	0.999559	0.999992	0.999979	0.999996	0.999843	0.999983	0.999978	0.999978	0.999964	0.999926	0.999923	0.99999	0.999635	0.999764	0.999997	0.999999	0.99996	0.99989	0.999994	0.999901	1	0.999942	0.999999	0.999852	0.999988	0.999904
S22-49-V-23S	0.813451	0.781945	0.999908	0.999886	0.999988	0.999953	0.999963	0.999758	0.999822	0.999999	0.999934	0.999935	0.999934	0.999964	0.999985	0.999989	0.999862	0.999995	0.999977	0.99992	0.999813	0.99996	0.999923	0.999935	0.99997	0.999967	0.999975	0.999906	0.999979	0.999999	0.99986	0.999973	0.999859	0.99994	0.999962	0.999925	0.999998	0.999988	0.999901	0.999995	0.999942	1	0.999941	0.999979	0.999927	0.999989
S22-49-W-23S	0.807296	0.775377	0.999766	0.999982	0.999982	0.999844	0.99984	0.999885	0.99995	0.999943	0.999982	0.999986	0.999977	0.999825	0.99995	0.999898	0.99993	0.999904	0.99985	0.999997	0.999567	0.999996	0.999969	0.999991	0.999836	0.999976	0.999983	0.999967	0.999955	0.999926	0.999904	0.999986	0.999644	0.999763	0.999994	0.999997	0.99996	0.999894	0.999992	0.999901	0.999999	0.999941	1	0.999852	0.999979	0.999909
S22-49-X-23S	0.817172	0.785932	0.999951	0.999769	0.999938	0.999973	0.999987	0.999611	0.999683	0.999978	0.999844	0.999844	0.999846	0.999995	0.999943	0.999992	0.999752	0.999991	0.999999	0.999818	0.999913	0.999887	0.99983	0.999843	0.999989	0.9999	0.99992	0.999805	0.99993	0.999987	0.999762	0.999906	0.999941	0.99999	0.999885	0.999826	0.999965	0.999993	0.99979	0.999995	0.999852	0.999979	0.999852	1	0.999834	0.999986
S22-49-Y-23S	0.806689	0.77468	0.999687	0.999991	0.999961	0.99978	0.99979	0.999948	0.999974	0.999928	1	0.999999	0.999999	0.999789	0.999967	0.999864	0.999984	0.9999	0.999824	0.999987	0.999509	0.999963	0.999998	0.999997	0.999848	0.999991	0.999943	0.999998	0.999975	0.999909	0.999972	0.999988	0.999585	0.999746	0.99999	0.999988	0.999944	0.99986	0.999987	0.999884	0.999988	0.999927	0.999979	0.999834	1	0.999869
S22-49-Z-23S	0.815167	0.783812	0.99996	0.999827	0.99997	0.999987	0.99999	0.999655	0.999746	0.999989	0.99988	0.999883	0.999878	0.999985	0.999948	0.999999	0.999779	0.999985	0.999989	0.999877	0.999873	0.999941	0.99986	0.999886	0.999958	0.999922	0.999967	0.99984	0.999938	0.999993	0.999772	0.999935	0.999913	0.999957	0.999925	0.999882	0.999984	0.999998	0.999851	0.999994	0.999904	0.999989	0.999909	0.999986	0.999869	1

## Sheet: Beta_Diversity-Pearson{G}
MTP[23S] Beta Diversity
PEARSON COEFFICIENT [Genus]
	S22-49-AA-23S	S22-49-AB-23S	S22-49-AC-23S	S22-49-AD-23S	S22-49-AE-23S	S22-49-AF-23S	S22-49-AG-23S	S22-49-AH-23S	S22-49-AI-23S	S22-49-AJ-23S	S22-49-AK-23S	S22-49-AL-23S	S22-49-AM-23S	S22-49-AO-23S	S22-49-AP-23S	S22-49-AR-23S	S22-49-AS-23S	S22-49-AT-23S	S22-49-AU-23S	S22-49-AV-23S	S22-49-AW-23S	S22-49-AX-23S	S22-49-AY-23S	S22-49-AZ-23S	S22-49-BA-23S	S22-49-BB-23S	S22-49-BC-23S	S22-49-BD-23S	S22-49-BE-23S	S22-49-BF-23S	S22-49-BG-23S	S22-49-BH-23S	S22-49-BI-23S	S22-49-BJ-23S	S22-49-BK-23S	S22-49-BL-23S	S22-49-BM-23S	S22-49-BN-23S	S22-49-NA-23S	S22-49-T-23S	S22-49-U-23S	S22-49-V-23S	S22-49-W-23S	S22-49-X-23S	S22-49-Y-23S	S22-49-Z-23S
S22-49-AA-23S	1	0.998585	0.816675	0.801725	0.808008	0.814552	0.814956	0.798624	0.799557	0.810616	0.804134	0.8041	0.804297	0.815495	0.808622	0.812907	0.802129	0.812173	0.814627	0.803222	0.821694	0.806009	0.803926	0.804004	0.81411	0.806321	0.807687	0.803088	0.80797	0.811524	0.803094	0.806396	0.820092	0.817069	0.805526	0.803448	0.809598	0.813082	0.802318	0.812623	0.804334	0.810692	0.804443	0.814469	0.803834	0.81243
S22-49-AB-23S	0.998585	1	0.785262	0.769174	0.775918	0.782969	0.783384	0.765805	0.766843	0.778698	0.771736	0.771704	0.771904	0.783943	0.776531	0.781172	0.769555	0.780352	0.783002	0.770794	0.790611	0.773796	0.771499	0.77161	0.782406	0.774074	0.775598	0.770603	0.77583	0.779672	0.770571	0.774169	0.788896	0.785607	0.773247	0.771033	0.777613	0.78136	0.769822	0.780848	0.771982	0.778778	0.772111	0.782825	0.771413	0.780668
S22-49-AC-23S	0.816675	0.785262	1	0.999626	0.999864	0.999991	0.999986	0.999373	0.999507	0.999908	0.999699	0.999705	0.999695	0.999976	0.999818	0.999959	0.999544	0.999913	0.999961	0.999708	0.99995	0.999822	0.999666	0.999713	0.999894	0.999768	0.999873	0.999636	0.999798	0.999924	0.999538	0.999792	0.999973	0.99995	0.999778	0.999715	0.999893	0.999961	0.999667	0.999937	0.999749	0.999907	0.999763	0.99995	0.999683	0.999959
S22-49-AD-23S	0.801725	0.769174	0.999626	1	0.99994	0.999729	0.999731	0.999956	0.999992	0.999886	0.99999	0.999991	0.999986	0.99972	0.999927	0.999813	0.999972	0.999843	0.999758	0.999994	0.999402	0.99996	0.999985	0.999992	0.99977	0.999967	0.999932	0.999989	0.999938	0.999862	0.999949	0.999969	0.99949	0.999658	0.999979	0.999993	0.99991	0.999808	0.999997	0.999829	0.999987	0.999884	0.999982	0.999766	0.999991	0.999824
S22-49-AE-23S	0.808008	0.775918	0.999864	0.99994	1	0.999923	0.999925	0.999818	0.999888	0.999989	0.999966	0.999969	0.999964	0.999918	0.999981	0.999965	0.999899	0.999968	0.999935	0.999967	0.999719	0.999991	0.999952	0.999972	0.999922	0.999982	0.999995	0.999943	0.999979	0.999981	0.999885	0.999991	0.999779	0.999875	0.999989	0.99997	0.999996	0.999962	0.999953	0.999967	0.999981	0.999988	0.999981	0.999937	0.999961	0.99997
S22-49-AF-23S	0.814552	0.782969	0.999991	0.999729	0.999923	1	0.999996	0.99951	0.999627	0.999954	0.999791	0.999796	0.999788	0.999987	0.999884	0.999986	0.999658	0.999952	0.99998	0.999798	0.999918	0.999889	0.999763	0.999803	0.999927	0.999847	0.999928	0.999738	0.999869	0.999964	0.99965	0.999867	0.999951	0.999958	0.999855	0.999804	0.999944	0.999986	0.999764	0.99997	0.999832	0.999953	0.999842	0.999973	0.999777	0.999987
S22-49-AG-23S	0.814956	0.783384	0.999986	0.999731	0.999925	0.999996	1	0.999526	0.99963	0.999962	0.9998	0.999803	0.999798	0.999996	0.999901	0.999991	0.999678	0.999968	0.999992	0.999795	0.999931	0.999883	0.999777	0.999808	0.999952	0.999859	0.999923	0.99975	0.999886	0.999973	0.999677	0.999875	0.99996	0.999976	0.999859	0.999802	0.99995	0.999992	0.999761	0.999982	0.99983	0.999962	0.999838	0.999987	0.999787	0.99999
S22-49-AH-23S	0.798624	0.765805	0.999373	0.999956	0.999818	0.99951	0.999526	1	0.999981	0.999755	0.999941	0.999937	0.999942	0.999531	0.999849	0.999643	0.999983	0.999714	0.999587	0.999917	0.999144	0.999837	0.999953	0.99993	0.99965	0.999902	0.999789	0.999964	0.999868	0.999722	0.99997	0.999887	0.999241	0.999481	0.999894	0.999916	0.999783	0.999636	0.999933	0.999681	0.999902	0.999754	0.999883	0.999605	0.999948	0.999651
S22-49-AI-23S	0.799557	0.766843	0.999507	0.999992	0.999888	0.999627	0.99963	0.999981	1	0.999821	0.999971	0.999971	0.999968	0.999621	0.999883	0.999729	0.999976	0.999772	0.999667	0.999971	0.999261	0.999916	0.999971	0.999971	0.999694	0.999935	0.999876	0.99998	0.999898	0.999791	0.99995	0.999933	0.999358	0.999556	0.999946	0.99997	0.99985	0.999723	0.999982	0.999752	0.999959	0.999819	0.99995	0.999678	0.999974	0.999742
S22-49-AJ-23S	0.810616	0.778698	0.999908	0.999886	0.999989	0.999954	0.999962	0.999755	0.999821	1	0.999934	0.999935	0.999934	0.999963	0.999984	0.999989	0.99986	0.999994	0.999976	0.999921	0.999809	0.999961	0.999921	0.999936	0.999968	0.999967	0.999976	0.999905	0.999978	0.999999	0.999858	0.999973	0.999856	0.999937	0.999962	0.999926	0.999998	0.999988	0.999901	0.999994	0.999943	0.999999	0.999942	0.999978	0.999927	0.999989
S22-49-AK-23S	0.804134	0.771736	0.999699	0.99999	0.999966	0.999791	0.9998	0.999941	0.999971	0.999934	1	0.999999	0.999999	0.999798	0.99997	0.999872	0.99998	0.999906	0.999833	0.999988	0.99952	0.999968	0.999998	0.999998	0.999853	0.999993	0.99995	0.999996	0.999978	0.999916	0.999968	0.999991	0.999596	0.999754	0.999992	0.99999	0.99995	0.999868	0.999987	0.999891	0.99999	0.999933	0.999982	0.999841	1	0.999878
S22-49-AL-23S	0.8041	0.771704	0.999705	0.999991	0.999969	0.999796	0.999803	0.999937	0.999971	0.999935	0.999999	1	0.999999	0.9998	0.999969	0.999875	0.999977	0.999906	0.999834	0.999991	0.999523	0.999972	0.999996	0.999999	0.999851	0.999992	0.999954	0.999996	0.999976	0.999917	0.999963	0.999992	0.999599	0.999754	0.999994	0.999992	0.999951	0.99987	0.99999	0.999892	0.999993	0.999934	0.999986	0.999842	0.999999	0.999881
S22-49-AM-23S	0.804297	0.771904	0.999695	0.999986	0.999964	0.999788	0.999798	0.999942	0.999968	0.999934	0.999999	0.999999	1	0.999799	0.999973	0.999872	0.999983	0.999908	0.999834	0.999984	0.999523	0.999963	0.999998	0.999996	0.99986	0.999994	0.999945	0.999997	0.99998	0.999916	0.999973	0.99999	0.999597	0.999758	0.99999	0.999986	0.999948	0.999868	0.999983	0.999892	0.999986	0.999933	0.999977	0.999844	0.999999	0.999876
S22-49-AO-23S	0.815495	0.783943	0.999976	0.99972	0.999918	0.999987	0.999996	0.999531	0.999621	0.999963	0.999798	0.9998	0.999799	1	0.999909	0.99999	0.999686	0.999975	0.999997	0.999781	0.99994	0.999867	0.999779	0.999802	0.999971	0.999861	0.999907	0.999752	0.999894	0.999975	0.999692	0.999872	0.999965	0.999991	0.999852	0.999789	0.999947	0.999991	0.999748	0.999985	0.999818	0.999963	0.999822	0.999995	0.999786	0.999985
S22-49-AP-23S	0.808622	0.776531	0.999818	0.999927	0.999981	0.999884	0.999901	0.999849	0.999883	0.999984	0.99997	0.999969	0.999973	0.999909	1	0.999949	0.999932	0.999979	0.999934	0.999942	0.999711	0.999954	0.999968	0.999964	0.999955	0.999992	0.999956	0.999956	0.999999	0.999977	0.999935	0.999989	0.999765	0.99989	0.999977	0.999946	0.999986	0.999947	0.99993	0.999967	0.999958	0.999985	0.99995	0.999942	0.999967	0.999948
S22-49-AR-23S	0.812907	0.781172	0.999959	0.999813	0.999965	0.999986	0.999991	0.999643	0.999729	0.999989	0.999872	0.999875	0.999872	0.99999	0.999949	1	0.999772	0.999989	0.999993	0.999864	0.999883	0.99993	0.999854	0.999877	0.999968	0.999919	0.999958	0.999832	0.999938	0.999994	0.99977	0.99993	0.99992	0.999967	0.999917	0.99987	0.999982	1	0.999837	0.999996	0.999893	0.999989	0.999896	0.999992	0.999862	0.999999
S22-49-AS-23S	0.802129	0.769555	0.999544	0.999972	0.999899	0.999658	0.999678	0.999983	0.999976	0.99986	0.99998	0.999977	0.999983	0.999686	0.999932	0.999772	1	0.999834	0.999733	0.999949	0.999363	0.999899	0.99999	0.999969	0.999787	0.999962	0.999867	0.999992	0.999944	0.999836	0.999995	0.99995	0.999444	0.99965	0.999949	0.999951	0.999879	0.999767	0.999957	0.999806	0.999945	0.999861	0.999929	0.999748	0.999984	0.999776
S22-49-AT-23S	0.812173	0.780352	0.999913	0.999843	0.999968	0.999952	0.999968	0.999714	0.999772	0.999994	0.999906	0.999906	0.999908	0.999975	0.999979	0.999989	0.999834	1	0.999987	0.999879	0.999847	0.999927	0.999897	0.999903	0.999989	0.999949	0.999948	0.999877	0.99997	0.999997	0.999841	0.999951	0.999885	0.999964	0.999934	0.999885	0.999987	0.999989	0.999857	0.999998	0.999906	0.999995	0.999903	0.999991	0.999898	0.999985
S22-49-AU-23S	0.814627	0.783002	0.999961	0.999758	0.999935	0.99998	0.999992	0.999587	0.999667	0.999976	0.999833	0.999834	0.999834	0.999997	0.999934	0.999993	0.999733	0.999987	1	0.999811	0.999919	0.999886	0.999817	0.999834	0.999982	0.999891	0.999921	0.999791	0.99992	0.999985	0.99974	0.999899	0.999948	0.999989	0.999879	0.999819	0.999963	0.999994	0.999781	0.999994	0.999846	0.999977	0.999847	0.999999	0.999822	0.999989
S22-49-AV-23S	0.803222	0.770794	0.999708	0.999994	0.999967	0.999798	0.999795	0.999917	0.999971	0.999921	0.999988	0.999991	0.999984	0.999781	0.999942	0.999864	0.999949	0.999879	0.999811	1	0.999494	0.999985	0.999978	0.999995	0.999807	0.999975	0.999965	0.999979	0.999949	0.9999	0.999924	0.999981	0.999577	0.999718	0.999991	1	0.999941	0.999859	0.999998	0.999871	0.999998	0.999919	0.999997	0.999815	0.999987	0.999875
S22-49-AW-23S	0.821694	0.790611	0.99995	0.999402	0.999719	0.999918	0.999931	0.999144	0.999261	0.999809	0.99952	0.999523	0.999523	0.99994	0.999711	0.999883	0.999363	0.999847	0.999919	0.999494	1	0.999635	0.999494	0.999524	0.999873	0.999623	0.999708	0.999452	0.999683	0.999838	0.999383	0.999639	0.999996	0.999955	0.999605	0.999506	0.999776	0.999887	0.999443	0.999869	0.999552	0.99981	0.99956	0.999912	0.999502	0.999871
S22-49-AX-23S	0.806009	0.773796	0.999822	0.99996	0.999991	0.999889	0.999883	0.999837	0.999916	0.999961	0.999968	0.999972	0.999963	0.999867	0.999954	0.99993	0.999899	0.999927	0.999886	0.999985	0.999635	1	0.999951	0.999979	0.999861	0.999971	0.999996	0.999946	0.999955	0.999948	0.999874	0.999984	0.999707	0.999807	0.99999	0.999986	0.999976	0.999926	0.999975	0.999928	0.999992	0.999959	0.999995	0.999885	0.999963	0.99994
S22-49-AY-23S	0.803926	0.771499	0.999666	0.999985	0.999952	0.999763	0.999777	0.999953	0.999971	0.999921	0.999998	0.999996	0.999998	0.999779	0.999968	0.999854	0.99999	0.999897	0.999817	0.999978	0.999494	0.999951	1	0.999992	0.999849	0.99999	0.99993	0.999999	0.999976	0.999902	0.999982	0.999985	0.999569	0.99974	0.999984	0.999979	0.999937	0.999849	0.999979	0.999878	0.999979	0.999922	0.999968	0.999828	0.999998	0.999858
S22-49-AZ-23S	0.804004	0.77161	0.999713	0.999992	0.999972	0.999803	0.999808	0.99993	0.999971	0.999936	0.999998	0.999999	0.999996	0.999802	0.999964	0.999877	0.999969	0.999903	0.999834	0.999995	0.999524	0.999979	0.999992	1	0.999844	0.99999	0.999961	0.999992	0.999972	0.999917	0.999953	0.999991	0.999601	0.999751	0.999995	0.999996	0.999953	0.999873	0.999993	0.999891	0.999996	0.999934	0.999991	0.999841	0.999997	0.999885
S22-49-BA-23S	0.81411	0.782406	0.999894	0.99977	0.999922	0.999927	0.999952	0.99965	0.999694	0.999968	0.999853	0.999851	0.99986	0.999971	0.999955	0.999968	0.999787	0.999989	0.999982	0.999807	0.999873	0.999861	0.999849	0.999844	1	0.99991	0.99989	0.999824	0.999945	0.999976	0.999808	0.999906	0.999899	0.999979	0.99988	0.999816	0.999952	0.999969	0.999782	0.999983	0.999841	0.99997	0.999833	0.999989	0.999846	0.999958
S22-49-BB-23S	0.806321	0.774074	0.999768	0.999967	0.999982	0.999847	0.999859	0.999902	0.999935	0.999967	0.999993	0.999992	0.999994	0.999861	0.999992	0.999919	0.999962	0.999949	0.999891	0.999975	0.999623	0.999971	0.99999	0.99999	0.99991	1	0.999963	0.999984	0.999995	0.999954	0.999957	0.999998	0.999688	0.999828	0.999994	0.999977	0.999976	0.999916	0.999968	0.999936	0.999983	0.999967	0.999976	0.999899	0.999991	0.999921
S22-49-BC-23S	0.807687	0.775598	0.999873	0.999932	0.999995	0.999928	0.999923	0.999789	0.999876	0.999976	0.99995	0.999954	0.999945	0.999907	0.999956	0.999958	0.999867	0.999948	0.999921	0.999965	0.999708	0.999996	0.99993	0.999961	0.99989	0.999963	1	0.999921	0.999954	0.999968	0.999845	0.999978	0.999772	0.999852	0.999981	0.999967	0.999986	0.999955	0.99995	0.999953	0.999977	0.999975	0.999983	0.999919	0.999943	0.999966
S22-49-BD-23S	0.803088	0.770603	0.999636	0.999989	0.999943	0.999738	0.99975	0.999964	0.99998	0.999905	0.999996	0.999996	0.999997	0.999752	0.999956	0.999832	0.999992	0.999877	0.999791	0.999979	0.999452	0.999946	0.999999	0.999992	0.999824	0.999984	0.999921	1	0.999966	0.999884	0.999982	0.999978	0.999531	0.999709	0.99998	0.999981	0.999923	0.999828	0.999983	0.999857	0.999978	0.999905	0.999967	0.999802	0.999998	0.999838
S22-49-BE-23S	0.80797	0.77583	0.999798	0.999938	0.999979	0.999869	0.999886	0.999868	0.999898	0.999978	0.999978	0.999976	0.99998	0.999894	0.999999	0.999938	0.999944	0.99997	0.99992	0.999949	0.999683	0.999955	0.999976	0.999972	0.999945	0.999995	0.999954	0.999966	1	0.99997	0.999947	0.999991	0.99974	0.999872	0.999981	0.999954	0.999981	0.999936	0.99994	0.999957	0.999963	0.999979	0.999954	0.999929	0.999975	0.999937
S22-49-BF-23S	0.811524	0.779672	0.999924	0.999862	0.999981	0.999964	0.999973	0.999722	0.999791	0.999999	0.999916	0.999917	0.999916	0.999975	0.999977	0.999994	0.999836	0.999997	0.999985	0.9999	0.999838	0.999948	0.999902	0.999917	0.999976	0.999954	0.999968	0.999884	0.99997	1	0.999836	0.99996	0.999881	0.999953	0.999948	0.999906	0.999994	0.999994	0.999878	0.999998	0.999925	0.999999	0.999925	0.999987	0.999908	0.999993
S22-49-BG-23S	0.803094	0.770571	0.999538	0.999949	0.999885	0.99965	0.999677	0.99997	0.99995	0.999858	0.999968	0.999963	0.999973	0.999692	0.999935	0.99977	0.999995	0.999841	0.99974	0.999924	0.999383	0.999874	0.999982	0.999953	0.999808	0.999957	0.999845	0.999982	0.999947	0.999836	1	0.999939	0.999458	0.999669	0.999933	0.999926	0.999872	0.999766	0.99993	0.99981	0.999923	0.999859	0.999903	0.999759	0.999972	0.99977
S22-49-BH-23S	0.806396	0.774169	0.999792	0.999969	0.999991	0.999867	0.999875	0.999887	0.999933	0.999973	0.999991	0.999992	0.99999	0.999872	0.999989	0.99993	0.99995	0.999951	0.999899	0.999981	0.999639	0.999984	0.999985	0.999991	0.999906	0.999998	0.999978	0.999978	0.999991	0.99996	0.999939	1	0.999705	0.999833	0.999998	0.999984	0.999983	0.999927	0.999974	0.999942	0.99999	0.999972	0.999986	0.999904	0.999988	0.999935
S22-49-BI-23S	0.820092	0.788896	0.999973	0.99949	0.999779	0.999951	0.99996	0.999241	0.999358	0.999856	0.999596	0.999599	0.999597	0.999965	0.999765	0.99992	0.999444	0.999885	0.999948	0.999577	0.999996	0.999707	0.999569	0.999601	0.999899	0.999688	0.999772	0.999531	0.99974	0.999881	0.999458	0.999705	1	0.99997	0.999676	0.999587	0.999828	0.999923	0.99953	0.999906	0.999629	0.999857	0.999638	0.99994	0.999578	0.999911
S22-49-BJ-23S	0.817069	0.785607	0.99995	0.999658	0.999875	0.999958	0.999976	0.999481	0.999556	0.999937	0.999754	0.999754	0.999758	0.999991	0.99989	0.999967	0.99965	0.999964	0.999989	0.999718	0.999955	0.999807	0.99974	0.999751	0.999979	0.999828	0.999852	0.999709	0.999872	0.999953	0.999669	0.999833	0.99997	1	0.999804	0.999727	0.999915	0.999969	0.999682	0.99997	0.99976	0.999939	0.999759	0.99999	0.999742	0.999957
S22-49-BK-23S	0.805526	0.773247	0.999778	0.999979	0.999989	0.999855	0.999859	0.999894	0.999946	0.999962	0.999992	0.999994	0.99999	0.999852	0.999977	0.999917	0.999949	0.999934	0.999879	0.999991	0.999605	0.99999	0.999984	0.999995	0.99988	0.999994	0.999981	0.99998	0.999981	0.999948	0.999933	0.999998	0.999676	0.999804	1	0.999993	0.999976	0.999913	0.999985	0.999927	0.999997	0.999961	0.999994	0.999883	0.99999	0.999924
S22-49-BL-23S	0.803448	0.771033	0.999715	0.999993	0.99997	0.999804	0.999802	0.999916	0.99997	0.999926	0.99999	0.999992	0.999986	0.999789	0.999946	0.99987	0.999951	0.999885	0.999819	1	0.999506	0.999986	0.999979	0.999996	0.999816	0.999977	0.999967	0.999981	0.999954	0.999906	0.999926	0.999984	0.999587	0.999727	0.999993	1	0.999945	0.999865	0.999998	0.999878	0.999999	0.999923	0.999997	0.999823	0.999988	0.99988
S22-49-BM-23S	0.809598	0.777613	0.999893	0.99991	0.999996	0.999944	0.99995	0.999783	0.99985	0.999998	0.99995	0.999951	0.999948	0.999947	0.999986	0.999982	0.999879	0.999987	0.999963	0.999941	0.999776	0.999976	0.999937	0.999953	0.999952	0.999976	0.999986	0.999923	0.999981	0.999994	0.999872	0.999983	0.999828	0.999915	0.999976	0.999945	1	0.99998	0.999924	0.999986	0.99996	0.999998	0.99996	0.999964	0.999943	0.999984
S22-49-BN-23S	0.813082	0.78136	0.999961	0.999808	0.999962	0.999986	0.999992	0.999636	0.999723	0.999988	0.999868	0.99987	0.999868	0.999991	0.999947	1	0.999767	0.999989	0.999994	0.999859	0.999887	0.999926	0.999849	0.999873	0.999969	0.999916	0.999955	0.999828	0.999936	0.999994	0.999766	0.999927	0.999923	0.999969	0.999913	0.999865	0.99998	1	0.999831	0.999996	0.999888	0.999988	0.999892	0.999993	0.999858	0.999998
S22-49-NA-23S	0.802318	0.769822	0.999667	0.999997	0.999953	0.999764	0.999761	0.999933	0.999982	0.999901	0.999987	0.99999	0.999983	0.999748	0.99993	0.999837	0.999957	0.999857	0.999781	0.999998	0.999443	0.999975	0.999979	0.999993	0.999782	0.999968	0.99995	0.999983	0.99994	0.999878	0.99993	0.999974	0.99953	0.999682	0.999985	0.999998	0.999924	0.999831	1	0.999847	0.999994	0.999899	0.999991	0.999786	0.999987	0.999849
S22-49-T-23S	0.812623	0.780848	0.999937	0.999829	0.999967	0.99997	0.999982	0.999681	0.999752	0.999994	0.999891	0.999892	0.999892	0.999985	0.999967	0.999996	0.999806	0.999998	0.999994	0.999871	0.999869	0.999928	0.999878	0.999891	0.999983	0.999936	0.999953	0.999857	0.999957	0.999998	0.99981	0.999942	0.999906	0.99997	0.999927	0.999878	0.999986	0.999996	0.999847	1	0.9999	0.999994	0.9999	0.999995	0.999882	0.999994
S22-49-U-23S	0.804334	0.771982	0.999749	0.999987	0.999981	0.999832	0.99983	0.999902	0.999959	0.999943	0.99999	0.999993	0.999986	0.999818	0.999958	0.999893	0.999945	0.999906	0.999846	0.999998	0.999552	0.999992	0.999979	0.999996	0.999841	0.999983	0.999977	0.999978	0.999963	0.999925	0.999923	0.99999	0.999629	0.99976	0.999997	0.999999	0.99996	0.999888	0.999994	0.9999	1	0.999941	0.999999	0.99985	0.999988	0.999903
S22-49-V-23S	0.810692	0.778778	0.999907	0.999884	0.999988	0.999953	0.999962	0.999754	0.999819	0.999999	0.999933	0.999934	0.999933	0.999963	0.999985	0.999989	0.999861	0.999995	0.999977	0.999919	0.99981	0.999959	0.999922	0.999934	0.99997	0.999967	0.999975	0.999905	0.999979	0.999999	0.999859	0.999972	0.999857	0.999939	0.999961	0.999923	0.999998	0.999988	0.999899	0.999994	0.999941	1	0.99994	0.999979	0.999926	0.999989
S22-49-W-23S	0.804443	0.772111	0.999763	0.999982	0.999981	0.999842	0.999838	0.999883	0.99995	0.999942	0.999982	0.999986	0.999977	0.999822	0.99995	0.999896	0.999929	0.999903	0.999847	0.999997	0.99956	0.999995	0.999968	0.999991	0.999833	0.999976	0.999983	0.999967	0.999954	0.999925	0.999903	0.999986	0.999638	0.999759	0.999994	0.999997	0.99996	0.999892	0.999991	0.9999	0.999999	0.99994	1	0.999849	0.999979	0.999907
S22-49-X-23S	0.814469	0.782825	0.99995	0.999766	0.999937	0.999973	0.999987	0.999605	0.999678	0.999978	0.999841	0.999842	0.999844	0.999995	0.999942	0.999992	0.999748	0.999991	0.999999	0.999815	0.999912	0.999885	0.999828	0.999841	0.999989	0.999899	0.999919	0.999802	0.999929	0.999987	0.999759	0.999904	0.99994	0.99999	0.999883	0.999823	0.999964	0.999993	0.999786	0.999995	0.99985	0.999979	0.999849	1	0.999831	0.999986
S22-49-Y-23S	0.803834	0.771413	0.999683	0.999991	0.999961	0.999777	0.999787	0.999948	0.999974	0.999927	1	0.999999	0.999999	0.999786	0.999967	0.999862	0.999984	0.999898	0.999822	0.999987	0.999502	0.999963	0.999998	0.999997	0.999846	0.999991	0.999943	0.999998	0.999975	0.999908	0.999972	0.999988	0.999578	0.999742	0.99999	0.999988	0.999943	0.999858	0.999987	0.999882	0.999988	0.999926	0.999979	0.999831	1	0.999868
S22-49-Z-23S	0.81243	0.780668	0.999959	0.999824	0.99997	0.999987	0.99999	0.999651	0.999742	0.999989	0.999878	0.999881	0.999876	0.999985	0.999948	0.999999	0.999776	0.999985	0.999989	0.999875	0.999871	0.99994	0.999858	0.999885	0.999958	0.999921	0.999966	0.999838	0.999937	0.999993	0.99977	0.999935	0.999911	0.999957	0.999924	0.99988	0.999984	0.999998	0.999849	0.999994	0.999903	0.999989	0.999907	0.999986	0.999868	1

## Sheet: Beta_Diversity-Jaccard{S}
MTP[23S] Beta Diversity
SIMILARITY JACCARD [Specie]				Mantel Correlation (Jaccard vs Bray-Curtis): -0.272004 p_value: 0.003 Attribute: True
	S22-49-AA-23S	S22-49-AB-23S	S22-49-AC-23S	S22-49-AD-23S	S22-49-AE-23S	S22-49-AF-23S	S22-49-AG-23S	S22-49-AH-23S	S22-49-AI-23S	S22-49-AJ-23S	S22-49-AK-23S	S22-49-AL-23S	S22-49-AM-23S	S22-49-AO-23S	S22-49-AP-23S	S22-49-AR-23S	S22-49-AS-23S	S22-49-AT-23S	S22-49-AU-23S	S22-49-AV-23S	S22-49-AW-23S	S22-49-AX-23S	S22-49-AY-23S	S22-49-AZ-23S	S22-49-BA-23S	S22-49-BB-23S	S22-49-BC-23S	S22-49-BD-23S	S22-49-BE-23S	S22-49-BF-23S	S22-49-BG-23S	S22-49-BH-23S	S22-49-BI-23S	S22-49-BJ-23S	S22-49-BK-23S	S22-49-BL-23S	S22-49-BM-23S	S22-49-BN-23S	S22-49-NA-23S	S22-49-T-23S	S22-49-U-23S	S22-49-V-23S	S22-49-W-23S	S22-49-X-23S	S22-49-Y-23S	S22-49-Z-23S
S22-49-AA-23S	0	0.0555556	0.142857	0.142857	0.0714286	0.0714286	0.142857	0.142857	0.0714286	0.0666667	0.142857	0.0666667	0.0714286	0.0769231	0.0666667	0.142857	0.153846	0.153846	0.0666667	0.0714286	0.0666667	0.0666667	0.142857	0.142857	0.153846	0.142857	0.0666667	0.142857	0.142857	0.0769231	0.0666667	0.0666667	0.0666667	0.142857	0.0666667	0.0666667	0.0769231	0.0714286	0.0666667	0.0666667	0.153846	0.0666667	0.0666667	0.142857	0.153846	0.0666667
S22-49-AB-23S	0.0555556	0	0.1875	0.0555556	0.125	0.2	0.0555556	0.0555556	0.125	0.1875	0.117647	0.1875	0.2	0.0625	0.1875	0.117647	0.0588235	0.0588235	0.1875	0.2	0.1875	0.117647	0.117647	0.117647	0.125	0.0555556	0.1875	0.1875	0.117647	0.133333	0.1875	0.1875	0.117647	0.117647	0.117647	0.1875	0.133333	0.2	0.117647	0.117647	0.125	0.117647	0.117647	0.266667	0.0588235	0.117647
S22-49-AC-23S	0.142857	0.1875	0	0.230769	0.153846	0.153846	0.230769	0.230769	0.153846	0.333333	0.333333	0.230769	0.25	0.0769231	0.230769	0.333333	0.153846	0.153846	0.142857	0.153846	0.230769	0.230769	0.142857	0.230769	0.25	0.230769	0.142857	0.230769	0.333333	0.166667	0.230769	0.230769	0.142857	0.230769	0.230769	0.230769	0.166667	0.25	0.142857	0.142857	0.25	0.230769	0.142857	0.333333	0.25	0.142857
S22-49-AD-23S	0.142857	0.0555556	0.230769	0	0.25	0.0714286	0.230769	0.454545	0.153846	0.230769	0.333333	0.142857	0.0714286	0.166667	0.230769	0.333333	0.25	0.25	0.142857	0.153846	0.142857	0.230769	0.230769	0.333333	0.25	0.333333	0.142857	0.142857	0.230769	0.166667	0.230769	0.142857	0.230769	0.333333	0.333333	0.230769	0.0769231	0.153846	0.230769	0.230769	0.25	0.230769	0.230769	0.142857	0.363636	0.230769
S22-49-AE-23S	0.0714286	0.125	0.153846	0.25	0	0.166667	0.0714286	0.25	0.166667	0.25	0.153846	0.0714286	0.166667	0.181818	0.25	0.153846	0.166667	0.166667	0.25	0.272727	0.25	0.153846	0.153846	0.153846	0.272727	0.153846	0.153846	0.153846	0.0714286	0.181818	0.363636	0.153846	0.153846	0.153846	0.153846	0.363636	0.181818	0.272727	0.153846	0.25	0.272727	0.25	0.153846	0.153846	0.166667	0.153846
S22-49-AF-23S	0.0714286	0.2	0.153846	0.0714286	0.166667	0	0.0714286	0.0714286	0.166667	0.153846	0.0714286	0.153846	0.166667	0.0833333	0.25	0.0714286	0.0769231	0.166667	0.25	0.272727	0.153846	0.153846	0.153846	0.153846	0.166667	0.0714286	0.25	0.25	0.0714286	0.0833333	0.153846	0.25	0.153846	0.153846	0.0714286	0.153846	0.181818	0.166667	0.153846	0.0714286	0.166667	0.153846	0.153846	0.25	0.0769231	0.153846
S22-49-AG-23S	0.142857	0.0555556	0.230769	0.230769	0.0714286	0.0714286	0	0.230769	0.0714286	0.142857	0.230769	0.142857	0.153846	0.166667	0.142857	0.230769	0.25	0.153846	0.0666667	0.0714286	0.142857	0.142857	0.142857	0.230769	0.153846	0.333333	0.0666667	0.230769	0.333333	0.0769231	0.0666667	0.142857	0.230769	0.230769	0.230769	0.0666667	0.166667	0.0714286	0.230769	0.142857	0.153846	0.230769	0.230769	0.142857	0.25	0.230769
S22-49-AH-23S	0.142857	0.0555556	0.230769	0.454545	0.25	0.0714286	0.230769	0	0.153846	0.230769	0.333333	0.142857	0.0714286	0.166667	0.230769	0.333333	0.25	0.25	0.142857	0.153846	0.142857	0.230769	0.230769	0.333333	0.25	0.333333	0.142857	0.142857	0.230769	0.166667	0.230769	0.142857	0.230769	0.333333	0.230769	0.230769	0.0769231	0.153846	0.230769	0.230769	0.25	0.230769	0.230769	0.142857	0.363636	0.230769
S22-49-AI-23S	0.0714286	0.125	0.153846	0.153846	0.166667	0.166667	0.0714286	0.153846	0	0.25	0.25	0.153846	0.166667	0.181818	0.0714286	0.25	0.166667	0.272727	0.153846	0.166667	0.25	0.363636	0.153846	0.0714286	0.166667	0.153846	0.363636	0.0714286	0.153846	0.181818	0.25	0.0714286	0.153846	0.0714286	0.153846	0.25	0.0833333	0.272727	0.153846	0.25	0.0769231	0.153846	0.153846	0.153846	0.166667	0.153846
S22-49-AJ-23S	0.0666667	0.1875	0.333333	0.230769	0.25	0.153846	0.142857	0.230769	0.25	0	0.333333	0.230769	0.25	0.166667	0.230769	0.333333	0.153846	0.153846	0.230769	0.25	0.333333	0.333333	0.142857	0.142857	0.25	0.230769	0.230769	0.142857	0.230769	0.166667	0.333333	0.230769	0.230769	0.142857	0.230769	0.333333	0.166667	0.363636	0.230769	0.230769	0.153846	0.230769	0.230769	0.230769	0.25	0.230769
S22-49-AK-23S	0.142857	0.117647	0.333333	0.333333	0.153846	0.0714286	0.230769	0.333333	0.25	0.333333	0	0.230769	0.153846	0.166667	0.142857	0.454545	0.25	0.25	0.142857	0.153846	0.230769	0.333333	0.230769	0.230769	0.25	0.333333	0.230769	0.142857	0.333333	0.166667	0.230769	0.142857	0.230769	0.230769	0.230769	0.230769	0.0769231	0.25	0.230769	0.230769	0.153846	0.142857	0.230769	0.333333	0.363636	0.230769
S22-49-AL-23S	0.0666667	0.1875	0.230769	0.142857	0.0714286	0.153846	0.142857	0.142857	0.153846	0.230769	0.230769	0	0.153846	0.0769231	0.230769	0.230769	0.0714286	0.0714286	0.230769	0.153846	0.142857	0.230769	0.230769	0.230769	0.0714286	0.142857	0.230769	0.142857	0.230769	0.166667	0.142857	0.333333	0.230769	0.230769	0.230769	0.142857	0.0769231	0.153846	0.230769	0.142857	0.0714286	0.142857	0.230769	0.230769	0.25	0.230769
S22-49-AM-23S	0.0714286	0.2	0.25	0.0714286	0.166667	0.166667	0.153846	0.0714286	0.166667	0.25	0.153846	0.153846	0	0.181818	0.153846	0.153846	0.0769231	0.166667	0.153846	0.166667	0.363636	0.25	0.0714286	0.0714286	0.166667	0.25	0.153846	0.153846	0.25	0.181818	0.25	0.153846	0.0714286	0.0714286	0.153846	0.25	0.3	0.272727	0.0714286	0.153846	0.166667	0.153846	0.153846	0.25	0.0769231	0.0714286
S22-49-AO-23S	0.0769231	0.0625	0.0769231	0.166667	0.181818	0.0833333	0.166667	0.166667	0.181818	0.166667	0.166667	0.0769231	0.181818	0	0.0769231	0.166667	0.181818	0.181818	0.166667	0.181818	0.4	0.166667	0.166667	0.0769231	0.181818	0.272727	0.166667	0.0769231	0.166667	0.0909091	0.166667	0.0769231	0.166667	0.0769231	0.0769231	0.166667	0.2	0.181818	0.166667	0.166667	0.0833333	0.0769231	0.272727	0.0769231	0.181818	0.166667
S22-49-AP-23S	0.0666667	0.1875	0.230769	0.230769	0.25	0.25	0.142857	0.230769	0.0714286	0.230769	0.142857	0.230769	0.153846	0.0769231	0	0.142857	0.0714286	0.0714286	0.230769	0.25	0.142857	0.142857	0.142857	0.333333	0.153846	0.142857	0.142857	0.230769	0.142857	0.166667	0.230769	0.454545	0.230769	0.333333	0.230769	0.230769	0.166667	0.153846	0.230769	0.142857	0.25	0.333333	0.230769	0.230769	0.153846	0.230769
S22-49-AR-23S	0.142857	0.117647	0.333333	0.333333	0.153846	0.0714286	0.230769	0.333333	0.25	0.333333	0.454545	0.230769	0.153846	0.166667	0.142857	0	0.25	0.25	0.142857	0.153846	0.230769	0.333333	0.230769	0.230769	0.25	0.333333	0.230769	0.142857	0.333333	0.166667	0.230769	0.142857	0.333333	0.230769	0.230769	0.230769	0.0769231	0.25	0.230769	0.230769	0.153846	0.142857	0.230769	0.230769	0.363636	0.230769
S22-49-AS-23S	0.153846	0.0588235	0.153846	0.25	0.166667	0.0769231	0.25	0.25	0.166667	0.153846	0.25	0.0714286	0.0769231	0.181818	0.0714286	0.25	0	0.272727	0.153846	0.166667	0.153846	0.153846	0.25	0.153846	0.272727	0.25	0.153846	0.25	0.153846	0.0833333	0.153846	0.0714286	0.25	0.153846	0.153846	0.153846	0.0833333	0.166667	0.25	0.25	0.166667	0.153846	0.153846	0.153846	0.272727	0.25
S22-49-AT-23S	0.153846	0.0588235	0.153846	0.25	0.166667	0.166667	0.153846	0.25	0.272727	0.153846	0.25	0.0714286	0.166667	0.181818	0.0714286	0.25	0.272727	0	0.153846	0.166667	0.153846	0.25	0.25	0.153846	0.272727	0.363636	0.25	0.153846	0.153846	0.0833333	0.153846	0.0714286	0.153846	0.153846	0.0714286	0.153846	0.0833333	0.166667	0.153846	0.25	0.166667	0.0714286	0.153846	0.153846	0.272727	0.153846
S22-49-AU-23S	0.0666667	0.1875	0.142857	0.142857	0.25	0.25	0.0666667	0.142857	0.153846	0.230769	0.142857	0.230769	0.153846	0.166667	0.230769	0.142857	0.153846	0.153846	0	0.363636	0.230769	0.142857	0.333333	0.142857	0.25	0.142857	0.230769	0.230769	0.0666667	0.0769231	0.230769	0.454545	0.230769	0.142857	0.0666667	0.230769	0.166667	0.25	0.230769	0.142857	0.153846	0.142857	0.230769	0.333333	0.153846	0.333333
S22-49-AV-23S	0.0714286	0.2	0.153846	0.153846	0.272727	0.272727	0.0714286	0.153846	0.166667	0.25	0.153846	0.153846	0.166667	0.181818	0.25	0.153846	0.166667	0.166667	0.363636	0	0.25	0.153846	0.25	0.153846	0.272727	0.153846	0.25	0.25	0.0714286	0.0833333	0.25	0.25	0.25	0.153846	0.0714286	0.363636	0.181818	0.272727	0.25	0.153846	0.166667	0.153846	0.25	0.25	0.166667	0.25
S22-49-AW-23S	0.0666667	0.1875	0.230769	0.142857	0.25	0.153846	0.142857	0.142857	0.25	0.333333	0.230769	0.142857	0.363636	0.4	0.142857	0.230769	0.153846	0.153846	0.230769	0.25	0	0.230769	0.142857	0.0666667	0.25	0.230769	0.230769	0.142857	0.230769	0.166667	0.333333	0.142857	0.142857	0.0666667	0.142857	0.333333	0.272727	0.363636	0.142857	0.230769	0.153846	0.142857	0.230769	0.230769	0.153846	0.142857
S22-49-AX-23S	0.0666667	0.117647	0.230769	0.230769	0.153846	0.153846	0.142857	0.230769	0.363636	0.333333	0.333333	0.230769	0.25	0.166667	0.142857	0.333333	0.153846	0.25	0.142857	0.153846	0.230769	0	0.142857	0.142857	0.153846	0.230769	0.333333	0.0666667	0.230769	0.166667	0.230769	0.142857	0.230769	0.142857	0.230769	0.230769	0.0769231	0.25	0.230769	0.230769	0.0714286	0.142857	0.230769	0.142857	0.25	0.230769
S22-49-AY-23S	0.142857	0.117647	0.142857	0.230769	0.153846	0.153846	0.142857	0.230769	0.153846	0.142857	0.230769	0.230769	0.0714286	0.166667	0.142857	0.230769	0.25	0.25	0.333333	0.25	0.142857	0.142857	0	0.230769	0.25	0.230769	0.230769	0.230769	0.142857	0.0769231	0.142857	0.230769	0.230769	0.230769	0.0666667	0.142857	0.0769231	0.153846	0.230769	0.142857	0.153846	0.0666667	0.230769	0.230769	0.25	0.230769
S22-49-AZ-23S	0.142857	0.117647	0.230769	0.333333	0.153846	0.153846	0.230769	0.333333	0.0714286	0.142857	0.230769	0.230769	0.0714286	0.0769231	0.333333	0.230769	0.153846	0.153846	0.142857	0.153846	0.0666667	0.142857	0.230769	0	0.153846	0.230769	0.142857	0.230769	0.230769	0.166667	0.142857	0.230769	0.230769	0.454545	0.230769	0.142857	0.0769231	0.0714286	0.230769	0.142857	0.25	0.230769	0.230769	0.230769	0.25	0.230769
S22-49-BA-23S	0.153846	0.125	0.25	0.25	0.272727	0.166667	0.153846	0.25	0.166667	0.25	0.25	0.0714286	0.166667	0.181818	0.153846	0.25	0.272727	0.272727	0.25	0.272727	0.25	0.153846	0.25	0.153846	0	0.25	0.153846	0.25	0.153846	0.0833333	0.25	0.153846	0.153846	0.153846	0.0714286	0.25	0.181818	0.272727	0.153846	0.153846	0.272727	0.153846	0.153846	0.25	0.272727	0.153846
S22-49-BB-23S	0.142857	0.0555556	0.230769	0.333333	0.153846	0.0714286	0.333333	0.333333	0.153846	0.230769	0.333333	0.142857	0.25	0.272727	0.142857	0.333333	0.25	0.363636	0.142857	0.153846	0.230769	0.230769	0.230769	0.230769	0.25	0	0.142857	0.142857	0.333333	0.0769231	0.142857	0.142857	0.230769	0.230769	0.142857	0.230769	0.166667	0.153846	0.230769	0.142857	0.153846	0.142857	0.333333	0.142857	0.363636	0.230769
S22-49-BC-23S	0.0666667	0.1875	0.142857	0.142857	0.153846	0.25	0.0666667	0.142857	0.363636	0.230769	0.230769	0.230769	0.153846	0.166667	0.142857	0.230769	0.153846	0.25	0.230769	0.25	0.230769	0.333333	0.230769	0.142857	0.153846	0.142857	0	0.142857	0.142857	0.166667	0.230769	0.230769	0.230769	0.142857	0.142857	0.230769	0.0769231	0.25	0.230769	0.230769	0.0714286	0.142857	0.230769	0.230769	0.153846	0.230769
S22-49-BD-23S	0.142857	0.1875	0.230769	0.142857	0.153846	0.25	0.230769	0.142857	0.0714286	0.142857	0.142857	0.142857	0.153846	0.0769231	0.230769	0.142857	0.25	0.153846	0.230769	0.25	0.142857	0.0666667	0.230769	0.230769	0.25	0.142857	0.142857	0	0.142857	0.0769231	0.142857	0.230769	0.230769	0.230769	0.142857	0.142857	0.166667	0.153846	0.230769	0.142857	0.25	0.230769	0.230769	0.333333	0.153846	0.230769
S22-49-BE-23S	0.142857	0.117647	0.333333	0.230769	0.0714286	0.0714286	0.333333	0.230769	0.153846	0.230769	0.333333	0.230769	0.25	0.166667	0.142857	0.333333	0.153846	0.153846	0.0666667	0.0714286	0.230769	0.230769	0.142857	0.230769	0.153846	0.333333	0.142857	0.142857	0	0.166667	0.142857	0.142857	0.142857	0.230769	0.230769	0.142857	0.166667	0.153846	0.142857	0.142857	0.25	0.142857	0.230769	0.230769	0.25	0.142857
S22-49-BF-23S	0.0769231	0.133333	0.166667	0.166667	0.181818	0.0833333	0.0769231	0.166667	0.181818	0.166667	0.166667	0.166667	0.181818	0.0909091	0.166667	0.166667	0.0833333	0.0833333	0.0769231	0.0833333	0.166667	0.166667	0.0769231	0.166667	0.0833333	0.0769231	0.166667	0.0769231	0.166667	0	0.272727	0.0769231	0.0769231	0.166667	0.272727	0.272727	0.0909091	0.181818	0.0769231	0.272727	0.181818	0.166667	0.0769231	0.166667	0.0833333	0.0769231
S22-49-BG-23S	0.0666667	0.1875	0.230769	0.230769	0.363636	0.153846	0.0666667	0.230769	0.25	0.333333	0.230769	0.142857	0.25	0.166667	0.230769	0.230769	0.153846	0.153846	0.230769	0.25	0.333333	0.230769	0.142857	0.142857	0.25	0.142857	0.230769	0.142857	0.142857	0.272727	0	0.142857	0.142857	0.142857	0.333333	0.454545	0.166667	0.363636	0.142857	0.333333	0.25	0.230769	0.142857	0.230769	0.153846	0.142857
S22-49-BH-23S	0.0666667	0.1875	0.230769	0.142857	0.153846	0.25	0.142857	0.142857	0.0714286	0.230769	0.142857	0.333333	0.153846	0.0769231	0.454545	0.142857	0.0714286	0.0714286	0.454545	0.25	0.142857	0.142857	0.230769	0.230769	0.153846	0.142857	0.230769	0.230769	0.142857	0.0769231	0.142857	0	0.230769	0.230769	0.142857	0.142857	0.166667	0.153846	0.230769	0.0666667	0.153846	0.230769	0.230769	0.230769	0.153846	0.230769
S22-49-BI-23S	0.0666667	0.117647	0.142857	0.230769	0.153846	0.153846	0.230769	0.230769	0.153846	0.230769	0.230769	0.230769	0.0714286	0.166667	0.230769	0.333333	0.25	0.153846	0.230769	0.25	0.142857	0.230769	0.230769	0.230769	0.153846	0.230769	0.230769	0.230769	0.142857	0.0769231	0.142857	0.230769	0	0.230769	0.230769	0.142857	0.0769231	0.153846	0.454545	0.230769	0.0714286	0.230769	0.333333	0.142857	0.25	0.454545
S22-49-BJ-23S	0.142857	0.117647	0.230769	0.333333	0.153846	0.153846	0.230769	0.333333	0.0714286	0.142857	0.230769	0.230769	0.0714286	0.0769231	0.333333	0.230769	0.153846	0.153846	0.142857	0.153846	0.0666667	0.142857	0.230769	0.454545	0.153846	0.230769	0.142857	0.230769	0.230769	0.166667	0.142857	0.230769	0.230769	0	0.230769	0.142857	0.0769231	0.0714286	0.230769	0.142857	0.25	0.230769	0.230769	0.230769	0.25	0.230769
S22-49-BK-23S	0.0666667	0.117647	0.230769	0.333333	0.153846	0.0714286	0.230769	0.230769	0.153846	0.230769	0.230769	0.230769	0.153846	0.0769231	0.230769	0.230769	0.153846	0.0714286	0.0666667	0.0714286	0.142857	0.230769	0.0666667	0.230769	0.0714286	0.142857	0.142857	0.142857	0.230769	0.272727	0.333333	0.142857	0.230769	0.230769	0	0.230769	0.0769231	0.153846	0.230769	0.333333	0.153846	0.333333	0.142857	0.142857	0.153846	0.230769
S22-49-BL-23S	0.0666667	0.1875	0.230769	0.230769	0.363636	0.153846	0.0666667	0.230769	0.25	0.333333	0.230769	0.142857	0.25	0.166667	0.230769	0.230769	0.153846	0.153846	0.230769	0.363636	0.333333	0.230769	0.142857	0.142857	0.25	0.230769	0.230769	0.142857	0.142857	0.272727	0.454545	0.142857	0.142857	0.142857	0.230769	0	0.166667	0.363636	0.142857	0.333333	0.25	0.230769	0.142857	0.230769	0.153846	0.230769
S22-49-BM-23S	0.0769231	0.133333	0.166667	0.0769231	0.181818	0.181818	0.166667	0.0769231	0.0833333	0.166667	0.0769231	0.0769231	0.3	0.2	0.166667	0.0769231	0.0833333	0.0833333	0.166667	0.181818	0.272727	0.0769231	0.0769231	0.0769231	0.181818	0.166667	0.0769231	0.166667	0.166667	0.0909091	0.166667	0.166667	0.0769231	0.0769231	0.0769231	0.166667	0	0.181818	0.0769231	0.0769231	0.181818	0.166667	0.166667	0.166667	0.0833333	0.0769231
S22-49-BN-23S	0.0714286	0.2	0.25	0.153846	0.272727	0.166667	0.0714286	0.153846	0.272727	0.363636	0.25	0.153846	0.272727	0.181818	0.153846	0.25	0.166667	0.166667	0.25	0.272727	0.363636	0.25	0.153846	0.0714286	0.272727	0.153846	0.25	0.153846	0.153846	0.181818	0.363636	0.153846	0.153846	0.0714286	0.153846	0.363636	0.181818	0	0.153846	0.25	0.166667	0.153846	0.153846	0.25	0.166667	0.153846
S22-49-NA-23S	0.0666667	0.117647	0.142857	0.230769	0.153846	0.153846	0.230769	0.230769	0.153846	0.230769	0.230769	0.230769	0.0714286	0.166667	0.230769	0.230769	0.25	0.153846	0.230769	0.25	0.142857	0.230769	0.230769	0.230769	0.153846	0.230769	0.230769	0.230769	0.142857	0.0769231	0.142857	0.230769	0.454545	0.230769	0.230769	0.142857	0.0769231	0.153846	0	0.230769	0.153846	0.230769	0.333333	0.142857	0.25	0.454545
S22-49-T-23S	0.0666667	0.117647	0.142857	0.230769	0.25	0.0714286	0.142857	0.230769	0.25	0.230769	0.230769	0.142857	0.153846	0.166667	0.142857	0.230769	0.25	0.25	0.142857	0.153846	0.230769	0.230769	0.142857	0.142857	0.153846	0.142857	0.230769	0.142857	0.142857	0.272727	0.333333	0.0666667	0.230769	0.142857	0.333333	0.333333	0.0769231	0.25	0.230769	0	0.153846	0.230769	0.142857	0.142857	0.153846	0.230769
S22-49-U-23S	0.153846	0.125	0.25	0.25	0.272727	0.166667	0.153846	0.25	0.0769231	0.153846	0.153846	0.0714286	0.166667	0.0833333	0.25	0.153846	0.166667	0.166667	0.153846	0.166667	0.153846	0.0714286	0.153846	0.25	0.272727	0.153846	0.0714286	0.25	0.25	0.181818	0.25	0.153846	0.0714286	0.25	0.153846	0.25	0.181818	0.166667	0.153846	0.153846	0	0.25	0.0714286	0.25	0.166667	0.0714286
S22-49-V-23S	0.0666667	0.117647	0.230769	0.230769	0.25	0.153846	0.230769	0.230769	0.153846	0.230769	0.142857	0.142857	0.153846	0.0769231	0.333333	0.142857	0.153846	0.0714286	0.142857	0.153846	0.142857	0.142857	0.0666667	0.230769	0.153846	0.142857	0.142857	0.230769	0.142857	0.166667	0.230769	0.230769	0.230769	0.230769	0.333333	0.230769	0.166667	0.153846	0.230769	0.230769	0.25	0	0.142857	0.142857	0.153846	0.230769
S22-49-W-23S	0.0666667	0.117647	0.142857	0.230769	0.153846	0.153846	0.230769	0.230769	0.153846	0.230769	0.230769	0.230769	0.153846	0.272727	0.230769	0.230769	0.153846	0.153846	0.230769	0.25	0.230769	0.230769	0.230769	0.230769	0.153846	0.333333	0.230769	0.230769	0.230769	0.0769231	0.142857	0.230769	0.333333	0.230769	0.142857	0.142857	0.166667	0.153846	0.333333	0.142857	0.0714286	0.142857	0	0.142857	0.25	0.333333
S22-49-X-23S	0.142857	0.266667	0.333333	0.142857	0.153846	0.25	0.142857	0.142857	0.153846	0.230769	0.333333	0.230769	0.25	0.0769231	0.230769	0.230769	0.153846	0.153846	0.333333	0.25	0.230769	0.142857	0.230769	0.230769	0.25	0.142857	0.230769	0.333333	0.230769	0.166667	0.230769	0.230769	0.142857	0.230769	0.142857	0.230769	0.166667	0.25	0.142857	0.142857	0.25	0.142857	0.142857	0	0.153846	0.142857
S22-49-Y-23S	0.153846	0.0588235	0.25	0.363636	0.166667	0.0769231	0.25	0.363636	0.166667	0.25	0.363636	0.25	0.0769231	0.181818	0.153846	0.363636	0.272727	0.272727	0.153846	0.166667	0.153846	0.25	0.25	0.25	0.272727	0.363636	0.153846	0.153846	0.25	0.0833333	0.153846	0.153846	0.25	0.25	0.153846	0.153846	0.0833333	0.166667	0.25	0.153846	0.166667	0.153846	0.25	0.153846	0	0.25
S22-49-Z-23S	0.0666667	0.117647	0.142857	0.230769	0.153846	0.153846	0.230769	0.230769	0.153846	0.230769	0.230769	0.230769	0.0714286	0.166667	0.230769	0.230769	0.25	0.153846	0.333333	0.25	0.142857	0.230769	0.230769	0.230769	0.153846	0.230769	0.230769	0.230769	0.142857	0.0769231	0.142857	0.230769	0.454545	0.230769	0.230769	0.230769	0.0769231	0.153846	0.454545	0.230769	0.0714286	0.230769	0.333333	0.142857	0.25	0

[truncated: 11 more sheets: Beta_Diversity-Jaccard{G}, Beta_Diversity-Bray_Curtis{S}, Beta_Diversity-Bray_Curtis{G}, Weighted_unifrac{S}, Weighted_unifrac{G}, Unweighted_unifrac{S}, Unweighted_unifrac{G}, PCoA_Wunifrac{S}, PCoA_Wunifrac{G}, PCoA_UNWunifrac{S}, PCoA_UNWunifrac{G}]
