# Supplementary material for: Bioinformatics Strategy for 16s and 23s rRNA Metabarcoding Data
Source: BioTech (Basel). 2026 Jun 8;15(2):42. doi: 10.3390/biotech15020042 (PMC13296876; doi:10.3390/biotech15020042)
Supplement: Supplementary file 1 [file biotech-15-00042-s001.zip › biotech-4293793-supplementary/ezbiocloud_FORMAT_SOMBA.fasta]

>81152;tax=k:Bacteria,p:Thermotogae,c:Thermotogae_c,o:Thermotogales,f:Fervidobacteriaceae,g:A61579_g,s:A61579_s
CTGNCGGCGTGCCTAACACATNCAAGTCGAGCGGTGCTACGGAGGTCTTCGGACTGAAGTAGCATAGCGGCGGACGGGTGAGTAATACACAGGAACGTGCCCCTTGGAGGCGGATAGCTGTGGGAAACTGCAGGTAATCCGCCGTAAGCTCGGGAGAGGAAAGCCGGAAGGCGCCGAGGGAGCGGCCTGTGGCCCATCAGGTAGTTGGTAGGGTAAGAGCCTACCAAGCCGACGACGGGTAGCCGGTCTGAGAGGATGGACGGCCACAAGGGCACTGAGACACGGGCCCTACTCCTACGGGAGGCAGCAGTGGGGGATATTGGACAATGGGCGAAAGCCTGATCCAGCGACGCCGCGTGAGGGACGAAGTCCTTCGGGACGTAAACCTCTGTTGTAGGGGAAGAAGACAGTGACGGTACCCTACGAGGAAGCCCCGGCTAACTACGTGCCAGCAGCCGCGGTAATACGTAGGGGNCGAGCGTTACCCGGAATCACTGGGCGTAAAGGGTGCGTAGGCGGTCTAGCAAGTCTGGCCTTAAAGACCACGGCTCAACCGTGGGGATGGGCTGGAAACTGTTAGACTTGAGGGCACTAGAGGCAGACGGAACTGCTGGTGTAGGGGTGAAATCCGTAGATATCAGCAGGAACGCCGGTGGAGAAGTCGGTCTGCTGGGGTGACCCTGACGCTGAGGCACGAAAGCTAGGGGAGCGAACCGGATTAGATACCCGGGTAGTCCTAGCCGTAAACGATGCTCACTAGGTGTGGGGGAGTAAATCCTCCGTGCTGAAGCTAACGCGATAAGTGAGCCNCCTGGGGAGTACGCCCNCAAGGGTGAAACTCAAAGGAATTGACGGGGGNCCGCACAANCGGTGGAGCGTGTGGTTTAATTGGAAGCTAAGCCAAGAACCTTACCAGGGTTTGACATTCTGGTGGTACCGANCCGAAAGGTGAGGGACTCTTCACTTAGGTGGAGGGAGCCAGCACAGGTGGTGCACGGTCGTCGTCAGCTCGTGCCGTGAGGTGTTGGGTTAAGTCCCGCAACGAGCGCAACCCCTGCCCTTAGTTGCCAGCACGTAAAGGTGGGCACTCTAAGGGGACTGCCTGCGACGAGCAGGAGGAAGGAGGGGATGACGTCAGATACTCGTGCCCCTTATGCCCTGGGCGACACACGCGCTACAATGGGCAGGACAAAGGGAAGCGAGCCGGCGACGGTGAGCAAATCCCAAAAACCTGCCCCCAGTTCAGATTGTGGGCTGAAACCCGCCCACATGAAGCCGGAATCGCTAGTAATCGTGGATCAGCCACGCCACGGTGAATACGTNCCCGGGNCTTGTACACACCGCCCGTCAAGCCACCCGAGTTGGGGGNACCCGAAGATACGTACCCTTAGGGGGCGTATTTAGGGTGAACCTGGTGAGGGGGGGT
>81153;tax=k:Bacteria,p:Proteobacteria,c:Alphaproteobacteria,o:Rhodospirillales,f:Rhodospirillaceae,g:Magnetospirillum,s:Magnetospirillum_magnetotacticum
AACGAACGCTGGCGGCAGGCTTAACACATGCAAGTCGAACGAAGTCTTCGGACTTAGTGGCGCACGGGTGAGTAACACGTGGGAATATACCTCTTGGTGGGGAATAACGTCGGGAAACTGACGCTAATACCGCATACGCCCTTCGGGGGAAAGATTTATCGCCGAGAGATTAGCCCGCGTCCGATTAGCTAGTTGGTGAGGTAATGGCTCACCAAGGCGACGATCGGTAGCTGGTCTGAGAGGATGATCAGCCACACTGGGACTGAGACACGGCCCAGACTCCTACGGGAGGCAGCAGTGGGGAATATTGGACAATGGGCGAAAGCCTGATCCAGCCATGCCGCGTGAGTGATGAAGGCCTTAGGGTTGTAAAGCTCTTTCACCCACGACGATGATGACGGTAGTGGGAGAAGAAGCCCCGGCTAACTTCGTGCCAGCAGCCGCGGTAATACGAAGGGGGCTAGCGTTGTTCGGAATTACTGGGCGTAAAGCGCACGCAGGCGGTGGTCATAGTCAGAAGTGAAAGCCCTGGGCTCAACCCGGGAATTGCTTTTGATACTGGACCGCTAGAATCACGGAGAGGGTAGTGGAATTCCGAGTGTAGAGGTGAAATTCGTAGATATTCGGAAGAACACCAGTGGCGAAGGCGACTACCTGGCCGTCGATTGACGCTCATGTGCGAAAGCGTGGGGAGCAAACAGGATTAGATACCCTGGTAGTCCACGCCGTAAACGATGAGTGCTAGTTGTTGGGGTGCATGCACCTCAGTGACGCAGCTAACGCGTTAAGCACTCCGCCTGGGGAGTACGGCCGCAAGGTTAAAACTCAAAGGAATTGACGGGGGCCCGCACAAGCGGTGGAGCATGTGGTTTAATTCGAAGCAACGCGCAGAACCTTACCAGCCCTTGACATGGGACGTATGTTTGCCAGAGATGGTGACTTGTCTTCGGACGCGTCCACACAGGTGCTGCATGGCTGTCGTCAGCTCGTGTCGTGAGATGTTGGGTTAAGTCCCGCAACGAGCGCAACCCTCATCTTCAGTTGCCATCATTTAGTTGGGCACTCTGAAGAAACTGCCGGTGACAAGCCGGAGGAAGGTGGGGATGACGTCAAGTCCTCATGGCCCTTACGGGCTGGGCTACACACGTGCTACAATGGTGGTGACAGTGGGTCGCTAACTCGCGAGAGTATGCTAATCCCTAAAAGCCATCTCAGTTCGGATTGCACTCTGCAACTCGAGTGCATGAAGTCGGAATCGCTAGTAATCGTGGATCAGCATGCCACGGTGAATACGTTCCCGGGCCTTGTACACACCGCCCGTCACACCATGGGAGTTGGCTTTACCCGAAGCCGGTGCGCTAACCGCAAGGAGGCAGCCGACCACGGTAAGGTCAGCGACTGGGGTG
>81154;tax=k:Bacteria,p:Fusobacteria,c:Fusobacteria_c,o:Fusobacteriales,f:Fusobacteriaceae,g:Fusobacterium,s:Fusobacterium_nucleatum
GATGAACGCTGACAGAATGCTTAACACATGCAAGTCAACTTGAATTTGGGTTTTTAACTTAGGTTTGGGTGGCGGACGGGTGAGTAACGCGTAAAGAACTTGCCTCACAGCTAGGGACAACATTTGGAAACGAATGCTAATACCTAATATTATGATAATAGGGCATCCTATAATTATGAAAGCTATAAGCGCTGTGAGAGAGCTTTGCGTCCCATTAGCTAGTTGGAGAGGTAACGGCTCACCAAGGCGATGATGGGTAGCCGGCCTGAGAGGGTGATCGGCCACAAGGGGACTGAGACACGGCCCTTACTCCTACGGGAGGCAGCAGTGGGGAATATTGGACAATGGACCAAGAGTCTGATCCAGCAATTCTGTGTGCACGATGAAGTTTTTCGGAATGTAAAGTGCTTTCAGTTGGGAAGAAAAAAATGACGGTACCAACAGAAGAAGTGACGGCTAAATACGTGCCAGCAGCCGCGGTAATACGTATGTCACGAGCGTTATCCGGATTTATTGGGCGTAAAGCGCGTCTAGGTGGTTATATAAGTCTGATGTGAAAATGCAGGGCTCAACTCTGTATTGCGTTGGAAACTGTATAACTAGAGTACTGGAGAGGTAAGCGGAACTACAAGTGTAGAGGTGAAATTCGTAGATATTTGTAGGAATGCCGATGGGGAAGCCAGCTTACTGGACAGATACTGACGCTGAAGCGCGAAAGCGTGGGTAGCAAACAGGATTAGATACCCTGGTAGTCCACGCCGTAAACGATGATTACTAGGTGTTGGGGGTCGAACCTCAGCGCCCAAGCAAACGCGATAAGTAATCCGCCTGGGGAGTACGTACGCAAGTATGAAACTCAAAGGAATTGACGGGGACCCGCACAAGCGGTGGAGCATGTGGTTTAATTCGACGCAACGCGAGGAACCTTACCAGCGTTTGACATCTTAGGAGTGAGATAGAGATATTTCAGTGTCCCTTCGGGGAAACCTAAAGACAGGTGGTGCATGGCTGTCGTCAGCTCGTGTCGTGAGATGTTGGGTTAAGTCCCGCAACGAGCGCAACCCCTTTCGTATGTTACCATCATTAAGTTGGGGACTCATGCGATACTGCCTACGATGAGTAGGAGGAAGGTGGGGATGACGTCAAGTCATCATGCCCCTTATACGCTGGGCTACACACGTGCTACAATGGGTAGAACAGAGAGTTGCAAAGCTGTGAAGTGGAGCTAATCTCAGAAAACTATTCTTAGTTCGGATTGTACTCTGCAACTCGAGTACATGAAGTTGGAATCGCTAGTAATCGCGAATCAGCAATGTCGCGGTGAATACGTTCTCGGGTCTTGTACACACCGCCCGTCACACCACGAGAGTTGGTTGCACCTGAAGTAGCAGGCCTAACCGTAAGGAGGGATGCTCCGAGGGTGTGATTAGCGATTGGGGTG
>81155;tax=k:Bacteria,p:Proteobacteria,c:Alphaproteobacteria,o:Rickettsiales,f:Rickettsiaceae,g:Rickettsia,s:Rickettsia_sibirica
AACGAACGCTATCGGTATGCTTAACACATGCAAGTCGAACGGACTAATTTGGGGCTTGCTCAATTTAGTTAGTGGCAGACGGGTGAGTAACACGTGGGAATCTACCCATTAGTACGGAATAACTTTTAGAAATAAAAGCTAATACCGTATATTCTCTGCGGAGGAAAGATTTATCGCTGATGGATGAGCCCGCGTCAGATTAGGTAGTTGGTGAGGTAATGGCTCACCAAGCCGACGATCTGTAGCTGGTCTGAGAGGATGATCAGCCACACTGGGACTGAGACACGGCCCAGACTCCTACGGGAGGCAGCAGTGGGGAATATTGGACAATGGGCGAAAGCCTGATCCAGCAATACCGAGTGAGTGATGAAGGCCTTAGGGTTGTAAAGCTCTTTTAGCAAGGAAGATAATGACGTTACTTGCAGAAAAAGCCCCGGCTAACTCCGTGCCAGCAGCCGCGGTAAGACGGAGGGGGCTAGCGTTGTTCGGAATTACTGGGCGTAAAGAGTGCGTAGGCGGTTTAGTAAGTTGGGAGTGAAAGCCCGGGGCTTAACCTCGGAATTGCTTTCAAAACTACTAATCTAGAGTGTAGTAGGGGATGATGGAATTCCTAGTGTAGAGGTGAAATTCTTAGATATTAGGAGGAACACCGGTGGCGAAGGCGGTCATCTGGGCTACAACTGACGCTGATGCACGAAAGCGTGGGGAGCAAACAGGATTAGATACCCTGGTAGTCCACGCCGTAAACGATGAGTGCTAGATATCGGAAGATTCTCTTTCGGTTTCGCAGCTAACGCATTAAGCACTCCGCCTGGGGAGTACGGTCGCAAGATTAAAACTCAAAGGAATTGACGGGGGCTCGCACAAGCGGTGGAGCATGCGGTTTAATTCGATGTTACGCGAAAAACCTTACCAACCCTTGACATGGTGGTCGCGGATCGCAGAGATGCTTTTCTTCAGCTCGGCTGGACCACACACAGGTGTTGCATGGCTGTCGTCAGCTCGTGTCGTGAGATGTTGGGTTAAGTCCCGCAACGAGCGCAACCCTCATTCTTATTTGCCAGCGGGTAATGCCGGGAACTATAAGAAAACTGCCGGTGATAAGCCGGAGGAAGGTGGGGACGACGTCAAGTCATCATGGCCCTTACGGGTTGGGCTACACGCGTGCTACAATGGTGTTTACAGAGGGAAGCAAGACGGCGACGTGGAGCAAATCCCTAAAAGACATCTCAGTTCGGATTGTTCTCTGCAACTCGAGAGCATGAAGTTGGAATCGCTAGTAATCGCGGATCAGCATGCCGCGGTGAATACGTTCTCGGGCCTTGTACACACTGCCCGTCACGCCATGGGAGTTAGTTTTACCTGAAGGTGGTGAGCTAACGCAAGAGGCAGCCAACCACGGTAAAATTAGCGACTGGGGTG
>81156;tax=k:Bacteria,p:Proteobacteria,c:Gammaproteobacteria,o:Pasteurellales,f:Pasteurellaceae,g:Actinobacillus,s:Actinobacillus_pleuropneumoniae
ATTGAACGCTGGCGGCAGGCTTAACACATGCAAGTCGAACGGTAACGGGAAGGGAGCTTGCTTTCTTTGCCGACGAGTGGCGGACGGGTGAGTAATGCTTGGGAATCTGGCTTATGGAGGGGGATAACTACGGGAAACTGTAGCTAATACCGCGTAATATCTATGGATTAAAGGGTGGGACTTTCGGGCCACCTGCCATAAGATGAGCCCAAGTGGGATTAGGTAGTTGGTTAGGTAAAGGCTGACCAAGCCGACGATCTCTAGCTGGTCTGAGAGGATGACCAGCCACACTGGAACTGAGACACGGTCCAGACTCCTACGGGAGGCAGCAGTGGGGAATATTGCACAATGGGGGGAACCCTGATGCAGCCATGCCGCGTGAATGAAGAAGGCCTTCGGGTTGTAAAGTTCTTTCGGTAGCGAGGAAGGTATCAAATTTAATAGATTTGGTAATTGACGTTAACTACAGAAGAAGCACCGGCTAACTCCGTGCCAGCAGCCGCGGTAATACGGAGGGTGCGAGCGTTAATCGGAATAACTGGGCGTAAAGGGCACGCAGGCGGTTGATTAAGTGAGATGTGAAAGCCCCGGGCTTAACCTGGGAATTGCATTTCATACTGGTCAACTAGAGTACTTTAGGGAGGGGTAGAATTCCACGTGTAGCGGTGAAATGCGTAGAGATGTGGAGGAATACCGAAGGCGAAGGCAGCCCCTTGGGAATGTACTGACGCTCATGTGCGAAAGCGTGGGGAGCAAACAGGATTAGATACCCTGGTAGTCCACGCTGTAAACGCTGTCGATTTGGGGATTGGACTGTGAGTCTGGTGCCCGAAGCTAACGTGATAAATCGACCGCCTGGGGAGTACGGCCGCAAGGTTAAAACTCAAATGAATTGACGGGGGCCCGCACAAGCGGTGGAGCATGTGGTTTAATTCGATGCAACGCGAAGAACCTTACCTACTCTTGACATCCATGGAATCTTGTAGAGATACGAGAGTGCCTTCGGGAACCATGAGACAGGTGCTGCATGGCTGTCGTCAGCTCGTGTTGTGAAATGTTGGGTTAAGTCCCGCAACGAGCGCAACCCTTATCCTTTGTTGCCAGCGATTAGGTCGGGAACTCAAAGGAGACTGCCGGTGATAAACCGGAGGAAGGTGGGGATGACGTCAAGTCATCATGGCCCTTACGAGTAGGGCTACACACGTGCTACAATGGCGTATACAGAGGGAAGCAAGATGGCGACATGGAGCAAATCTCACAAAGTACGTCTAAGTCCGGATTGGAGTCTGCAACTCGACTCCATGAAGTCGGAATCGCTAGTAATCGCAAATCAGAATGTTGCGGTGAATACGTTCCCGGGCCTTGTACACACCGCCCGTCACACCATGGGAGTGGGTTGTACCAGAAGTAGATAGCTTAACCGAAAGGGGGGCGTTTACCACGGTATGATTCATGACTGGGGTG
>81157;tax=k:Archaea,p:Euryarchaeota,c:Thermoplasmata,o:Group2_o,f:Group2b_f,g:AACY020147130_g,s:AACY020147130_s
GGTTGATCCTGCCGGAGGCGACCGCTATTGGAGTTCGATTAAGACATGCGAGTCAGAGCACTAGCTCGGCATACCGCTCAGTAACACGTGGGTAACCTGCCCTATTGTTTCGAATAACCTCGGGAAACTGAGAACAACACGATATAGTCCACTACGCCTGGAACGGTGAGTGGATAAAGATAGGATGGGCCTGCGGCGTATCAGGTCGTAGGGGGTGTAAAGGACCTCCTAGCCATCGACGCGTACGGGTGTTGGGAGACATAGCCCGGAGATGGATTCTGAGACACGAATCCAGGCCCTACGGGGCGCAGCAGTTACGAAAACTTGGCAATGCGGGAAACCGTGACCAGGGAACTCCAAGTGGCTGTCCTTTTGGGCAGTCTTTTCTTGACTCTAAAACGGTCTTGGAATAAGGGGTGGGTAAGGACGGTGCCAGCCGCCGCGGTAATACCGGCGCCTCAAGTGGTCGTCGCTTTTATTGGGCCTAAAACGTCCGTAGCCGGTTTGGTACATTCGTGGGTAAATCAGCTCGCTCAACGAGCTGAATTCTGCGAGCACGGCCAGACTAGGGACCGGGAGAGGTGTGGGGAACTCTCAGGGTAGGGGTAAAATCCTGTCATCCTGAGAGGACCACCTGTTGCGAAGGCGCCACACTAGAACGGATCCGACGGTCAGGGACGAAGCCTAGGGGCACGAACCGGATTAGATACCCGGGTAGTCCTAGGTGTAAACGCTGTGGACTTGGTGTTGGGGGCGCTCCGAGCGCTCTCAGTGCCGTAGCGAAGGTGTTGAGTCCACTGCCTGGGGAGTACGGTCGCAAGGCTGAAACTTAAAGGAATTGGCGGGGGAGCACTGCAACCGGAGGATTGTGCGGTTTAATTGGATTCAACGCCGGAAAACTCACCAGCATCGACGGACAAATGAAAGCCAACTTGACGAGTTTGCTGGATTGTTCGAGAGGTCGTGCATGGCCGCCGTCAGTTCGTACCGTAAGGCGTTCTGTTAAGTCAGATAACGAACGAGACCCCCATCCCTATTTGCTAATCGTCTCTCTTCGGAGGATGGAGGACTATAGGGAGACCGCTGGCGCTAAGTCAGAGGAAGGTGGGGGCAACGGTAGGTCAGTATGCGCCGAATATGCTGGGCTACACGCGCAATACAAAGGACAGGACAATGAGAAGCTACACCGAGAGGTGATGCGATCCCGAAACCTGTTCGTAGTTCGGATCGAGGGCTGTAACTCGCCCCCGTGAAGCTGGATTCGGTAGTAATCGCGTCTCAAAAAGGCGCGGTGAATATGCCCCTGCTCCTTGCACACACCGCCCGTCAAACCATCTTAGTTGGGGGTGGGTGAGGCTGCGTCCATTGGGCGTATTCGAGCCTGCCTTCGACAAGGAGGGTTAAGTCGTAACAAGGTA
>81158;tax=k:Bacteria,p:Proteobacteria,c:Oligoflexia,o:Bdellovibrionales,f:PAC000132_f,g:AB425060_g,s:AACY020170993_s
AACGAACGCTGGCGGCGCGCCTAACACATGCAAGTCGAACGCGAAAAGGGGCAACCCTGAGTAAAGTGGCGCACGGGTGAGTAACGCGTAGGTGATCTACCTCTGTGACCGGGATAACCAGCCGAAAGGTTGGCTAATACCGGATAGAGCGCGTCAGTCGTAATGATTGATGCGGGAAAGGGTGGCGCCCGCAAGGGGCTACTGCACTGAGATGAGCCTGCGTCTCATTAGCTAGTTGGTGAGGTAATGGCTCACCAAGGCTTTGATGGGTAGCTGGTCTGAGAGGACGATCAGCCACACTGGAACTGAAACACGGTCCAGACTCCTACGGGAGGCAGCAGTGGGGAATCTTGCGCAATGGGCGAAAGCCTGACGCAGCGACGCCGCGTGGGTGAAGAAGGCCTTCGGGTTGTAAAGCCCTGTCGAGTGGGAAAAATGGTATCTGCATTAATACGGCAGATAATTGATGGTACCACTAGAGGAAGCACCGGCTAACTTCGTGCCAGCAGCCGCGGTAATACGAGGGGTGCAAGCGTTGTTCGGAATTATTGGGCGTAAAGGGCAGGTAGGTGGTCTTGAAAGTCTGCTGTGAAATCCCCGAGCTTAACTTGGGAAGTGCGGCAGATACTCCAAGACTAGAGTACTGGAGGGGTTCGTGGAATTCCCGGTGTAGCGGTGAAATGCGTAGATATCGGGAGGAACACCAGAGGCGAAGGCGGCGAACTTGACAGTTACTGACACTCAACTGCGAAAGCGTGGGGAGCAAACAGGATTAGATACCCTGGTAGTCCACGCTGTAAACGATGGATGCTAGACGTGGTGGGTCTTGACCCCTGCCGTGTCGAAGTTAACACGATAAGCATCCCGCCTGGGGAGTACGGTCGCAAGACTAAAACTCAAAGGAATTGACGGGGGCCCGCACAAGCGGTGGATCATGTGGTTTAATTCGAAGCAACGCGAAGAACCTTACCTGGATTTGACATCGTCTGAATCATCTAGAGATAGATGCGGCTCGCAAGAGACAGATAGACAGGTGCTGCATGGCTGTCGTCAGCTCGTGTTGTGAAATGTTGGGTTAAGTCCCGCAACGAGCGCAACCCCTGTGCTTGGTTGCCATCATTAAGTTGGGCACTCCAAGCAGACTGCCGTCGTCAAGACGGAGGAAGGTGGGGATGACGTCAAGTCCTCATGGCCTTTATATCCAGGGCGACACACGTGATACAATGGTAGGTACAGAGGGTCGCGAAGTGGTGACACGGAGCCAATCTCAAAAAGCCTATCTCAGTTCGGATTGGAGTCTGCAACTCGACTCCATGAAGTTGGAATCGCTAGTAATCGCGGATCAGCACGCCGCGGTGAATACGTTCCCGGGCCTTGTACACACCGCCCGTCACACCATGAGAGCTGGCTCAACCAGAAGTCGATCTCGCTAACCGCAAGGGGGCAGACGCCGAAGGTGGGGCTAGTGATTGGGGTG
>81159;tax=k:Archaea,p:Thaumarchaeota,c:Group1a_c,o:Cenarchaeales,f:Cenarchaeaceae,g:CBTY_g,s:AACY020175098_s
TTGATCCTGCGGGACCTGACTGCTATCGGATTGGTACTAAGCCATGCGAGTCGTTGTAGCAATACAAGGCGGACTGCTCAGTAACACGTAGTTAACTTAACCTATGGATGGGAATAACCTCGGGAAACTGAGAATAATACCCAATGGGCCACAGTGCCTGGAATGGCCTGTGGTTGAAATGATTTATCGCCGTAGGATAGGACTGCGGCCTATCAGCTTGTTGGTGAGGTAATGGCCCACCAAGGCTATAACAGGTACGGGCTCTGAGAGGAGGGGCCCGGAGATGGGTACTGAGACACGGACCCAGGCCCTATGGGGCGCAGCAGGCGAGAAACCTTTGCAATGTGCGAAAGCACGACAAGGTTAATCCGAGTGTCTCCTGCTAAAGGAGTCTTTTGTCAGTTGTAGAATCACTGGTGAATAAGGGGTGGGCAAGTTCTGGTGTCAGCCGCCGCGGTAAAACCAGCACCTCGAGTGGTCAGGAGGTTTATTGGGCCTAAAGCATCCGTAGCCGGTTGCATAAGTTTTCGGTTAAATCTATGCGCTTAACGTATAGGCCGCCGAAAATACTGTGCAGCTAGGGAGTGGGAGAGGTACACGGTACTCGATAGGAAGGGGTAAAATCCTTTGATCTATTGAAGACCACCTGTGGCGAAGGCGGTGTACCAGAACACGTTCGACGGTGAGGGATGAAAGCTGGGGGAGCAAACCGGATTAGATACCCGGGTAGTCCCAGCTGTAAACGATGCAGACTCGGTGATGCATTGGCTTGTGGCCAATGCAGTGCCGCAGGGAAGCCGTTAAGTCTGCCGCCTGGGAAGTACGTACGCAAGTATGAAACTTAAAGGAATTGGCGGGGGAGCACCACAAGGGGTGAAGCCTGCGGTTCAATTGGAGTCAACGCCAGAAATCTTACCTGGGGAGACAGCAGAATGAAGGTCAAGCTGAAGACTTTACCAGACACGCTGAGAGGTGGTGCATGGCCGTCGCCAGCTCGTGCCGTGAGATGTCCTGTTAAGTCAGGTAACGAGCGAGACCCCTGCGTCTAGTTGCTACCATTACTCTCTGGAGCAGTGGAGCGAATTAGACGGACCGCCACAGTTAATGTGGAGGAAGGAAGGGGCCACGGCAGGTCAGTATGCCCCGAAACCCTAGGGCTACACGCGGGCTGCAATGGTATTGACAATGTGTTCCGAATCCGAAAGGAGGAGGCAATCATTAAACAATATCTCAGTTATGACTGAGGGCTGTAACTCGCCCTCACGAATATGGAATCCCTAGTAACCGCGTGTCACTACCACGCGGTGAATACGTCCCTGCTCCTTGCACACACCGCCCGTCGTTTCATCGAAATTGGCCTTTAGTGAGGTAGTGTCTACTTGGCATTATCGAGCTTGAGGTCAGTAACGAGGGAAAAGTCGTAACAAGGTG
>81160;tax=k:Archaea,p:Euryarchaeota,c:Thermoplasmata,o:Group2_o,f:Group2a_f,g:AACY020187844_g,s:AACY020187844_s
TCTGGTTGATCCTGCCAGAGGCGACCGCTATTGGAGTTCGATTAAGCCATGCGAGTCGAGAGCTTTAGGAGCTCGGCATACTGCTCAGTAACACGTGGATAACCTGCCCTGTGCTCCGGGATAACCTCGGGAAACTGAGAATAATACCGGATAGTCCACCACGCCTGGAACGGTGGGTGGATCAAAGGTCACGGCACAGGATGGGTCTGCGGCGTATCAGGTTGTAGGGGGTGTAAAGGACCCCCTAGCCATTGACGCGTACGGGTTGTGGGAGCAATCGCCCGGAGATGGATTCTGAGACACGAATCCAGACCCTACGGGGTGCAGCAGGCGCGAAAACTTCACACTGCAGGAAACTGTGATGAGGGAACTCCAAGTGCATGCACAATGTGTATGCTTTTCCTTACTTTTAATCGGTTTGGGAATAAGGGCTGGGAAAGACCGGTGCCAGCCGCCGCGGTAATACCGGCAGCTCAAGTGGTCGTCGCTTTTATTGGGCCTAAAACGTCCGTAGCCTGTTTGGTAAATCTGTGGGTAAATCAACCAGCTTAACTGGTTGAATTCTGCAGAGACTGCCAGACTAGGGACCGGGAGAGGTGTGGGGTACTCTCGGGGTAGGGGTAAAATCCTGTCATCCTGGGAGGACCACCAGTTGCGAAGGCGCCACACTGGAACGGATCCGACGGTCAGGGACGAAGCCTAGGGGCACGAACCGGATTAGATACCCGGGTAGTCCTAGGAGTAAACGCTGTGAACTTGGTGTCGGGGATCCTACTTGGGTTCCCGGTGCCGGAGTGAAGATGTTAAGTTCACTGCCTGGGGAGTACGGTCGCAAGGCTGAAACTTAAAGGAATTGGCGGGGGAGCACTGCAACGGGAGGAGCGTGCGGTTTAATTGGATTCAACGCCGGAAAACTCACCAAGGCCGACTGTTAGATGAAGACCAGCGTAATGAGCTTGTCGGATTTTCAGAGAGGTGGTGCATGGCCGTCGTCAGTTCGTACTGCAAAGCGTTCTGTTAAGTCAGATAACGAACGAGACCCGCATCCCTATTTGCCACCCTGTTCTCCGGAGCAGGCGCACCATAGGGAGACCGCTGGTGTGAAACCAGAGGAAGGCGCGGGCAACGACAGGTCAGTATGCCCCGAATGTCTTGGGCTACACGCGCGCTACAAAGGACGGGACAATGGGAAGCCAGGCCGAGAGGTCGAGCTAACCCGAAACCCGTTCATAGTTCGGATCGAGGGCTGTAACTCGCCCTCGTGAAGCTGGATTCCGTAGTAATCGTGTTTCAACATAGCACGGTGAATATGCCCCTGCTCCTTGCACACACCGCCCGTCAAACCATCTTAGTTGGGGGTGGGTGAGGCTGCGCTTTTTGGCGTATTCGAGCCTGCCTTCGACAAGGAGGGTTAAGTCGT
>81161;tax=k:Bacteria,p:Proteobacteria,c:Deltaproteobacteria,o:AF269002_o,f:AF269002_f,g:EF646119_g,s:AACY020222384_s
GGCGAACGGGTGAAGTAATGCTTGGATAATCTGCCTTTAGGACTGGGACAACTACAGGAAACTGTAGCTAATACCGGATATGACCACATTTACCAAGGTTTATGTGGTAAAAGATTTATCGCCTTTAGATGAGTCCAAGTCGCATCAGGTTGTTGGTAGGGTAATGGCCTACCAAGCCTATGACGCGTAGCAGGTCTTAGCGGATGATCTGCCACATGGGGACTGAGATACGGCCCTGACTCCTACGGGAGGCAGCAGTGAGGAATATTGGGCAATGGACGAAAGTCTGACCCAGCGATGCCGCGTGAAGGATGAAGGCCTTAGGGTTGTAAACTTCTGTCAGCAGGGAAGATAATGACGGTACCTGCAGAGGAAGCCCCGGCTAACTCCGTGCCAGCAGCCGCGGTAATACGGAGGGGGCAAACGTTACTCGGATTTACTGGGCGTAAAGGGTCCGTAGGCGGTTTTTTAAGTTAGATGTGAAAGCTTGAAGCTTAACTTCAAAATTGCATCTAAAACTGGATTACTTGATTATTGGAGAGGTTGATGGAATTACCGGTGTAGCGGTGAAATGCGTAGATATCGGTAGGAACACCAGTGGCGAAAGCGATCAACTGGCCAATTAATGACGCTGAGGGACGAAAGCGTGGGTAGCAAACAGGATTAGATACCCTGGTAGTCCACGCCCTAAACGATGAATACTAGATGTAGGATTTTTTCTGTATCGTAGCTAACGCATTAAGTATTCCGCCTGGGGAGTACGGTCGCAAGGCTGAAACTCAAAGGAATTGGCGGGGACTCGCACAAGCGGTGGAGCATGTGGTTTAATTCGATGCTAAGCGAAGAACCTTACCAGGGCTTGACATGTAAGCATAAGCTTGCGTGAAAGCGTGGAGTGAATTTGGGCTTGCCCAAATTGGTTTACACAGGTGCTGCATGGCTGTCGTCAGCTCGTGCCGTGAGGTGTCCGGTTAAGTCCGGTAACGAGCGCAACCCCTATTATCAGTTGCCATCACTTCGGGTGGGCACTCTGGTGAAACTGCTGGTTTAAAACTAGAGGAAGGAGGGGACGACGTCAAGTCATCATGGCCCTTATGTCCTGGGCTACACACATGCTACAATGGCAGATACAACGGGTTGCGAACTCGCGAGGGGGAGCTAATCCCATCAAAGTCTGTCTCAGTTCGAATTGCAGGCTGCAACTCGCCTGCATGAAGTTGGAATCGCTAGTAATCGCAGATCAGCTATGCTGCGGTGAATACGTTCCCGGGTCTTGCACACACCGCCCGTCACACCACGAAAGTCGGTCTTACCCGAAGCAGCTGGGCTAACCCTTATGGGAGGCAGGTTTCTAAGGTAAGGTTGGTGATTGGGGTG
>81162;tax=k:Bacteria,p:Bacteroidetes,c:Flavobacteria,o:Flavobacteriales,f:Flavobacteriaceae,g:FQ032819_g,s:AACY020239062_s
GATGAACGCTAGCGGCAGGCCTAATACATGCAAGTCGAACGGTAACATTGGTGCTTGCACCAGATGACGAGTGGCGCACGGGTGCGTAACGCGTATGCAACCTACCTTTTACTAGAGTATAGCCCAGAGAAATTTGGATTAATCCTCTATAATATCTTTTAATTTCATGATTTTAAGATTAAAGTTTTAACGGTAAAAGATGGGCATGCGTCCCATTAGTTTGTAGGTGAGGTAACGGCTCACCTAGACTACGATAGGTAGGGGCCCTGAGAGGGGGATCCCCCACACTGGTACTGAGACACGGACCAGACTCCTACGGGAGGCAGCAGTAAGGAATATTGGACAATGGACGAAAGTCTGATCCAGCCATGCCGCGTGCAGGATGACAGCCCTACGGGTTGTAAACTGCTTTTATACAGGAAGAAACACTCCGACGTGTCGGAGCTTGACGGTACTGTAAGAATAAGGATCGGCTAACTCCGTGCCAGCAGCCGCGGTAATACGGAGGATCCAAGCGTTATCCGGAATCATTGGGTTTAAAGGGTCCGCAGGCTGTTTTTTAAGTCAGAGGTGAAATCCTACAGCTCAACTGTAGAACTGCCTTTGATACTGGAAAACTTGAGTTATTGTGAAGTGGTTAGAATGTGTGGTGTAGCGGTGAAATGCATAGATATCACACAGAATACCGATTGCGAAGGCAGATCACTAACAATATACTGACGCTCATGGACGAAAGCGTGGGGAGCGAACAGGATTAGATACCCTGGTAGTCCACGCCGTAAACGATGGATACTAGCTGTTCGTCTAACATTGGTTAGATGAGTGGCTAAGCGAAAGTGATAAGTATCCCACCTGGGGAGTACGGTCGCAAGACTGAAACTCAAAGGAATTGACGGGGGCCCGCACAAGCGGTGGAGCATGTGGTTTAATTCGATGATACGCGAGGAACCTTACCAGGGCTTAAATGTAGTGGGACAGGTCTAGAGATAGACCCTTCTTCGGACTCATTACAAGGTGCTGCATGGTTGTCGTCAGCTCGTGCCGTGAGGTGTCAGGTTAAGTCCTATAACGAGCGCAACCCCTATCGTTAGTTGCCAGCGAGTAATGTCGGGAACTCTAACGAAACTGCCAGTGCAAACTGTGAGGAAGGTGGGGATGACGTCAAATCATCACGGCCCTTACGTCCTGGGCTACACACGTGCTACAATGGCCGGTACAGAGAGCAGCCACTTCGCAAGAAGGAGCGAATCTATTAAAACCGGTCTCAGTTCGGATCGGAGTCTGCAACTCGACTCCGTGAAGCTGGAATCGCTAGTAATCGGATATCAGCCATGATCCGGTGAATACGTTCCCGGGCCTTGTACACACCGCCCGTCAAGCCATGGAAGCTGGGAGTGCCTGAAGTCGGTAACCGCAAGGAGCCGCCTAGGGTAAAACTAGTAACTGGGGCT
>81163;tax=k:Bacteria,p:Bacteroidetes,c:Flavobacteria,o:Flavobacteriales,f:Cryomorphaceae,g:EU800913_g,s:AACY020259437_s
GATAAACGCTAGCGGCAGGCCTTACACATGCAAGTCGAGGGGTAGAATGTCTTCGGATATTTGAGACCGGCGCACGGGTGCGTAACACGTATGCAACCTGCCTTTTACTGGGGAATAGCCCGAAGAAATTCGGATTAATGCCCCATATGCTCGCACAATCGCATGATTGAGCGAGGAAAGCTCCGGCGGTAAAAGATGGGCATGCGTCCTATTAGCTTGTTGGTGAGGTAATGGCTCACCAAGGCTACGATAGGTAGGGGACCTGAGAGGGTGAACCCCCACACTGGTACTGAGACACGGACCAGACTCCTACGGGAGGCAGCAGTGAGGAATATTGGGCAATGGAGGAAACTCTGACCCAGCCATGCCGCGTGCAGGAAGACGGCCCTCTGGGTTGTAAACTGCTTTTATATGGGAATAAACCCTTCCACGTGTGGAAGGCTGAAGGTACCATAAGAATAAGGATCGGCTAACTCCGTGCCAGCAGCCGCGGTAATACGGAGGATCCAAGCGTTATCCGGATTTATTGGGTTTAAAGGGTCCGTAGGCGGGTCTTTAAGTCAGTGGTGAAAGCCTGCAGCTTAACTGTAGAATTGCCATTGATACTGAAGACCTTGAGTGTAGTAGAAGTAGGCGGAATATGGCATGTAGCGGTGAAATGCATAGATATGCCATAGAACACCGATTGCGAAGGCAGCTTACTATGTTACAACTGACGCTGAGGGACGAAAGCGTGGGTAGCAAACAGGATTAGATACCCTGGTAGTCCACGCCGTAAACGATGATTACTCGCTGTTAGCGATATACAGTTAGCGGCCAAGCGAAAGCATTAAGTAATCCACCTGGGGAGTACGCCGGCAACGGTGAAACTCAAAGGAATTGACGGGGGCCCGCACAAGCGGTGGAGCATGTGGTTTAATTCGATGATACGCGAGGAACCTTACCAGGGTTTAAATGGAAATTGACAGACGCCGAAAGGTGTCCTTCTTCGGACAATTTTCAAGGTGCTGCATGGTTGTCGTCAGCTCGTGCCGTGAGGTGTTGGGTTAAGTCCCGCAACGAGCGCAACCCCTACTGTTAGTTGCCAGCGGATAACGCCGGGGACTCTAGCAGAACTGCCAGCGCAAGCTGAGAGGAAGGTGGGGACGACGTCAAATCATCACGGCCCTTACATCCTGGGCCACACACGTGCTACAATGGTAGTGACAGAGGGCAGCCACTGGGTGACCAGGAGCGAATCCCTTAAACACTATCTCAGTTCGGATCGAAGTCTGCAACTCGACTTCGTGAAGCTGGAATCGCTAGTAATCGCGCATCAGCCATGGCGCGGTGAATACGTTCCCGGGCCTTGTACACACCGCCCGTCAAGCCATGGAAGCTGGGAGTGCCTGAAGTCGGTAACCGTAAGGAGCTGCCTAGGGTAAAACTAGTAACTAGGGCT
>81164;tax=k:Bacteria,p:Bacteroidetes,c:Flavobacteria,o:Flavobacteriales,f:Flavobacteriaceae,g:ABVV_g,s:AACY020276549_s
GATGAACGCTAGCGGCAGGCTTCATACATGCAAGTCGAGGGGTAACAGGGAGTGCTTGCACTCCGCTGACGACCGGCGAACGGGTGCGTAACGCGTATGCAACCTACCTATTACAGGGGAATAGCCAAAAGAAATTTTGAATAATACCCCATACGATCATTATACTGCATAGTATTTTGATGAAAACTTCGGTGGTAATAGATGGGCATGCGTCCTATTAGTTTGTTGGTAAGGTAACGGCTTACCAAGACTACGATAGGTAGGGGTCCTGAGAGGGAGATCCCCCACACTGGTACTGAGACACGGACCAGACTTCTACGGGAGGCAGCAGTAAGGAATATTGGACAATGGAGGAAACTCTGATCCAGCCATGCCGCGTGCAGGAAGAATGCCTTATGGGTTGTAAACTGCTTTTTTAAAGGAAGAAATACTCATTCGTGAATGGGTTTGACGGTACTTTAAGAATAAGGATCGGCTAACTCCGTGCCAGCAGCCGCGGTAATACGGAGGATCCAAGCGTTATCCGGAATTATTGGGTTTAAAGGGTCCGCAGGCGGTTTGTTAAGTCAGAGGTGAAATCCTACCGCTCAACGGTAGAACTGCCTTTGATACTGGCAAACTTGAGTTATTGTGAAGTAATTAGAATGTGTAGTGTAGCGGTGAAATGCTTAGATATTACACAGAATACCGATTGCGAAGGCAGATTACTAACAATCAACTGACGCTCAGGGACGAAAGCGTGGGTAGCGAACAGGATTAGATACCCTGGTAGTCCACGCCGTAAACTATGGTCACTAGCTGTTTGGCCTGCATTGGTAGGCTGAGTGGCTAAGCGAAAGTGATAAGTGACCCACCTGGGGAGTACGCTCGCAAGAGTGAAACTCAAAGGAATTGACGGGGGCCCGCACAAGCGGTGGAGCATGTGGTTTAATTCGATGATACGCGAGGAACCTTACCAGGGCTTAAATGTAAGTTGCATAGATCAGAGATGATCTTTTCTTCGGACTACTTACAAGGTGCTGCATGGTTGTCGTCAGCTCGTGCCGTGAGGTGTCAGGTTAAGTCCTATAACGAGCGCAACCCCTATCGTTAGTTGCCATCAAGTAAAGTTGGGAACTCTAGCGAAACTGCCGGTGCAAACCGAGAGGAAGGTGGGGATGACGTCAAATCATCACGGCCCTTACGTCCTGGGCTACACACGTGCTACAATGGCCGGTACAGAGAGCAGCCACTTTGCAAAAAGGAGCGAATCTATAAAACCGGTCTCAGTTCGGATCGCAGTCTGCAACTCGACTGTGTGAAGCTGGAATCGCTAGTAATCGCATATCAGCCATGATGCGGTGAATACGTTCCCGGGCCTTGTACACACCGCCCGTCAAGCCATGGAAGCTGGGGGTGCCTAAAGTCGGTGACCGTAAGGAGCTGCCTAGGGTAAAACTGGTGACTGGGGCT
>81165;tax=k:Archaea,p:Euryarchaeota,c:Thermoplasmata,o:Group2_o,f:Group2b_f,g:LURS_g,s:AACY020281370_s
GGTTGATCCTGCCGGAGGCTACCGCTATTGGAGTTCGATTAAGCCATGCGAGTCGCGAGAAATTAGATTCTCGGCGTACCGCTCAGTAACACGTGGGTAACCTGCCCTATGCTGGATAATAACCTCGGGAAACTGAGAATAATGATCCATAGTTCACTACGCCTGGAACGGTGAGTGGATGAAAGCTCCGGCGGCATAGGATGGGCCTGCGGCGTATCAGGTTGTAGGGGGTGTAACGTACCCTCTAGCCCTCTACGCGTACGGGTGTTGGGAGACATAGCCCGGAGATGGATTCTGAGACACGAATCCAGACCCTACGGGGTGCAGCAGGCGCGAAAACTTGGCAATGCGAGAAATCGTGACCAGGGAACTCCAAGTGCATCGGGTAAGACCGGTGCTTTTCTTGACTCTAAATAGGTCTTGGAATAAGGGGTGGGTAAGGACGGTGCCAGCCGCCGCGGTAATACCGGCGCCTCAAGTGGTAGTCGCTTTTATTGGGCCTAAAACGTCCGTAGCCGGTCTGATACATTCGTGGGTAAATCAACCAGCTTAACTGGTTGAATTCTGCGAGGACGGTCAGACTTGGGACCGGGAGAGGTGTGGGGTACGCTCAGGGTAGGGGTAAAATCCTGTCATCCTGAGCGGACCACCTGTTGCGAAGGCGCCACACTAGAACGGATCCGACGGTCAGGGACGAAGCCTAGGGGCACGAACCGGATTAGATACCCGGGTAGTCCTAGGTGTAAACGCTGTGGACTTGATGTTGGGGGTGCTCCGAGCACTCTCAGTGTCGAAGCGAAGGTGATAAGTCCACTGCCTGGGAAGTACGGTCGCAAGGCTGAAACTTAAAGGAATTGGCGGGGGAGCACCGCAACCTGAGGATTGTGCGGTTTAATTGGATTCAACGCCGGAAAACTCACCATAGCCGACGGACAAATGAAGGTCAGTGTAATGAACTTACCGGATTGTTCGAGAGGTAGTGCATGGCCGCCGTCAGTTCGTACCGCAAGGCGTTCTGTTAAGTCAGATAACGAACGAGACCCTCATCTCTATTTGCTAGCTGGATCTCCGGATTCAGTGCACTATAGAGAGACCGCTGGCGCTAAGTCAGAGGAAGGGGAGGGCAACGGTAGGTCAGTATGCTCCGAATGCTATGGGCTACACGCGCAATACAAAGGACGGGACAATGGGCTGCTGCTCCGAAAGGAACGATAGCTATCCCGAAACCCGTTCGTAGTTCGGATTGAGGGCTGTAACTCGCCCTCATGAAGCTGGATTAGGTAGTAATCGCGTCTCAAAAAGGCGCGGTGAATATGCCCCTGCTCCTTGCACACACCGCCCGTCAAACCATCTTAGTTGTGGGTGGGTGAGGCTACCTCTAAATGGGGTATTCGAGCCTGCCTTCGACGAGGAGGGTTAAGTCGTAACAAGGTA
>81166;tax=k:Bacteria,p:Proteobacteria,c:Gammaproteobacteria,o:Thiomicrospira_o,f:Thiomicrospira_f,g:Thiomicrospira,s:AACY020292462_s
AATGAACGCTGGCGGCAGGCCTAACACATGCAAGTCGGACGGTAACAGAGAGAAGCTTGCTTCTTTGCTGACGAGTGGCGGACGGGTGAGTAATGCTTAGGAATCTACCCTTTAGTTGGGGACAACGTATGGAAACGTACGCTAATACCGAATATGCTCTACGGAGTAAAGGTGCCCTCTCCTTGGAAGGTATCGCTAAAGGATGAGCCTAAGTGAGATTAGCTAGTAGGTAAGGTAAGAGCTTACCTAGGCGACGATCTCTAGCTGGTTTGAGAGGATGATCAGCCACACTGGGACTGAGACACGGCCCAGACTCCTACGGGAGGCAGCAGTGGGGAATATTGCACAATGAGGGAAACCTTGATGCAGCCATGCCGCGTGTGTGAAGAAGGCCCGAGGGTTGTAAAGCACTTTCAATTGTGAGGAAGGTAGTGTAGTTAATACCTGCATTATTTGACGTTAACTTTAGAAGAAGCACCGGCTAACTCTGTGCCAGCAGCCGCGGTAATACAGAGGGTGCAAGCGTTATTCGGAATTACTGGGCGTAAAGCGCGCGTAGGCGGATTATTAAGTCAGTTGTGAAAGCCCTGGGCTCAACCTGGGAACGGCATCTGATACTGGTAGTCTAGAGTTTAGTAGAGGGAAGGGGAATTTCTAGTGTAGCAGTGAAATGCGTAGATATTAGAAGGAACATCAGTGGCGAAGGCGCCTTCCTGGACTAAAACTGACGCTGAGGTGCGAAAGCGTGGGTAGCGAACGGGATTAGATACCCCGGTAGTCCACGCCGTAAACGATGTCAACTAGTTGTGGGGCTTATTAAAAAGTTTCGTAACGTAGCTAACGCGATAAGTTGACCGCCTGGGGAGTACGGTCGCAAGATTAAAACTCAAAGGAATTGACGGGGGCCCGCACAAGCGGTGGAGCATGTGGTTTAATTCGATGCAACGCGAAGAACCTTACCATCCCTTGACATCCTGCGAACTTTCTAGAGATAGATTGGTGCCTTCGGGAACGCAGTGACAGGTGCTGCATGGCTGTCGTCAGCTCGTGTCGTGAGATGTTGGGTTAAGTCCCGCAACGAGCGCAACCCTTATCATTAGTTGCTACCATTTAGTTGAGAACTCTAATGAGACTGCCGGTGATAAACCGGAGGAAGGCGGGGACGACGTCAAGTCATCATGGCCCTTATGGGATGGGCTACACACGTGCTACAATGGGGGGTACAAAGAGCAGCCAACTGGCGACAGTGCGCGAATCTCAAAAAACCCTTCGTAGTCCGGATTGGAGTCTGCAACTCGACTCCATGAAGTCGGAATCGCTAGTAATCGCGAATCAGAATGTCGCGGTGAATACGTTCCCGGGCCTTGTACACACCGCCCGTCACACCATGGGAGTGGATTGCAAAAGAAGTAGGTAGCCTAACTTCGGAGGGCGCTTACCACTTTGTGATTCATGACTGGGGTG
>81167;tax=k:Bacteria,p:Deinococcus-Thermus,c:Deinococci,o:Trueperales,f:Trueperaceae,g:AF513964_g,s:AACY020295835_s
GATGAACGCTGGCGGTGTGCCTTAGACATGCAAGTCGAACGAAGAACCTCGGACCGATCGCTTCGGTGTGAAGTCCTTGGTCTCTTAGTGGCGAACGGGTGAGTAACACGTGGGTGACCTACCCCCAAGTCTGGCATAACAGTGGGAAACTGCTGCTAATTCCGGATGTGCTTGTGCCTCGTGTGGCACAAGTAAAGTGTTTTCGCTTGGGGATGGGCCCGCGTCGCATCAGCTTGTTGGTGGGGTAATGGCCTACCAAGGCAACGACGCGTAGCCGGCCTGAGAGGGTGACCGGCCACAGGGGCACTGAGACACGGGCCCCACTCCTACGGGAGGCAGCAGTTAGGAATCTTCCACAATGGGCGAAAGCCTGATGGAGCGACACCGCGTGAGGGATGAAGGCTCTCGGGTTGTAAACCTCTAAAAGAGGGACGAATAATGACGGTACCTCTTGAATAGCACCGGCTAACTCCGTGCCAGCAGCCGCGGTAATACGGAGGGTGCAAGCGTTATCCGGAATCACTGGGCGTAAAGGGCGCGTAGGCGGTCATGTAAGTCTGATGTTAAATAGCGGGGCTCAACCCCGTCACGGCGTTGGATACTGCATGGCTTGACGGCTGGAGAGGTGAGTGGAATTACCAGTGTAGCGGTGGAATGCGTAGATACTGGTAGGAACACCCATTGCGAAGGCAGCTCACTGGACAGCACGTGACGCTGAGGCGCGAAAGTGTGGGGAGCAAACCGGATTAGATACCCGGGTAGTCCACACCCTAAACGATGCATACTTGGTGTTGGCCCGTTGGGGTCGGCGCCGGAGTTAACGCGTTAAGTATGCCGCCTGGGAAGTACGGCCGCAAGGTTGAAACTCAAAGGAATTGACGGGGACCCGCACAAGCGGTGGAGCATGTGGTTTAATTCGAAGCAACGCGAAGAACCTTACCAGGTCTTGACATCTTCGGAATCCTTGAGAGATCAGGGAGTGCCCTTCGGGGAATCGAATGACAGGTGCTGCATGGCTGTCGTCAGCTCGTGTCGTGAGATGTTCGGTTAAGTCCGGCAACGAGCGCAACCCACGTCAGTAGTTGCCATCAGTTCGGCTGGGAACTCTACTGAGACTGCCTGTGAAAGCAGGAGGAAGGCGTGGATGACGTCTAGTCAGCATGGTCCTTACGACCTGGGCTACACACGTGCTACAATGGCGAGGATAATGCGTTGCTACCCTGCGAAGGGACGCCAATCGCGAAACCTCGTCCCAGTTCGGATTGCAGTCTGCAACTCGACTGCATGAAGTTGGAATCGCTAGTAATCGCAGATCAGCCATGCTGCGGTGAATACGTTCCCGGGTCTTGTACACACCGCCCGTCAAACCATGGGAGCAAGTTGCACCCGAAGACGCGTAGCCCCGCCAATGGGGCGCGTGTTTAAGGTGTGGCTCGTGACTGGGGTT
>81168;tax=k:Bacteria,p:Bacteroidetes,c:SM1A07_c,o:JQ739004_o,f:JQ739004_f,g:AACY020304563_g,s:AACY020304563_s
GATGAACGCTAGCGGCAGGCCTAATACATGCAAGTCGAGCGAAGTCTTCGGACTTAGCGGCGGACGGGTGCGGAACACGTATACAACCTACCCCTGGGACGGGGACAACCGCTGGAAACGGCGGCTAATACCGGATAATGCAGCGGGCCCGCATGGGCATAGTTGTTAAAGGCTTCGGTCACCTGGGGATGGGTATGCGTCTGATTAGCTTGTTGGTGAGGTAACGGCTCACCAAGGCAACGATCAGTAGCTGGTCTGAGAGGATGATCAGCCACACGGGCACTGAGACACGGGCCCGACTCCTACGGGAGGCAGCAGTAAGGAATATTGGGCAATGGGCGAAAGCCTGACCCAGCCATGCCGCGTGGGCGATGAAGGTCCATAGGATTGTAAAGCCCTTTTCTCTGGGAATAAGGCAGCGCGATGCGCTGTTTGCAGGTATCAGAGGAATAAGCACCGGCTAACTACGTGCCAGCAGCCGCGGTAATACGTAGGGTGCAAGCGTTGTCCGGATTTATTGGGTTTAAAGGGTGCGTAGGCGGGCTGGTAAGTCGGTAATGAAATGGCGGGGCTTAACCTCAGTCGCTGTTGCCGAAACTACCAGCCTTGAGTATGGCAGAGGTGGCTGGAACGAGTGGTGTAGCGGTGAAATGCGTAGAGATCACTCAGAACACCGATTGAGTAGTCAGGTCACTGGGCCATAACTGACGCTGAGGCACGAAAGCGTGGGGAGCGAACAGGATTAGATACCCTGGTAGTCCACGCCGTAAACGATGAGAACTAGATTTCGGCCCAAGGGGGTCGGAGTCCAAGCGAAAGCGATAAGTTCTCCACCTGGGGAGTACGCTCGCAAGGGTGAAACTCAAAGGAATTGACGGGGGCCCGCACAAGCGGTGGAGCATGTGGTTTAATTCGATGATACGCGAGGAACCTTACCTGGGCTAGAATGCGCGCGACGGATCCAGAGATGGGTCTTTCCTTCGGGACGCAAAGCAAGGTGCTGCATGGCTGTCGTCAGCTCGTGCCGTGAGGTGTTGGGTTAAGTCCCGCAACGAGCGCAACCCCTGTTATCAGTTGCCAGCATTTCGGATGGGGACTCTGATAAGACTGCCTTCGCAAGGAGTGAGGAAGGAGGGGACGACGTCAAGTCATCATGGCCCTTACGCCCAGGGCTACACACGTGCTACAATGGCCGATACAACGGGCAGCAAGCCAGCGATGGTGAGCGAATCTCGAAAAGTCGGTCTCAGTTCGGATTGTGGTCTGCAACTCGACCACATGAAGCCGGAATCGCTAGTAATCGCAGATCAGCAATGCTGCGGTGAATACGTACCCGGGCCTTGTACACACCGCCCGTCAAGCCATGGAAGCCGGGGGCGCCTGAAGTCGGGGGTAACAACCCGCCGAGGGCGAAACTGGTAACTAGGGCT
>81169;tax=k:Bacteria,p:Planctomycetes,c:Planctomycetia,o:Planctomycetales,f:Planctomycetaceae,g:PAC000036_g,s:AACY020310490_s
AATGAACGTTGGCGGCGTGGATTAGGCATGCAAGTCGAGCGAGAAGCCTGCTTCGGCAGGTGGACAGCGGCGAAAGGGACAGTAATGCGTAGGGACCTACCCTCGGGTCCGGGATAGCTGCGGGAAACTGCAGGTAATACCGGATGACATCTCCGGATCAAAGGTGTGATTCCGCCCGGGGAGGGGCCTACGTCCTATTAGCTTGTTGGTGGGGTAATGGCCCACCAAGGCGACGATGGGTAGCGGGTGTGAGAGCATGACCCGCGTCATTGGGACTGAGACACTGCCCAGACACCTACGGGTGGCTGCAGTCGAGAATCTTCGGCAATGGGCGAAAGCCTGACCGAGCGACGCCGCGTGCGGGATGAAGGCCTTCGGGTTGTAAACCGCTGTCAACGGGGAGGAAATGCAGGAGGGCTATCCCTTCTGCTTGACCTATCCGAGGAGGAAGTACGGGCTAAGTTCGTGCCAGCAGCCGCGGTAAGACGAACCGTACAAACGTTATTCGGAATTATTGGGCTTAAAGGGTGCGTAGGCTGCGCGGAAAGTTGGGTGTGAAAGCCCTCGGCTCAACCGAGGAATTGCGCCCAAAACTGTCGTGCTCGAGGGAGACAGAGGTGAGCGGAACTCAGGGTGGAGCGGTGAAATGCGTTGATATCCTGAGGAACACCGGTGGCGAAAGCGGCTCACTGGGTCTCTTCTGACGCTGAGGCACGAAAGCCAAGGTAGCAAACGGGATTAGATACCCCGGTAGTCTTGGCCGTAAACGATGAGCACTTGATTGGAGGGTCCTCCATAGCCTTCCAGTCGTAGCGAAAGTGTTAAGTGCTCCGCCTGGGGAGTATGGTCGCAAGGCTGAAACTCAAAGAAATTGACGGGGGCTCACACAAGCGGTGGAGGATGTGGCTTAATTCGAGGCTACGCGAAGAACCTTATCCTAGCCTTGACATGCACGGATTAACCCTGTGAAAGCAGGGCCACGCCTTCGGGTGGAACGTGCACAGGTGCTGCATGGCTGTCGTCAGCTCGTGTCGTGAGATGTCGCGTTAAGTCGCTTAACGAGCGAAACCCTTGTGACTAGTTGCCAGCGGGTAATGCCGGGGACTCTAGTCAGACCGCCGGTGTTAAACCGGAGGAAGGTGGGGATGACGTCAAGTCCTCATGGCCCTTATGGCTAGGGCTGCACACGTCCTACAATGGCACGCACAAAGGGATGCAAACTCGCGAGAGCAAGCAAATCCCAAAAATCGTGCCCTAGTTCGGATTGCAGGCTGCAACTCGCCTGCATGAAGCTGGAATCGCTAGTAATCGCGGGTCAGCATACCGCGGTGAATGTGTTCCTGAGCCTTGTACACACCGCCCGTCAAGCCACGAAAGTGGGGGGCATCCGAAGTCGCTGAGGGAACCGCAAGGACCCAGGCGCCGAAGATGAACTCCGCGATTGGGACT
>81170;tax=k:Archaea,p:Euryarchaeota,c:Thermoplasmata,o:Group2_o,f:Group2b_f,g:LURS_g,s:AACY020428427_s
GGTTGATCCTGCCGGAGGCTACCGCTATTGGAGTTCGATTAAGCCATGCGAGTCCAGAGCTTTCGGAGCTCGGCGTACCGCTCAGTAACACGTGGGTAACCTAACCTATGCAGGGGAATAACCTCGGGAAACTGAGTATAATGCCCCATAGTCCACTACGCCTGGAACGGTGAGTGGATCAAAGCTCAGGCGGCATAGGATGGGCCTGCGGCGTATCAGGTTGTAGGGGGTGTAAAGTACCCTCTAGCCATCTACGCGTACGGGTGTTGGGAGACATAGCCCGGAGATGGATTCTGAGACACGAATCCAGACCCTACGGGGTGCAGCAGGCGCGAAAACTTGACAATGCGAGCAATCGTGATCAGGGAACTCCAAGTGGCTGGGGTAAGACCCAGTCTTTTCATAACTCTTCAAAGGTTGTAGAATAAGGGGTGGGTAAGGACGGTGCCAGCCGCCGCGGTAATACCGGCGCCTCAAGTGGTAGTCGCTTTTATTGGGCCTAAAACGTCCGTAGCCGGTTTGGTACATTCGTGGGTAAATCAACTCGCTCAACGAGTTGAATTCTGCGAGGACGGCCAGACTTGGGACCGGGAGAGGTGTGGGGTACTCTCAGGGTAGGGGTAAAATCCTGTCATCCTGAGAGGACCACCTGTTGCGAAGGCGCCACACTAGAACGGATCCGACGGTCAGGGACGAAGCCTAGGGGCACGAACCGGATTAGATACCCGGGTAGTCCTAGGTGTAAACGCTGTGGACTTGATGTTGGAGAAGCTCCGAGCTTCTTCAGTGTCGAAGCGAAGGTGATAAGTCCACTGCCTGGGAAGTACGGTCGCAAGGCTGAAACTTAAAGGAATTGGCGGGGGAGCACCGCAACCTGAGGATTGTGCGGTTTAATTGGATTCAACGCCGGAAAACTCACCATAGCCGACGGACATATGAAGGTCAGTGTAATGAACTTACCGGATTGTTCGAGAGGTAGTGCATGGCCGCCGTCAGTTCGTACCGTAAGGCGTTCTGTTAAGTCAGATAACGAACGAGACCCTCATCTCTATTTGCCACCAGATCTCTGGATCTGAAGGGACTATAGAGAGACCGCTAGCGCGAAGTTAGAGGAAGGGGAGGGCAACGGTAGGTCAGTATGCTCCGAATGCTATGGGCTACACGCGCAATACAAAGGACGGGACAATGGGCTGCTACTCCGAAAGGAATGACGCTATCCCGAAACCCGTTCGTAGTTCGGATTGAGGGCTGTAACTCGCCCTCATGAAGCTGGATTAGGTAGTAATCGCGTCTCAATAAGGCGCGGTGAATATGCCCCTGCTCCTTGCACACACCGCCCGTCAAACCATCTTAGTTGTGGGTGGGTGAGGCTACCTCTTCTTGGGGTATTCGAGCCTGCCTTCGACAAGGAGGGTTAAGTCGTAACAAGGTA
>81171;tax=k:Bacteria,p:Proteobacteria,c:Alphaproteobacteria,o:Rhodospirillales,f:Rhodospirillaceae,g:EU799766_g,s:AACY020443294_s
AGCGAACGCTGGCGGCATGCTTAACACATGCAAGTCGAACGAAGGCCCGGGGCTTGCCCCGGATACCTTAGTGGCGAACGGGTGAGTAACGCGTGGGAACCTACCCTTTGGTGGGGAATAACAGTTGGAAACGACTGCTAATACCGCATACGCTCTACGGAGGAAAGGCTTCGGCCGCCGTTGGAGGGTCCCGCGTCCGATTAGCTTGTTGGTGAGGTAACGGCTCACCAAGGCTGCGATCGGTAGCTGGTCTGAGAGGATGATCAGCCACACTGGAACTGAGACACGGTCCAGACTCCTACGGGAGGCAGCAGTGGGGAATATTGGACAATGGGGGAAACCCTGATCCAGCAATGCCGCGTGAGTGAAGAAGGCCTTAGGGTTGTAAAACTCTTTCACCCGTGAAGATGATGACGGTAGCGGGAGAAGAAGCTCCGGCTAACTCCGTGCCAGCAGCCGCGGTAATACGGAGGGGGCTAGCGTTGCTCGGAATTACTGGGCGTAAAGCGCGCGTAGGCGGCGCACCTAGTGAGGCGTGAAATCCCCGGGCTTAACCCGGGAACTGCGTTTCATACTGGTATGCTAGAATCCGAGAGAGGGTAGTGGAATTCCCAGTGTAGAGGTGAAATTCGTAGATATTGGGAAGAACACCAGTGGCGAAGGCGGCTACCTGGCTCGGTATTGACGCTGAGGTGCGAAAGCGTGGGGAGCGAACAGGATTAGATACCCTGGTAGTCCACGCCGTAAACGATGAGTGCTAGTTGTCGGGCAGCATGCTGTTCGGTGACGCAGCTAACGCGTTAAGCACTCCGCCTGGGGAGTACGGTCGCAAGATTAAAACTCAAAGGAATTGACGGGGGCCCGCACAAGCGGTGGAGCATGTGGTTTAATTCGAAGCAACGCGAAGAACCTTACCAGCCCTTGACATACCGGTCGCGATTTCCAGAGATGGATTTCTTCAGCTCGGCTGGACCGGATACAGGTGCTGCATGGCTGTCGTCAGCTCGTGTCGTGAGATGTTGGGTTAAGTCCCGCAACGAGCGCAACCCTCGCTATCAGTTGCCAGCATTTAGTTGGGCACTCTGATGGAACTGCCGGTGATAAGCCGGAGGAAGGTGGGGATGACGTCAAGTCCTCATGGCCCTTACGGGCTGGGCTACACACGTGCTACAATGGCGGTGACAGTGGGTTGCTACCTCGCGAGAGGGAGCTAATCCCCAAAAGCCGTCTCAGTTCGGATTGTTCTCTGCAACTCGAGAGCATGAAGTTGGAATCGCTAGTAATCGTGGATCAGCGTGCCACGGTGAATACGTTCTCGGGCCTTGTACACACCGCCCGTCACACCATGGGAGTTGGTTTTACCTTAAGCCGGTGCGCTAACCTTCGGGAAGCAGCCGACCACGGTAAGGTCAGCGACTGGGGTG
>81172;tax=k:Bacteria,p:Actinobacteria,c:Actinobacteria_c,o:Micrococcales,f:Microbacteriaceae,g:Pontimonas,s:AACY020524983_s
GACGAACGCTGGCGGCGTGCTTAACACATGCAAGTCGAACGATGAACACCGGAGCTTGCTCTGGTGGGATTAGTGGCGAACGGGTGAGTAACACGTGAGCAATCTGCCCCCGACTCTGGGATAACCCCGAGAAATCGGAGCTAATACCGGATACGACACCTCCTGGCATCAGGTGGGTGTGGAAAGAATTTCGGTTGGGGATGAGCTCGCGGCCTATCAGCTTGTTGGTGAGGTAATGGCTCACCAAGGCGACGACGGGTAGCCGGCCTGAGAGGGTGACCGGCCACACTGGGACTGAGACACGGCCCAGACTCCTACGGGAGGCAGCAGTGGGGAATATTGCACAATGGGCGCAAGCCTGATGCAGCAACGCCGCGTGGGGGACGACGGCCTTCGGGTTGTAAACCTCTTTTGGCAGGGAAGAAGCGAAAGTGACGGTACCTGCAGAAAAAGCACCGGCTAACTACGTGCCAGCAGCCGCGGTAATACGTAGGGTGCAAGCGTTGTCCGGAATTATTGGGCGTAAAGAGCTCGTAGGCGGTGTGTCACGTCTGCTGTGAAAATCCAAGGCTCAACCTTGGACTTGCAGTGGGTACGGGCACACTCGAGTGCGGTAGGGGAGATTGGAATTCCTGGTGTAGCGGTGGAATGCGCAGATATCAGGAGGAACACCGATGGCGAAGGCAGATCTCTGGGCCGTAACTGACGCTGAGGAGCGAAAGCGTGGGGAGCGAACAGGATTAGATACCCTGGTAGTCCACGCCGTAAACGGTGGGAACTAGATGTGGGGTCCGTTCCACGGATTCCGTGTCGCAGCTAACGCATTAAGTTCCCCGCCTGGGGAGTACGGCCGCAAGGCTAAAACTCAAAGGAATTGACGGGGGCCCGCACAAGCGGCGGAGCATGCGGATTAATTCGATGCAACGCGAAGAACCTTACCAAGGCTTGACATATAGAGGAAAAGTGCAGAGATGCACTCCCCGCAAGGTCTCTATACAGGTGGTGCATGGTTGTCGTCAGCTCGTGTCGTGAGATGTTGGGTTAAGTCCCGCAACGAGCGCAACCCTCGTCCTATGTTGCCAGCACGTAATGGTGGGAACTCATGGGATACTGCCGGGGTCAACTCGGAGGAAGGTGGGGATGACGTCAAATCATCATGCCCCTTATGTCTTGGGCTTCACGCATGCTACAATGGCCGGTACAGAGGGCAGCAATACCGCAAGGTGGAGCGAATCCCAGAAAGCCGGTCTCAGTTCGGATTGAGGTCTGCAACTCGACCTCATGAAGTCGGAGTCGCTAGTAATCGCGAATCAGCAACGTCGCGGTGAATACGTTCCCGGGCCTTGTACACACCGCCCGTCAAGTCATGAAAGTCGGTAACACCCGAAGCCGGTGGCCCAACCCTTGTGGAGGGAGCCGTCGAAGGTGGGATCGGTGATTAGGACT
>81173;tax=k:Bacteria,p:Bacteroidetes,c:Flavobacteria,o:Flavobacteriales,f:Flavobacteriaceae,g:ABVV_g,s:AACY020548802_s
GATGAACGCTAGCGGCAGGCCTAACACATGCAAGTCGAGGGGCAGCACAGATTGCTTGCAATCAGGTGGCGACCGGCGCACGGGTGCGTAACGCGTATGCAACCTACCTTTTACAGGGGGATAGTCAATAGAAATGTTGAATAATACCCCATACGATCCTATTTAGGCATCTAAATAGGAGGAAAACTCCGGTGGTAAAAGATGGGCATGCGTCCTATTAGCTAGATGGTGAGGTAACGGCTCACCATGGCTACGATAGGTAGGGGTCCTGAGAGGGAGATCCCCCACACTGGTACTGAGACACGGACCAGACTCCTACGGGAGGCAGCAGTGAGGAATATTGGACAATGGAGGCAACTCTGATCCAGCCATGCCGCGTGCAGGAAGACGGCCCTATGGGTTGTAAACTGCTTTTATACAGGAAGAATGTTACCTACGTGTAGGTATTTGACGGTACTGTAAGAATAAGGATCGGCTAACTCCGTGCCAGCAGCCGCGGTAATACGGAGGATCCAAGCGTTATCCGGAATCATTGGGTTTAAAGGGTCCGCAGGCGGTTCATTAAGTCAGAGGTGAAATCCTACCGCTCAACGGTAGCATTGCCTTTGATACTGATGGACTTGAGTTATAGTGAAGTAGTTAGAATGTGTAGTGTAGCGGTGAAATGCATAGATATTACACAGAATACCGATTGCGAAAGCAGATTACTAACTGTATACTGACGCTGAGGGACGAAAGCGTGGGTAGCGAACAGGATTAGATACCCTGGTAGTCCACGCCGTAAACGATGGATACTAGCTGTTCGGCCAACAATGGTTGGTTGAGTGGCTAAGCGAAAGTGATAAGTATCCCACCTGGGGAGTACGCTCGCAAGAGTGAAACTCAAAGGAATTGACGGGGGCCCGCACAAGCGGTGGAGCATGTGGTTTAATTCGATGATACGCGAGGAACCTTACCAGGGCTTAAATGTAGGTTGCATAAACCAGAGATGGTTTTTTCTTCGGACCACCTACAAGGTGCTGCATGGTTGTCGTCAGCTCGTGCCGTGAGGTGTCAGGTTAAGTCCTATAACGAGCGCAACCCCTGTTGATAGTTGCCAGCAAGTAAAGTTGGGTACTCTAACGAGACTGCCGGTGCAAACCGCGAGGAAGGTGGGGATGACGTCAAATCATCACGGCCCTTACGTCCTGGGCTACACACGTGCTACAATGGCCGGTACAGCGAGCAGCCACTACGCGAGTAGGAGCGAATCTATAAAACCGGTCTCAGTTCGGATCGCAGTCTGCAACTCGACTGCGTGAAGCTGGAATCGCTAGTAATCGGATATCAGCCATGATCCGGTGAATACGTTCCCGGGCCTTGTACACACCGCCCGTCAAGCCATGGAAGCTGGGGGTACCTGAAGTCGGTGACCGCAAGGAGCTGCCTAGGGTAAAACTAGTAACTGGGGCT
>81174;tax=k:Bacteria,p:Proteobacteria,c:Gammaproteobacteria,o:Thiotrichales,f:JN233060_f,g:JN233060_g,s:AACY023372270_s
ACGCGTAGGAATCTACCTCTTGGCGGGGGACAACTTGTGGAAACGCAAGCTAATACCGCATAATACCTGAGGGTTAAAGCTGGCTTTTGCTGGCACCAAGAGATGAGCCTGCGTCTGATTAGCTAGTTGGTAAGGTAAAAGCTTACCAAGGCGACGATCAGTAGCTGTTCTGAGAGGAAGATCAGCCACACTGGGACTGAGACACGGCCCAGACTCCTACGGGAGGCAGCAGTGGGGAATATTGGACAATGGGGGAAACCCTGATCCAGCAATGCCACGTGTGTGAAGAAGGCCTTAGGGTTGTAAAGCACTTTCATTAGTGAGGAAGGTATTTAGGTTAAGAGCTAAGATACTTGACGTTAACTAAAGAAGAAGCACCGGCTAACTCTGTGCCAGCAGCCGCGGTAATACAGAGGGTGCGAGCGTTAATCGGAATTACTGGGCGTAAAGAGTGCGTAGGTTGTTATTTAAGTCAGATGTGAAAGCCCTGAGCTCAACTTAGGAATTGCATCTGATACTGGGTAACTAGAGTATGGTAGAGGGAAGAGGAATTTCTGGTGTAGCGGTGAAATGCGTAGATATCAGAAGGAACATCAGTGGCGAAGGCGTCTTCCTGGACCAATACTGACACTGAGGCACGAAAGCGTGGGTAGCAAACAGGATTAGATACCCTGGTAGTCCACGCCGTAAACGATGAATACTAGCCGTTGGGTTATTAAAAACTTAGTGGCGCAGCAAACGCGATAAGTATTCCGCCTGGGGAGTACGGCCGCAAGGCTAAAACTCAAAGGAATTGACGGGGGCCCGCACAAGCGGTGGAGCATGCGGTTTAATTCGATGCAACGCGAAAAACCTTACCTACCCTTGACATCCTTGGAATTCTTTAGAGATAGAGAAGTGCCTTCGGGAACCAAGTGACAGGTGCTGCATGGCTGTCGTCAGCTCGTGTCGTGAGATGTTGGGTTAAGTCCCGTAACGAGCGCAACCCCTATCCTTAGTTACCAGCGAGTAAAGTCGGGAACTCTAGGGAGACCGCCGGTGATAAACCGGAGGAAGGCGGGGACGACGTCAAGTCATCATGGCCCTTATGGGTAGGGCTACACGCGTGCTACAATGGTTGGTACAGAGGGACGCGAAGCCGTGAGGTGGAGCAAAACCTTTAAAACCAATCGCAGTCCGGATTGAAGTCTGCAACTCGACTTCATGAAGTTGGAATCGCTAGTAATCGCAAATCAGCATGTTGCGGTGAATACGTTCTCGGGCCTTGTACACACCGCCCGTCACACCATGGGAGTGGATTGCACCAGAAGTGGGTAGGCTAACCTTCGGGAGGCCGCTCACCACGGTGTGGTTCATGACTGGGGTG
>81175;tax=k:Bacteria,p:Bacteroidetes,c:Cytophagia,o:Cytophagales,f:Cytophagaceae,g:GU454944_g,s:AACY023432050_s
GATGAACGCTAGCGGCAGGCTTAATACATGCAAGCTGAACGGCAAGACGAGTAGCAATACGAGTCCTAGAGTAGCGTAAGGGTGCGTAACACGTATGCAATCTGCCCGCAACAGGAGTATAGCTCCCCGAAAGGGGAATTAATGCTCCATAGGACCATTTGAGGGCATCTGAGGATGGTTAAACCTGAGGGGGTTGCGGATGAGCATGCGCATGATTAGCTAGTTGGTGAGGTAACGGCTCACCAAGGCGATGATCATTAGGGGAACTGAGAGGTTGATCCCCCACACTGGCACTGAGATACGGGCCAGACTCCTACGGGAGGCAGCAGTAGGGAATATTGGTCAATGGGTGAGAGCCTGAACCAGCCATGCCGCGTGCAGGAAGAAGGCCTTCTGGGTTGTAAACTGCTTTTATCAGGGGATAAAAACACTGTGCGCAGTGGATTGAAGGTACCTGAGGAATAAGCCACGGCTAACTACGTGCCAGCAGCCGCGGTAATACGTAGGTGGCGAGCGTTGTCCGGATTTATTGGGTTTAAAGGGTGCGTAGGCGGCGTGTTAAGTCAGTGGTGAAAGACGGCAGCTCAACTGTCGAGGTGCCATTGATACTGACATGCTAGAGTACTGATGAGGTAGGCGGAATGGACGGTGTAGCGGTGAAATGCATAGATATCGTCCAGAACACCGATAGCGAAGGCAGCTTACTAAGGAGTAACTGACGCTGAGGCACGAAAGTGTGGGGATCAAACAGGATTAGATACCCTGGTAGTCCACACTGTAAACGATGATCACTAGATGTTGGCGATACACGGCCAGCGTTCCAGCAAAAGCGATAAGTGATCCACCTGGGGAGTACGCCGGCAACGGTGAAACTCAAAGGAATTGACGGGGGTCCGCACAAGCGGTGGAGCATGTGGTTTAATTCGATGGTACGCGAGGAACCTTACCTGGGCTAGAATGCCCTTGACACTTTCAGAGATGAGAGGTTCCGCAAGGACAAGGAGCAAGGTGCTGCATGGCTGTCGTCAGCTCGTGCCGTGAGGTGTTGGGTTAAGTCCCGCAACGAGCGCAACCCCTATCTTTAGTTGCCAGCACGTAATGGTGGGGACTCTAAAGAGACTGCCTGCGCAAGCAGAGAGGAAGGAGGGGATGACGTCAAGTCATCATGGCCCTTACGCCCAGGGCTACACACGTGCTACAATGGCGCCTACAGAGTGTTGCGATCCAGCGATGGAAAGCCAATCACAAAAAGGGCGTCTCAGTTCGGATTGCAGGCTGCAACTCGCCTGCATGAAGTTGGAATCGCTAGTAATCGCGCATCAGCAATGGCGCGGTGAATACGTTCCCGGACCTTGTACACACCGCCCGTCAAGCCATGGAAGTCGGGAGGACCTGAAGACAGTTGCTGCGAGGCGCTGTTTAGGGTAAAACCGATGACTGGGGCT
>81176;tax=k:Archaea,p:Euryarchaeota,c:DHVE5_c,o:AY454698_o,f:AY454698_f,g:AACY023847387_g,s:AACY023847387_s
TTGGTAACTGAGGCTAATACCGGATAGAGGAAATATACTGCGATGTTTTTTCCTCCAAAGCTTCGGCACTTAAGGATAGGTCGGCGGCGGATTAGGTTGTTGGCGGGGTAATGGCCCACCAAGCCGAAGATCCGTAGGGGCCTTGAAAGAGGTAGCCCCGAGAAGGACACTGAGATACTGGTCCTAGCCCTACGGGGTGCAGCAGTCGCGCAACCTTGTCAATGCACGCAAGTGTGAACAGGGGATCCAGAGTGCTCATGTTCTACATGGGCTTTTGCCAAGAGTTAATATCTTGGCGAATAAGCGGTGGGTAAGACTGGTGCCAGCAGCCGCGGTAACACCAGCGCCGCGAGTGGGAATCGTATATTTGGCCTAAAGCGTCCGTAGCCGGTTTGGCAAATCTTCTGTGAAATTGGGCAGCTCAACTGTCCAGCGCGCAGGAGACACTACCAGACTTGGAACCGGGAGGGGTACAGAGTATTCCAGGGGAAGCGGTAAAATGCTATAATCCCTGGAGGACTACCTATGGCGAAGGCACTGTACCAGAACGGATTCGACGGTGAGGGACGAAAGCCAGGGGAGCGATCCGGATTAGATATCAAAAATCTCGGATTTTTGATTTTAGTCAAAAATCATCTTTCTTCGTTCGCGAAACACTACTGAAGATGGTTGCGAGGCTAAAATCGGAGTCAATCCGAAATCGGGATTTTTGACTAATTACCCGAGTAGTCCTGGCCGTAAACGCTGCGAGCTAGGTGTTGCGCATTCCACGTGAATGCGCAGTATCGAAGCGAAGGTGTTAAGCTCGCCGCCTGGGAAGTATGGTCGCAAGGCTGAAACTTAAAGGAATTGGCGGGGGAGCACTACAATGGGGGTGCGGCGTGCGGTTTAATCTAATTCAACGCAGAGAACCTCACTAGGAGCGACGGCAGAATGAAGGCCAGGCTGAAGACCTTGCTAGACAAGCCGAGAGGTGGTGCATGGCCGTCGTCAGCTCGTGCTGTAAGGTGTCCTGTTAAGTCAGGCAACGAGCAAGATCTGTACCCATAATTGCCAGCGTGTTCATTGAATGAACGGGCACATTATGGGGACTGCCCTGGAAACAGGGAGGAAGGTGCAGGCTACGGTAGGTCTGTATGCCCCGAATCTCCTAGGCTACACGCGCGCAACAATGGCAGGAACAATGGGCCACGACCCCGAAAGGGGAAGTTAATCCTCGAAATCCTGCCTTAGTTTAGATTGAGGATTGGAACTCATCCTCATGACAACGGAATCCCTAGTAATCGGACGTTAGCATCGTCCGGTGAATATGTCCCTGCTCCTTGCACACACCGCCCGTCAAACCACTCGAGCAGGGTTTGGGTGAGGTCTGCCTTCTTAGGCAGCACGAATCTAAACTCAGTGAGATGGGTTAAGTCGTCACAAGGTAGCCGTAGGGGAACCTGCGGCTG
>81177;tax=k:Bacteria,p:Cyanobacteria,c:Chroobacteria,o:Chroococcales,f:Microcystaceae,g:Aphanothece,s:Crocosphaera_watsonii
GATGAACGCTGGCGGTATGCCTAACACATGCAAGTCGAACGAAGTCTTCGGACTTAGTGGCGGACGGGTGAGTAACGCGTGAGAATCTGCCTTGAGGATGGGGACAACAGTTGGAAACGACTGCTAATACCCGATGTGCCGGAAGGTGAAAATTTTTTGCCTCAAGAGGAGCTCGCGTCTGATTAGCTAGTTGGTGGGGTAAAAGCGTACCAAGGCAACGATCAGTAGCTGGTCTGAGAGGATGAGCAGCCACACTGGGACTGAGACACGGCCCAGACTCCTACGGGAGGCAGCAGTGGGGAATTTTCCGCAATGGGCGAAAGCCTGACGGAGCAATACCGCGTGAGGGAGGAAGGCCTTTGGGTTGTAAACCTCTTTTCTCAGGGAAGAAGATCTGACGGTACCTGAGGAATAAGCATCGGCTAACTCCGTGCCAGCAGCCGCGGTAATACGGAGGATGCAAGCGTTATCCGGAATTATTGGGCGTAAAGCGTCCGCAGGTGGTCTTTCAAGTCTGCTGTCAAAGACCAGAGCTTAACTCTGGGCAGGCGGTGGAAACTGAGAGACTAGAGTTCGGTAGGGGTAGCGGGAATTCCCAGTGTAGCGGTGAAATGCGTAGATATTGGGAAGAACATCGGTGGCGAAGGCGTGCTACTGGACCGAAACTGACACTCAGGGACGAAAGCTAGGGTAGCGAAAGGGATTAGATACCCCTGTAGTCCTAGCTGTAAACGATGGAAACTAGGTGTGGCTTGTATCGACCCGAGCCGTGCCGTAGCCAACGCGTTAAGTTTCCCGCCTGGGGAGTACGCACGCAAGTGTGAAACTCAAAGGAATTGACGGGGGCCCGCACAAGCGGTGGAGTATGTGGTTTAATTCGATGCAACGCGAAGAACCTTACCAGGGCTTGACATGTCCGGAACTTTTCTGAAAGGAGAAGGTGCCTTCGGGAACCGGAACACAGGTGGTGCATGGCTGTCGTCAGCTCGTGTCGTGAGATGTTGGGTTAAGTCCCGCAACGAGCGCAACCCTCGTCTTTAGTTGCCAGCATTAAGGTGGGCACTCTAGAGAGACTGCCGGTGACAAACCGGAGGAAGGTGAGGATGACGTCAAGTCAGCATGCCCCTTACGCCCTGGGCTACACACGTACTACAATGGTTGGGACAAAGGGCAGCGAACCCGCGAGGGAGAGCGAATCTCATCAAACCCAGCCTCAGTTCAGATTGCTCTCTGCAACTCGAGAGCATGAAGGAGGAATCGCTAGTAATCGCAGGTCAGCATACTGCGGTGAATTCGTTCCCGGGCCTTGTACACACCGCCCGTCACACCATGGAAGCTGGTCACGCCCGAAGTAGTTACCCTAACTTTCGGGAGGGGGACTCCTAAGGCAGGGCTAGTGACTGGGGTG
>81178;tax=k:Bacteria,p:Proteobacteria,c:Deltaproteobacteria,o:Desulfuromonadales,f:Desulfuromonadaceae,g:Desulfuromonas,s:Desulfuromonas_acetoxidans
AACGAACGCTGGCGGCGTGCCTAACACATGCAAGTCGAACGAGAAAGTTTCCTTCGGGAAATGAGTAGAGTGGCGCACGGGTGAGTAACACGTGGATAATCTGCCTGATAATCTGGGATAACATTTCGAAAGAAGTGCTAATACCGGATAAGCCCACAGTATCTTCGGGTACAGCGGGAAAAGATGGCCTCTTCTTGAAAGCTATTGTTATCAGATGAGTCCGCGGTCCATTAGCTAGTTGGTGGGGTAATGGCCCACCAAGGCGACGATGGATAGCTGGTTTGAGAGAATGATCAGCCACACTGGAACTGAGACACGGTCCAGACTCCTACGGGAGGCAGCAGTGGGGAATCTTGCGCAATGGGGGCAACCCTGACGCAGCAACGCCGCGTGAGTGATGAAGGTTTTCGGATCGTAAAGCTCTGTCAAGAGGGAAGAAACCTTTGTTGGCTAATACCCAACAGAATTGACGGTACCTCTAGAGGAAGCACCGGCTAACTCCGTGCCAGCAGCCGCGGTAATACGGAGGGTGCAAGCGTTGTTCGGAATTATTGGGCGTAAAGCGCGTGTAGGCGGTTTGTTAAGTCTGATGTGAAAGCCCCGGGCTCAACCTGGGAAGTGCATTGGAAACTGGCAAACTTGAGTACGGGAGAGGAAAGTGGAATTTCGAGTGTAGGGGTGAAATCCGTAGATATTCGAAGGAACACCAGTGGCGAAGGCGGCTTTCTGGACCGATACTGACGCTGAGACGCGAAAGCGTGGGGAGCAAACAGGATTAGATACCCTGGTAGTCCACGCCGTAAACGATGGGTACTAGGTGTCGCGGGTATTGACCCCTGCGGTGCCGAAGCTAACGCATTAAGTACCCCGCCTGGGGAGTACGGCCGCAAGGCTAAAACTCAAAGGAATTGACGGGGGCCCGCACAAGCGGTGGAGCATGTGGTTTAATTCGACGCAACGCGAAGAACCTTACCTGGGCTTGACATCCCGATCGTACCTTATGGAAACATTTGGGTCAGTTCGGCTGGATCGGTGACAGGTGCTGCATGGCTGTCGTCAGCTCGTGTCGTGAGATGTTGGGTTAAGTCCCGCAACGAGCGCAACCCTTGTCCTTAGTTGCCATCATTAAGTTGGGCACTCTAGGGAGACTGCCGGTGTTAAACCGGAGGAAGGTGGGGACGACGTCAAGTCATCATGGCCCTTATGTCCAGGGCTACACACGTGCTACAATGGTCGGTACAAAGGGCAGCGATACCGTGAGGTGGAGCGAATCCCAAAAAGCCGGTCTCAGTTCGGATTGGAGTCTGCAACTCGACTCCATGAAGTTGGAATCGCTAGTAATCGCGGATCAGCATGCCGCGGTGAATACGTTCCCGGGCCTTGTACACACCGCCCGTCACACCACGGGAGTTGATTGTACCTGAAATCGGTGGGCTAACCTTCGGGAGGCAGCCGCTTATGGTATGATCGGTAACTGGGGTG
>81179;tax=k:Bacteria,p:Proteobacteria,c:Alphaproteobacteria,o:Rhodobacterales,f:Rhodobacteraceae,g:Roseovarius,s:Roseovarius_nubinhibens
AACGAACGCTGGCGGCAGGCCTAACACATGCAAGTCGAGCGCACCTTCGGGTGAGCGGCGGACGGGTTAGTAACGCGTGGGAACGTACCCAGATCTAAGGAATAGCCACTGGAAACGGTGAGTAATACCTTATACGCCCTTCGGGGGAAAGATTTATCGGATTTGGATCGGCCCGCGTTAGATTAGGTAGTTGGTGGGGTAATGGCCTACCAAGCCTACGATCTATAGCTGGTTTTAGAGGATGATCAGCAACACTGGGACTGAGACACGGCCCAGACTCCTACGGGAGGCAGCAGTGGGGAATCTTAGACAATGGGGGCAACCCTGATCTAGCCATGCCGCGTGAGTGAAGAAGGTCTTAGGATCGTAAAGCTCTTTCGCCAGGGATGATAATGACAGTACCTGGTAAAGAAACCCCGGCTAACTCCGTGCCAGCAGCCGCGGTAATACGGAGGGGGTTAGCGTTGTTCGGAATTACTGGGCGTAAAGCGCGCGTAGGCGGATCAGAAAGTTGGGGGTGAAATCCCAGGGCTCAACCCTGGAACTGCCTCCAAAACTCCTGGTCTTGAGTTCGAGAGAGGTGAGTGGAACTCCGAGTGTAGAGGTGAAATTCGTAGATATTCGGAAGAACACCAGTGGCGAAGGCGGCTCACTGGCTCGATACTGACGCTGAGGTGCGAAAGTGTGGGGAGCAAACAGGATTAGATACCCTGGTAGTCCACACCGTAAACGATGAATGCCAGTCGTCGGGTAGTATACTATTCGGTGACACACCTAACGGATTAAGCATTCCGCCTGGGGAGTACGGTCGCAAGATTAAAACTCAAAGGAATTGACGGGGGCCCGCACAAGCGGTGGAGCATGTGGTTTAATTCGAAGCAACGCGCAGAACCTTACCAACCCTTGACATCCTGATCGCGGATCGTAGAGATACTTTCCTTCAGTTCGGCTGGATCAGTGACAGGTGCTGCATGGCTGTCGTCAGCTCGTGTCGTGAGATGTTCGGTTAAGTCCGGCAACGAGCGCAACCCACATCCCTAGTTGCCAGCAGTTCGGCTGGGCACTCTATGGAAACTGCCCGTGATAAGCGGGAGGAAGGTGTGGATGACGTCAAGTCCTCATGGCCCTTACGGGTTGGGCTACACACGTGCTACAATGGCAGTGACAATGGGTTAATCCCAAAAAACTGTCTCAGTTCGGATTGGGGTCTGCAACTCGACCCCATGAAGTCGGAATCGCTAGTAATCGCGTAACAGCATGACGCGGTGAATACGTTCCCGGGCCTTGTACACACCGCCCGTCACACCATGGGAGTTGGGTTTACCCGAAGGCCGTGCGCCAACCTTTCGAGGGGGCAGCGGACCACGGTGAGCTCAGCGACTGGGGTG
>81180;tax=k:Bacteria,p:Actinobacteria,c:Actinobacteria_c,o:Micrococcales,f:Intrasporangiaceae,g:Knoellia,s:AAMN_s
GACGAACGCTGGCGGCGTGCTTAACACATGCAAGTCGAACGGTGATCTCGAAGCTTGCTTCGGGTGAGCAGTGGCGAACGGGTGAGTAACACGTGAGTAACCTGCCCCTGACTCTGGAATAAGCGCTGGAAACGGCGTCTAATACCGGATATGACACTAAACCGCATGGTTATGGTGTGGAAAGTTTTTCGGTCTGGGATGGACTCGCGGCCTATCAGCTTGTTGGTGAGGTAATGGCTCACCAAGGCGATGACGGGTAGCCGGCCTGAGAGGGCGATCGGCCACACTGGGACTGAGACACGGCCCAGACTCCTACGGGAGGCAGCAGTGGGGAATATTGCACAATGGGCGAAAGCCTGATGCAGCGACGCCGCGTGAGGGATGACGGCCTTCGGGTTGTAAACCTCTTTCAGCAGGGAAGAAGCGCAAGTGACGGTACCTGCAGAAGAAGCACCGGCTAACTACGTGCCAGCAGCCGCGGTAATACGTAGGGTGCGAGCGTTGTCCGGAATTATTGGGCGTAAAGAGCTTGTAGGCGGTTTGTCGCGTCTGCCGTGAAAATCCGGGGCTCAACCCCGGACTTGCGGTGGGTACGGGCAGACTAGAGTGTGGTAGGGGAGACTGGAATTCCTGGTGTAGCGGTGAAATGCGCAGATATCAGGAGGAACACCGATGGCGAAGGCAGGTCTCTGGGCCACTACTGACGCTGAGAAGCGAAAGCATGGGGAGCGAACAGGATTAGATACCCTGGTAGTCCATGCCGTAAACGTTGGGAACTAGGTGTGGGTCTCATCCACGAGATCCGTGCCGCAGCTAACGCATTAAGTTCCCCGCCTGGGGAGTACGGCCGCAAGGCTAAAACTCAAAGGAATTGACGGGGGCCCGCACAAGCGGCGGAGCATGTGGATTAATTCGATGCAACGCGAAGAACCTTACCAAGGCTTGACATATACCGGAAACATTCAGAGATGGGTGCCCCGCAAGGTCGGTATACAGGTGGTGCATGGTTGTCGTCAGCTCGTGTCGTGAGATGTTGGGTTAAGTCCCGCAACGAGCGCAACCCTCGTTCTATGTTGCCAGCACGTAATGGTGGGGACTCATAGGAGACTGCCGGGGTCAACTCGGAGGAAGGTGGGGATGAGGTCAAATCATCATGCCCCTTATGTCTTGGGCTTCACACATGCTACAATGGCCGGTACAAAGGGCTGCGATACCGCGAGGTGGAGCGAATCCCAAAAAACCGGTCTCAGTTCGGATTGGGGTCTGCAACTCGACCCCATGAAGTTGGAGTCGCTAGTAATCGCAGATCAGCAACGCTGCGGTGAATACGTTCCCGGGCCTTGTACACACCGCCCGTCAAGTCACGAAAGTCGGTAACACCCGAAGCCGGTGGCCCAACCCTTGTGGAGGGAGCCGTCGAAGGTGGGACTGGCGATTGGGACT
>81181;tax=k:Bacteria,p:Proteobacteria,c:Alphaproteobacteria,o:Rhodobacterales,f:Rhodobacteraceae,g:Pseudooceanicola,s:Pseudooceanicola_batsensis
AACGAACGCTGGCGGCAGGCCTAACACATGCAAGTCGAGCGAAGCCTTCGGGCTTAGCGGCGGACGGGTGAGTAACGCGTGGGAATGTACCCTTCTCTGCGGAATAGCCACTGGAAACGGTGAGTAATACCGCATACGCCCTTCGGGGGAAAGATTTATCGGAGAAGGATCAGCCCGCGTCTGATTAGATAGTTGGTGGGGTAACGGCCTACCAAGTCGACGATCAGTAGCTGGTTTTAGAGGATGATCAGCCACACTGGGACTGAGACACGGCCCAGACTCCTACGGGAGGCAGCAGTGGGGAATCTTAGACAATGGGCGCAAGCCTGATCTAGCCATGCCGCGTGAGTGATGAAGGCCCTAGGGTCGTAAAGCTCTTTCGCCAGGGATGATAATGACAGTACCTGGTAAAGAAACCCCGGCTAACTCCGTGCCAGCAGCCGCGGTAATACGGAGGGGGTTAGCGTTGTTCGGAATTACTGGGCGTAAAGCGCACGTAGGCGGACTATTAAGTCAGGGGTGAAATCCCGGGGCTCAACCCCGGAACTGCCCTTGATACTGGTAGTCTTGAGTTCGAGAGAGGTGAGTGGAATTCCGAGTGTAGAGGTGAAATTCGTAGATATTCGGAGGAACACCAGTGGCGAAGGCGGCTCACTGGCTCGATACTGACGCTGAGGTGCGAAAGTGTGGGGAGCAAACAGGATTAGATACCCTGGTAGTCCACACCGTAAACGATGAATGCCAGTCGTCGGGTTGCATGCAATTCGGTGACACACCTAACGGATTAAGCATTCCGCCTGGGGAGTACGGTCGCAAGATTAAAACTCAAAGGAATTGACGGGGGCCCGCACAAGCGGTGGAGCATGTGGTTTAATTCGAAGCAACGCGCAGAACCTTACCAACCCTTGACATCCTGTGCTACATGGAGAGATCCATGGTTCCCTTCGGGGACGCAGTGACAGGTGCTGCATGGCTGTCGTCAGCTCGTGTCGTGAGATGTTCGGTTAAGTCCGGCAACGAGCGCAACCCACACCCTTAGTTGCCAGCAGTTCGGCTGGGCACTCTAGGGGAACTGCCCGTGATAAGCGGGAGGAAGGTGTGGATGACGTCAAGTCCTCATGGCCCTTACGGGTTGGGCTACACACGTGCTACAATGGCAGTGACAATGGGTTAATCCCCAAAAACTGTCTCAGTTCGGATTGTCGTCTGCAACTCGACGGCATGAAGTCGGAATCGCTAGTAATCGCGTAACAGCATGACGCGGTGAATACGTTCCCGGGCCTTGTACACACCGCCCGTCACATCATGGGAGTTGGGTTTACCCGAAGACGGTGCGCCAACCTGTTCGCAGGGGGCAGCTGGCCACGGTAGGCTCAGCGACTGGGATG
>81182;tax=k:Bacteria,p:Bacteroidetes,c:Flavobacteria,o:Flavobacteriales,f:Flavobacteriaceae,g:Croceibacter,s:Croceibacter_atlanticus
GATGAACGCTAGCGGCAGGCCTAACACATGCAAGTCGAACGGCAGCGGGAAGGAGCTTGCTCCTTTGCCGGCGAGTGGCGCACGGGTGCGTAACGCGTATACAACCTACCTTATACAGGGGTATAGCCCAGGGAAACTTGGATTAACACCCCATAGTAATATGTTTTGGCATCATTACATATTTAAAACTACGGTGGTATAAGATGGGTATGCGTCCCATTAGCTTGTTGGTGTGGTAACGGCACACCAAGGCAACGATGGGTAGGGGCCCTGAGAGGGGGATCCCCCACACTGGTACTGAGACACGGACCAGACTCCTACGGGAGGCAGCAGTGAGGAATATTGGACAATGGGCGGGAGCCTGATCCAGCCATGCCGCGTGCAGGAAGACTGCCCTATGGGTTGTAAACTGCTTTTATACGGGAAGAAACCCACCTACGTGTAGGTGGCTGACGGTACCGTAAGAATAAGGACCGGCTAACTCCGTGCCAGCAGCCGCGGTAATACGGAGGGTCCGAGCGTTATCCGGAATCATTGGGTTTAAAGGGTCCGCAGGCGGCCAGATAAGTCAGTGGTGAAATTCCGTGGCTCAACCACGGAACTGCCATTGATACTGTTTGGCTTGAATCAGTTCGAGGATGCCGGAATGTGTGGTGTAGCGGTGAAATGCATAGATATCACACAGAACACCAATTGCGAAGGCAGGTGTCCAGAACTGTATTGACGCTGATGGACGAAAGCGTGGGTAGCGAACAGGATTAGATACCCTGGTAGTCCACGCCGTAAACGATGGTCACTAGCTGTCCGGACTTAGGTCTGGGTGGCCAAGCGAAAGTGATAAGTGACCCACCTGGGGAGTACGTTCGCAAGAATGAAACTCAAAGGAATTGACGGGGGCCCGCACAAGCGGTGGAGCATGTGGTTTAATTCGATGATACGCGAGGAACCTTACCAGGGCTTAAATGCATTATGACAGGGGTGGAGACACCCTTTTCTTCGGACATTTTGCAAGGTGCTGCATGGTTGTCGTCAGCTCGTGCCGTGAGGTGTCAGGTTAAGTCCTATAACGAGCGCAACCCCTGTTGTTAGTTGCCAGCGAGTAATGTCGGGAACTCTAGCAAGACTGCCGGTGCAAACCGCGAGGAAGGTGGGGATGACGTCAAATCATCACGGCCCTTACGCCCTGGGCCACACACGTGCTACAATGGCAGGTACAGCAAGCAGCCACTGGGCGACCAGGAGCGAATCTGTAAAGCCTGTCACAGTTCGGATCGGAGTCTGCAACTCGACTCCGTGAAGCTGGAATCGCTAGTAATCGCATATCAGCCATGATGCGGTGAATACGTTCCCGGGCCTTGTACACACCGCCCGTCAAGCCATGGAAGCTGGGAGTGCCTGAAGTCCGTCGCCGTAAGGAGCGGCCTAGGGTAAGACCGGTAACTGGGGCT
>81183;tax=k:Bacteria,p:Proteobacteria,c:Alphaproteobacteria,o:Rhodobacterales,f:Rhodobacteraceae,g:Maritimibacter,s:Maritimibacter_alkaliphilus
AACGAACGCTGGCGGCAGGCCTAACACATGCAAGTCGAGCGAAGCCTTCGGGCTTAGCGGCGGACGGGTTAGTAACGCGTGGGAACGTGCCCTTCACTACGGAATAGTCCCGGGAAACTGGGTTTAATACCGTATACGCCCTTCGGGGGAAAGATTTATCGGTGAAGGATCGGCCCGCGTCTGATTAGATAGTTGGTGGGGTAACGGCCTACCAAGTCTACGATCAGTAGCTGGTTTGAGAGGATGATCAGCAACACTGGGACTGAGACACGGCCCAGACTCCTACGGGAGGCAGCAGTGGGGAATCTTAGACAATGGGCGCAAGCCTGATCTAGCCATGCCGCGTGAGTGATGAAGGCCCTAGGGTCGTAAAGCTCTTTCGCCAGGGATGATAATGACAGTACCTGGTAAAGAAACCCCGGCTAACTCCGTGCCAGCAGCCGCGGTAATACGGAGGGGGTTAGCGTTGTTCGGAATTACTGGGCGTAAAGCGCGCGTAGGCGGATTAGTCAGTCAGAGGTGAAATCCCGGGGCTCAACCCCGGAACTGCCTTTGATACTGCTAGTCTTGAGTTCGAGAGAGGTGAGTGGAATTCCGAGTGTAGAGGTGAAATTCGTAGATATTCGGAGGAACACCAGTGGCGAAGGCGGCTCACTGGCTCGATACTGACGCTGAGGTGCGAAAGTGTGGGGAGCAAACAGGATTAGATACCCTGGTAGTCCACACCGTAAACGATGAATGCCAGTCGTCGGCAAGTATACTTGTCGGTGACACACCTAACGGATTAAGCATTCCGCCTGGGGAGTACGGTCGCAAGATTAAAACTCAAAGGAATTGACGGGGGCCCGCACAAGCGGTGGAGCATGTGGTTTAATTCGAAGCAACGCGCAGAACCTTACCAACCCTTGACATCCTGATCGCGGTTTTCCGAGAGGAATTCCTTCAGTTCGGCTGGATCAGTGACAGGTGCTGCATGGCTGTCGTCAGCTCGTGTCGTGAGATGTTCGGTTAAGTCCGGCAACGAGCGCAACCCACGCCTTTAGTTGCCAGCAGTTCGGCTGGGCACTCTAAAGGAACTGCCCGTGATAAGCGGGAGGAAGGTGTGGATGACGTCAAGTCCTCATGGCCCTTACGGGTTGGGCTACACACGTGCTACAATGGTGGTGACAATGGGTTAATCCCTAAAAACCATCTCAGTTCGGATTGTCGTCTGCAACTCGACGGCATGAAGTCGGAATCGCTAGTAATCGCGTAACAGCATGACGCGGTGAATACGTTCCCGGGCCTTGTACACACCGCCCGTCACACCATGGGAGTTGGGTCTACCCGACGGCCGTGCGCTAACCTTTCGAGGAGGCAGCGGACCACGGTAGGCTCAGCGACTGGGGTG
>81184;tax=k:Bacteria,p:Proteobacteria,c:Alphaproteobacteria,o:Parvularculales,f:Parvularculaceae,g:Parvularcula,s:Parvularcula_bermudensis
GACGAACGCTGGCGGCAGGCTTAACACATGCAAGTCGAACGATCCTTCGGGATAGTGGCAGACGGGTGCGTAACACGTGGGAACCTACCTCAGGGTACGGAATAACTCGGGGAAACTCGTGCTAATACCGTATATGCCTTTGGGTGAAAGATTTATCGCCCTGAGATGGGCCCGCGGCTGATTAGGTAGTTGGTGGGGTAAAAGCCTACCAAGCCGACGATCAGTAGCTGGTCTGAGAGGATGATCAGCCACACTGGGACTGAGACACGGCCCAGACTCCTACGGGAGGCAGCAGTGAGGAATATTGGACAATGGGGGCAACCCTGATCCAGCCATGCCGCGTGAGTGATGAAGGCCTTAGGGTTGTAAAACTCTTTCGCCGGTGAAGATAATGACGGTAACCGGTAAAGAAGCCCCGGCTAATTTCGTGCCAGCAGCCGCGGTAATACGAAAGGGGCTAGCGTTGTTCGGAATTACTGGGCGTAAAGCGCGCGTAGGCGGGATGCCAAGTTGGGGGTGAAATCCCGGAGCTCAACTCCGGAACTGCCTCCAAAACTGGCAACCTAGAGGATGTGAGAGGATAGTGGAATTCCGAGTGTAGAGGTGAAATTCGTAGATATTCGGAAGAACACCGGTGGCGAAGGCGACTGTCTGGCACATTTCTGACGCTGAGGTGCGAAAGCGTGGGGAGCAAACAGGATTAGATACCCTGGTAGTCCACGCCGTAAACGATGAGGGCTAGTTGTCGGCTTGCATGCAAGTCGGTGACGCAGCTAACGCATTAAGCCCTCCGCCTGGGGAGTACGGTCGCAAGATTAAAACTCAAAGGAATTGACGGGGGCCCGCACAAGCGGTGGAGCATGTGGTTTAATTCGAAGCAACGCGAAGAACCTTACCAACCCTTGACATCCCGATTGCGGTTTCCAGAGATGGATACCTTCATTTAGTTGGATCGGTGACAGGTGTTGCATGGCTGTCGTCAGCTCGTGTCGTGAGATGTTGGGTTAAGTCCCGCAACGAGCGCAACCCTCGCTGTTAGTTGCCAGCATTTAGTTGGGCACTCTAACGGGACCGCCGGTGATAAGCCGGAGGAAGGTGGGGACGACGTCAAGTCATCATGGCCCTTACGGGTTGGGCTACACACGTGCTACAATGGCGCTCATAGTGGGATAATCCCCAAAAGGCGTCTCAGTTCGGATTGTCTTCTGCAACTCGAAGGCATGAAGTCGGAATCGCTAGTAATCGCGGATCAGCATGCCGCGGTGAATACGTTCCCGGGCCTTGTACACACCGCCCGTCACACCATGGGAGTTGGTTTTACCCGACGACGCTGCGCTAACCTTCGGGAGGCAGGCGGCCACGGTAAGATCAGCGACTGGGGTG
>81185;tax=k:Bacteria,p:Proteobacteria,c:Alphaproteobacteria,o:Sphingomonadales,f:Erythrobacteraceae,g:Erythrobacter,s:AAMW_s
AACGAACGCTGGCGGCATGCCTAACACATGCAAGTCGAACGAACCCTTCGGGGTTAGTGGCGCACGGGTGCGTAACGCGTGGGAACCTGCCTTTAGGTTCGGAATAACTCAGAGAAATTTGAGCTAATACCGGATAATGTCTTCGGACCAAAGATTTATCGCCTTTAGATGGGCCCGCGTTAGATTAGATAGTTGGTGGGGTAATGGCCTACCAAGTCGACGATCTATAGCTGGTCTGAGAGGATGATCAGCCACACTGGGACTGAGACACGGCCCAGACTCCTACGGGAGGCAGCAGTGGGGAATATTGGACAATGCGGGAAACCGTGATCCAGCAATGCCGCGTGAGTGATGAAGGCCTTAGGGTTGTAAAGCTCTTTTACCAGGGATGATAATGACAGTACCTGGAGAATAAGCTCCGGCTAACTCCGTGCCAGCAGCCGCGGTAATACGGAGGGAGCTAGCGTTGTTCGGAATTACTGGGCGTAAAGCGCGCGTAGGCGGCTATCCAAGTCAGGGGTGAAATCCCGGGGCTCAACCCCGGAACTGCCCTTGAAACTAGGTAGCTAGAATACTGGAGAGGTGAGTGGAATTCCGAGTGTAGAGGTGAAATTCGTAGATATTCGGAAGAACACCAGTGGCGAAGGCGACTCACTGGACAGTTATTGACGCTGAGGTGCGAAAGCGTGGGGAGCAAACAGGATTAGATACCCTGGTAGTCCACGCCGTAAACGATGATAACTAGCTGTCCGGGCTCATAGAGCTTGGGTGGCGCAGCTAACGCATTAAGTTATCCGCCTGGGGAGTACGGTCGCAAGATTAAAACTCAAAGGAATTGACGGGGGCCTGCACAAGCGGTGGAGCATGTGGTTTAATTCGAAGCAACGCGCAGAACCTTACCAGCCTTTGACATCCTAGGACGGTTTCTGGAGACAGATTCCTTCCCTTCGGGGACCTAGTGACAGGTGCTGCATGGCTGTCGTCAGCTCGTGTCGTGAGATGTTGGGTTAAGTCCCGCAACGAGCGCAACCCTCGTCCTTAGTTGCCATCATTTAGTTGGGCACTTTAAGGAAACTGCCGGTGATAAGCCGGAGGAAGGTGGGGATGACGTCAAGTCCTCATGGCCCTTACAGGCTGGGCTACACACGTGCTACAATGGCATCTACAGTGGGCAGCTATCACGCGAGTGTGAGCTAATCTCCAAAAGATGTCTCAGTTCGGATTGTTCTCTGCAACTCGAGAGCATGAAGGCGGAATCGCTAGTAATCGCGGATCAGCATGCCGCGGTGAATACGTTCCCAGGCCTTGTACACACCGCCCGTCACACCATGGGAGTTGGTTTCACCCGAAGATAGTGCGCTAACCTTTTAGGAGGCAGCTAGCCACGGTGGGATCAGCGACTGGGGTG
>81186;tax=k:Bacteria,p:Proteobacteria,c:Alphaproteobacteria,o:Rhodobacterales,f:Rhodobacteraceae,g:Pseudophaeobacter,s:AANB_s
AACGAACGCTGGCGGCAGGCTTAACACATGCAAGTCGAGCGCACTCTTCGGAGTGAGCGGCGGACGGGTTAGTAACGCGTGGGAACGTGCCCTTTTCTAAGGAATAGCCACTGGAAACGGTGAGTAATACCTTATACGCCCTTCGGGGGAAAGATTTATCGGAGAAGGATCGGCCCGCGTTAGATTAGATAGTTGGTGGGGTAACGGCCTACCAAGTCTACGATCTATAGCTGGTTTTAGAGGATGATCAGCAACACTGGGACTGAGACACGGCCCAGACTCCTACGGGAGGCAGCAGTGGGGAATCTTGGACAATGGGCGCAAGCCTGATCCAGCCATGCCGCGTGAGTGATGAAGGCCCTAGGGTCGTAAAGCTCTTTCGCCAGAGATGATAATGACAGTATCTGGTAAAGAAACCCCGGCTAACTCCGTGCCAGCAGCCGCGGTAATACGGAGGGGGTTAGCGTTGTTCGGAATTACTGGGCGTAAAGCGCACGTAGGCGGATCAGAAAGTATGAGGTGAAATCCCGGGGCTCAACCCCGGAACTGCCTTGTAAACTCCTGGTCTTGAGTTCGAGAGAGGTGAGTGGAATTCCGAGTGTAGAGGTGAAATTCGTAGATATTCGGAGGAACACCAGTGGCGAAGGCGGCTCACTGGCTCGATACTGACGCTGAGGTGCGAAAGTGTGGGGAGCAAACAGGATTAGATACCCTGGTAGTCCACACCGTAAACGATGAATGCCAGACGTCAGCAAGCATGCTTGTTGGTGTCACACCTAACGGATTAAGCATTCCGCCTGGGGAGTACGGTCGCAAGATTAAAACTCAAAGGAATTGACGGGGGCCCGCACAAGCGGTGGAGCATGTGGTTTAATTCGAAGCAACGCGCAGAACCTTACCAACCCTTGACATCCTCGGACCGCCAGAGAGATCTGGTTTTCTCGCAAGAGACCGAGTGACAGGTGCTGCATGGCTGTCGTCAGCTCGTGTCGTGAGATGTTCGGTTAAGTCCGGCAACGAGCGCAACCCACATCCTTAGTTGCCAGCAGTTCGGCTGGGCACTCTAGGGAAACTGCCCGTGATAAGCGGGAGGAAGGTGTGGATGACGTCAAGTCCTCATGGCCCTTACGGGTTGGGCTACACACGTGCTACAATGGCATCATCAATGGGTTAATCCCTAAACGATGTCTCAGTTCGGATTGGGGTCTGCAACTCGACCCCATGAAGTCGGAATCGCTAGTAATCGCGTAACAGCATGACGCGGTGAATACGTTCCCGGGCCTTGTACACACCGCCCGTCACACCATGGGAGTTGGATCTACCCGAAGGCCGTGCGCTAACTTTTGAGGCAGCGGACCACGGTGGGTTCAGCGACTGGGGTG
>81187;tax=k:Bacteria,p:Bacteroidetes,c:Flavobacteria,o:Flavobacteriales,f:Flavobacteriaceae,g:Leeuwenhoekiella,s:Leeuwenhoekiella_blandensis
GATGAACGCTAGCGGCAGGCCTAACACATGCAAGTCGAACGGTAACATAGGAAAGCTTGCTTTTCTGATGACGAGTGGCGCACGGGTGCGTAACGCGTATGCAATCTACCTTGTACTGGAGTATAGCCCAGGGAAACTTGGATTAATCCTCCATAGTCTATATTAATGGCATCATTTATATAGTAAAGGTTACGGTACAAGATGAGCATGCGTCCTATTAGCTAGTAGGTGTGGTAACGGCACACCTAGGCAACGATAGGTAGGGGTCCTGAGAGGGAGATCCCCCACACTGGTACTGAGACACGGACCAGACTCCTACGGGAGGCAGCAGTGAGGAATATTGGACAATGGGCGGGAGCCTGATCCAGCCATGCCGCGTGCAGGAAGACTGCCCTATGGGTTGTAAACTGCTTTTATACGGGAAGAATAAGTGTTACGTGTAGCACGATGACGGTACCGTAAGAATAAGCACCGGCTAACTCCGTGCCAGCAGCCGCGGTAATACGGAGGGTGCAAGCGTTATCCGGAATCATTGGGTTTAAAGGGTCCGTAGGTGGACTAATAAGTCAGTGGTGAAAGTCTGCAGCTTAACTGTAGAATTGCCATTGATACTGTTAGTCTTGAATTGTTGTGAAGTAACTAGAATATGTAGTGTAGCGGTGAAATGCATAGATATTACATAGAATACCGATTGCGAAGGCAGGTTACTAACAATATATTGACACTGATGGACGAAAGCGTGGGGAGCGAACAGGATTAGATACCCTGGTAGTCCACGCCGTAAACGATGGTTACTAGCTGTCCGGTCTAATTGAGGACTGGGTGGCCAAGCGAAAGTGATAAGTAACCCACCTGGGGAGTACGTTCGCAAGAATGAAACTCAAAGGAATTGACGGGGGCCCGCACAAGCGGTGGAGCATGTGGTTTAATTCGATGATACGCGAGGAACCTTACCAGGGCTTAAATGTAGTCTGACAGATTTGGAAACAGATTTTTCTTCGGACAGATTACAAGGTGCTGCATGGTTGTCGTCAGCTCGTGCCGTGAGGTGTCAGGTTAAGTCCTATAACGAGCGCAACCCCTGTGGTTAGTTGCCAGCGAGTCAAGTCGGGAACTCTAGCCAGACTGCCGGTGCAAACCGTGAGGAAGGTGGGGATGACGTCAAATCATCACGGCCCTTACGTCCTGGGCCACACACGTGCTACAATGGTAGGTACAGAGAGCAGCCACGTCGCAAGGCGGAGCGAATCTATAAAACCTATCACAGTTCGGATCGGGGTCTGCAACTCGACCCCGTGAAGCTGGAATCGCTAGTAATCGCATATCAGCCATGATGCGGTGAATACGTTCCCGGGCCTTGTACACACCGCCCGTCAAGCCATGGAAGCTGGGGGTACCTGAAGTCCGTCACCGCAAGGAGCGGCCTAGGGTAAGACCGGTAACTGGGGCT
>81188;tax=k:Bacteria,p:Cyanobacteria,c:Chroobacteria,o:Chroococcales,f:Prochlorococcaceae,g:Prochlorococcus,s:AANO_s
GATGAACGCTGGCGGCGTGCTTAACACATGCAAGTCGAACGAGCCTTCGGGCTAGTGGCGGACGGGTGAGTAACGCGTGGGAATCTGCCCTCAGGAGGGGGATAACGGCCGGAAACGGCCGCTAATACCCCATATGCCGAGAGGTGAAACGAATTTCGCCTGGGGATGAGCCCGCGTCTGATTAGCTAGTTGGTGAGGTAATGGCTCACCAAGGCATCGATCAGTAGCTGGTCTGAGAGGATGATCAGCCACACTGGGACTGAGACACGGCCCAGACTCCTACGGGAGGCAGCAGTGGGGAATTTTCCGCAATGGGCGCAAGCCTGACGGAGCAACGCCGCGTGAGGGACGAAGGCCTCTGGGCTGTAAACCTCTTTTCTCAAGGAAGAAGACATGACGGTACTTGAGGAATAAGCCACGGCTAATTCCGTGCCAGCAGCCGCGGTAATACGGGAGTGGCAAGCGTTATCCGGAATTATTGGGCGTAAAGCGTCCGCAGGCGGCCTTGAAAGTCTGTTGTTAAAGCGTGGAGCTCAACTCCATTTCAGCAATGGAAACTACAAGGCTAGAGTGTGGTAGGGGCAGAGGGAATTCCCGGTGTAGCGGTGAAATGCGTAGATATCGGGAAGAACACCAGTGGCGAAGGCGCTCTGCTGGGCCATAACTGACGCTCATGGACGAAAGCCAGGGGAGCGAAAGGGATTAGATACCCCTGTAGTCCTGGCCGTAAACGATGAACACTAGGTGTCGGGAGAATTAACCCTTCCGGTGTCGTAGCCAACGCGTTAAGTGTTCCGCCTGGGGAGTACGCACGCAAGTGTGAAACTCAAAGGAATTGACGGGGGCCCGCACAAGCGGTGGAGTATGTGGTTTAATTCGATGCAACGCGAAGAACCTTACCAGGGTTTGACATCCTGCGAATCCCTTGGAAACTTGGGAGTGCCTTCGGGAACGCAGTGACAGGTGGTGCATGGCTGTCGTCAGCTCGTGTCGTGAGATGTTGGGTTAAGTCCCGCAACGAGCGCAACCCACGTCTTTAGTTGCCAGCATTCAGTTGGGCACTCTAGAGAGACCGCCGGTGATAAACCGGAGGAAGGTGTGGATGACGTCAAGTCATCATGCCCCTTACATCCTGGGCTACACACGTACTACAATGCTACGGACAAAGGGCAGCAAACTCGCGAGAGCTAGCAAATCCCATAAACCGTGGCTCAGTTCAGATCGTAGGCTGCAACTCGCCTACGTGAAGGAGGAATCGCTAGTAATCGCAGGTCAGCATACTGCGGTGAATACGTTCCCGGGCCTTGTACACACCGCCCGTCACACCATGGAAGTTGGCCATGCCCGAAGTCGTTACTCCAACCCGCAAGGGAGGAGGACGCCGAAGGTGGGGCTGATGACTGGGGTG
>81189;tax=k:Bacteria,p:Planctomycetes,c:Planctomycetia,o:Planctomycetales,f:Planctomycetaceae,g:Blastopirellula,s:Blastopirellula_marina
AATGAACGTTGGCGGCATGGATTAGGCATGCAAGTCGCGCGATAACTGAGAGAGCTTGCTCTCGAGGGGACAGCGGCGAAAGGGAGAGTAACAGGTGGTTTATCTACCCTCGGGTTTGGGATAGCGTCGGGAAACTGGCGGTAATACCAAATAACATCTACGGATCAAAGTTCCGGCGCCCGGGGATGAGACTGCTCACTATTAGCTTGTTGGTGGGGTAATGGCCTACCAAGGCGACGATGGTTAGCGGGCGTGAGAGCGTGGCCCGTCTCACTGGGACTGAGATACTGCCCAGACACCTACGGGTGGCTGCAGTCGAGAATCTTTGGCAATGGGCGCAAGCCTGACCAAGCGATGCCGCGTGCGGGATTAAGGCCTTCGGGTTGTAAACCGCTGTCAGAGGGGAAGAAATTTTGACTGATCCTCAGAGGAAGGACGGGCTAAGTTCGTGCCAGCAGCCGCGGTAAGACGAACCGTCCGAACGTTATTCGGAATTACTGGGCTTAAAGGGTGCGTAGGCGGCCCTACAAGTCAGGTGTGAAATCCCACGGCTCAACCGTGGAACTGCGCTTGAAACTGTAGGGCTTGAGGGAGATAGGGGTGAGCGGAACTGATGGTGGAGCGGTGAAATGCGTTGATATCATCAGGAACACCGGCGGCGAAGGCGGCTCACTGGGTCTCTACTGACGCTGAGGCACGAAAGCTAGGGGAGCGAACGGGATTAGATACCCCGGTAGTCCTAGCTGTAAACGATGAGCACTGGATCGAGGGGACTCCCACATCTTCTCGGTCGTAGCGAAAGTGTTAAGTGCTCCGCCTGGGGAGTATGGTCGCAAGGCTGAAACTCAAAGAAATTGACGGGGGCTCACACAAGCGGTGGAGGATGTGGCTTAATTCGAGGCTACGCGAAGAACCTTATCCTAGTCTTGACATGTTTAAGAATCTCCCTGAAAGGGGAGAGTGCTCTTCGGAGAGCTTTTGCACAGGTGCTGCATGGCTGTCGTCAGCTCGTGTCGTGAGATGTCGGGTTAAGTCCCTTAACGAGCGAAACCCCTATCTCTAGTTGCCAGCGAGTAATGTCGGGGACTCTAGAGAGACTGCCGGTGTGAAACCGGAGGAAGGCGGGGATGACGTCAAGTCCTCATGGCCTTTATGACTAGGGCTGCACACGTCCTACAATGGTGCGAACAAAGGGACGCAAACTCGCGAGAGTAAGCAAATCCCAGAAAACGCGCCTCAGTTCGGATTGCAGGCTGCAACTCGCCTGCATGAAGCCGGAATCGCTAGTAATCGCGGGTCAGCATACCGCGGTGAATATGTTCCTGAGCCTTGTACACACCGCCCGTCAAGCCACGAAAGTGGGGTGCACGCGAAGTCGCTAAGCTAACTCGCAAGAGAGGCAGGCGCCGAACGTGAACTCCGCGATTGGGACT
>81190;tax=k:Bacteria,p:Proteobacteria,c:Gammaproteobacteria,o:Cellvibrionales,f:Halieaceae,g:Congregibacter,s:Congregibacter_litoralis
ATTGAACGCTGGCGGCAGGCCTAACACATGCAAGTCGAGCGCGAAAGTACTTCGGTATGAGTAGAGCGGCGGACGGGTGAGTAACGCGTAGGAATCTATCCAGTAGTGGGGGACAACTCGGGGAAACTCGAGCTAATACCGCATACGTCCTAAGGGAGAAAGCGGGGGATCTTCGGACCTCGCGCTATTGGAGGAGCCTGCGTTGGATTAGCTAGTTGGTGGGGTAAAGGCCTACCAAGGCGACGATCCATAGCTGGTCTGAGAGGATGATCAGCCACACCGGGACTGAGACACGGCCCGGACTCCTACGGGAGGCAGCAGTGGGGAATATTGCGCAATGGGCGAAAGCCTGACGCAGCCATGCCGCGTGTGTGAAGAAGGCCTTCGGGTTGTAAAGCACTTTCAATTGGGAAGAAAGGTTAGTAGTTAATAACTGCTAGCTGTGACATTACCTTTAGAAGAAGCACCGGCTAACTCCGTGCCAGCAGCCGCGGTAATACGGAGGGTGCGAGCGTTAATCGGAATTACTGGGCGTAAAGCGCGCGTAGGCGGTCTGTTAAGTCGGATGTGAAAGCCCCGGGCTCAACCTGGGAATTGCACCCGATACTGGCCGACTGGAGTGCGAGAGAGGGAGGTAGAATTCCACGTGTAGCGGTGAAATGCGTAGATATGTGGAGGAATACCGGTGGCGAAGGCGGCCTCCTGGCTCGACACTGACGCTGAGGTGCGAAAGCGTGGGGAGCAAACAGGATTAGATACCCTGGTAGTCCACGCCGTAAACGATGTCTACTAGCCGTTGGGAGACTTGATTTCTTGGTGGCGAAGTTAACGCGATAAGTAGACCGCCTGGGGAGTACGGCCGCAAGGTTAAAACTCAAATGAATTGACGGGGGCCCGCACAAGCGGTGGAGCATGTGGTTTAATTCGATGCAACGCGAAGAACCTTACCAGGCCTTGACATCCTAGGAATCCTGTAGAGATACGGGAGTGCCTTCGGGAATCTAGTGACAGGTGCTGCATGGCTGTCGTCAGCTCGTGTCGTGAGATGTTGGGTTAAGTCCCGTAACGAGCGCAACCCTTGTCCTTAGTTGCCAGCGCGTAATGGCGGGAACTCTAAGGAGACTGCCGGTGACAAACCGGAGGAAGGTGGGGACGACGTCAAGTCATCATGGCCCTTACGGCCTGGGCTACACACGTGCTACAATGGAACGCACAGAGGGCAGCAAACCCGCGAGGGGGAGCGAATCCCACAAAACGTTTCGTAGTCCGGATCGGAGTCTGCAACTCGACTCCGTGAAGTCGGAATCGCTAGTAATCGTGAATCAGAATGTCACGGTGAATACGTTCCCGGGCCTTGTACACACCGCCCGTCACACCATGGGAGTGGGTTGCTCCAGAAGTGGTTAGCCTAACCTTCGGGAGGGCGATCACCACGGAGTGATTCATGACTGGGGTG
>81191;tax=k:Bacteria,p:Bacteroidetes,c:Flavobacteria,o:Flavobacteriales,f:Flavobacteriaceae,g:Maribacter,s:AAOC_s
GATGAACGCTAGCGGCAGGCCTAACACATGCAAGTCGAGGGGTAACAGGGAGTGCTTGCACTCTGCTGACGACCGGCGCACGGGTGCGCACCGCGTATGGAATCTGCCTTTTGCAGGGGAATAGCCCAGGGAAACTTGGATTAATGCCCCGTGGTACCTTTATATAGCATTATATTAAGGTTAAAGTCTTCGGGCGGCAAAAGATGACCATGCGTCCCATTAGCTGGATGGTAAGGTAACGGCTTACCATGGCTACGATGGGTAGGGGCCCTGAGAGGGGGATCCCCCACACTGGTACTGAGACACGGACCAGACTCCTACGGGAGGCAGCAGTGAGGAATATTGGACAATGGAGGAGACTCTGATCCAGCCATGCCGCGTGCAGGAAGACGGCCCTATGGGTTGTAAACTGCTTTTATACGGGAAGAAAAAAGGGTACGTGTACCCTACTGACGGTACCGTAAGAATAAGGACCGGCTAACTCCGTGCCAGCAGCCGCGGTAATACGGAGGGTCCGAGCGTTATCCGGAATTATTGGGTTTAAAGGGTCCGTAGGCGGGCCATTAAGTCAGAGGTGAAAGTCTGCGGCTCAACCGTAGAATTGCCTTTGATACTGGTGGTCTTGAGTTATGGTGAAGTGGCTGGAATATGTAGTGTAGCGGTGAAATGCATAGATATTACATAGAACACCGATTGCGAAGGCAGGTCACTAACCATATACTGACGCTGATGGACGAAAGCGTGGGGAGCGAACAGGATTAGATACCCTGGTAGTCCACGCCGTAAACGATGGATACTAGCTGTCCGGGACTTTAAGTTCTGGGCGGCCAAGCGAAAGTGATAAGTATCCCACCTGGGGAGTACGTTCGCAAGAATGAAACTCAAAGGAATTGACGGGGGCCCGCACAAGCGGTGGAGCATGTGGTTTAATTCGATGATACGCGAGGAACCTTACCAGGGCTTAAATGCATATTGACAGGGGTAGAGATACCTTTTCCTTCGGGCAATTTGCAAGGTGCTGCATGGTTGTCGTCAGCTCGTGCCGTGAGGTGTCAGGTTAAGTCCTATAACGAGCGCAACCCCTACCGTTAGTTGCCAGCGAGTCATGTCGGGGACTCTAACGGGACTGCCGGTGCAAACCGTGAGGAAGGTGGGGATGACGTCAAATCATCACGGCCCTTACGTCCTGGGCCACACACGTGCTACAATGGCCGGTACAGAGAGCAGCCATCTGGTAACAGAGAGCGAATCTATAAAACCGGTCACAGTTCGGATCGGGGTCTGCAACTCGACCCCGTGAAGCTGGAATCGCTAGTAATCGGATATCAGCCATGATCCGGTGAATACGTTCCCGGGCCTTGTACACACCGCCCGTCAAGCCATGGAAGCCGGGAGTGCCTGAAGTCCGTCACCGTAAGGAGCGGCCTAGGGCAAGATCGGTAACTAGGGCT
>81192;tax=k:Bacteria,p:Proteobacteria,c:Gammaproteobacteria,o:Oceanospirillales,f:Saccharospirillaceae,g:Reinekea,s:Reinekea_blandensis
ATTGAACGCTGGCGGTAGGCTTAACACATGCAAGTCGAGCGGAAACGATCCTAGCTTGCTAGGAGGCGTCGAGCGGCGGACGGGTGAGTAACGCGTAGGAACCTGCCCGGTAGTTGGGGATAGCCCGGAGAAATCCGGATTAATACCGAATAATCTCTACGGAGGAAAGGCGGCTTCGGCTGTCGCTACTGGATGGGCCTGCGTTGGATTAGCTAGTTGGTGAGGTAAGAGCTCACCAAGGCGACGATCCATAGCTGGTCTGAGAGGATGATCAGCCACACTGGGACTGAGACACGGCCCAGACTCCTACGGGAGGCAGCAGTGGGGAATATTGGGCAATGGGCGCAAGCCTGACCCAGCCATACCGCGTGTGTGAAGAAGGCCTTCGGGTTGTAAAGCACTTCAGCGAGGAGGAAAGGTTGATGGTTAATACCCATCAGCTGTGACGTTACTCGCAGAAGAAGCACCGGCTAACTCCGTGCCAGCAGCCGCGGTAATACGGAGGGTGCAAGCGTTAATCGGAATTACTGGGCGTAAAGCGCGCGTAGGTGGTTTGTTAAGTTGGATGTGAAAGCCCCGGGCTCAACCTGGGAATTGCATCCAAAACTGGCAGACTTGAGTACGGCAGAGGCAAGTGGAATTTCCAGTGTAGCGGTGAAATGCGTAGAGATTGGAAAGAACACCAGTGGCGAAGGCGACTTGCTGGGCTGATACTGACACTGAGGTGCGAAAGCGTGGGGAGCAAACAGGATTAGATACCCTGGTAGTCCACGCCGTAAACGCTGTCTATTAGCCGTTGGGCCTGTTATGGGCTTGGTGGCGAAGCTAACGCGATAAATAGACCGCCTGGGGAGTACGGCCGCAAGGTTAAAACTCAAATGAATTGACGGGGGCCCGCACAAGCGGTGGAGCATGTGGTTTAATTCGAAGCAACGCGAAGAACCTTACCTACTCTTGAAATCCAGTGAACTTAGCAGAGATGCTTTGGTGCCTTCGGGAACACTGAGACAGGTGCTGCATGGCTGTCGTCAGCTCGTGTTGTGAAATGTTGGGTTAAGTCCCGTAACGAGCGCAACCCCTATCCTTAGTTGCCAGCGAGTAATGTCGGGGACTCTAAGGAGACTGCCGGTGACAAACCGGAGGAAGGCGGGGATGACGTCAAGTCATCATGGCCCTTACGAGTAGGGCTACACACGTGCTACAATGGCGTATACAGAGGGTTGCGAAGCCGCGAGGTGGAGCTAATCTCACAAAGTACGTCGTAGTCCGGATTGGAGTCTGCAACTCGACTCCATGAAGTCGGAATCGCTAGTAATCGTGAATCAGAATGTCACGGTGAATACGTTCCCGGGCCTTGTACACACCGCCCGTCACACCATGGGAGTTGATTGCACCAGAAGTGGGTAGCTTAAAATTGGGCGCTCACCACGGTGTGGTTAATGACTGGGGTG
>81193;tax=k:Bacteria,p:Bacteroidetes,c:Flavobacteria,o:Flavobacteriales,f:Flavobacteriaceae,g:Polaribacter,s:Polaribacter_irgensii
GATGAACGCTAGCGGCAGGCTTAACACATGCAAGTCGAGGGGTAACATTGTGCTTGCACAGATGACGACCGGCGCACGGGTGCGTAACGCGTATAGAACCTACCTTTTACAGGGGAATAGCCTTTAGAAATGAAGATTAATGCCCCATAGTATTGAGACTTGGCATCAAGTTTTAATTAAAGATTTATCGGTAAAAGATGGCTATGCGTCCTATTAGTTAGTTGGTAAGGTAACGGCTTACCAAGACATCGATAGGTAGGGGTCCTGAGAGGGAGATCCCCCACACTGGTACTGAGACACGGACCAGACTCCTACGGGAGGCAGCAGTGAGGAATATTGGACAATGGAGGCAACTCTGATCCAGCCATGCCGCGTGTAGGAAGAATGCCCTATGGGTTGTAAACTACTTTTATACAGGAAGAAACACTGGTATGTATACCAGCTTGACGGTACTGTAAGAATAAGGACCGGCTAACTCCGTGCCAGCAGCCGCGGTAATACGGAGGGTCCGAGCGTTATCCGGAATCATTGGGTTTAAAGGGTCCGCAGGCGGTCTATTAAGTCAGAGGTGAAATCCCATAGCTCAACTATGGAACTGCCTTTGATACTGGTTGACTTGAGTCATATGGAAGTGGATAGAATGTGTAGTGTAGCGGTGAAATGCATAGATATTACACAGAATACCGATTGCGAAGGCAGTCCACTACGTATGTACTGACGCTGAGGGACGAAAGCGTGGGGAGCGAACAGGATTAGATACCCTGGTAGTCCACGCCGTAAACGATGGATACTAGTTGTTGGGATTTATCTCAGTGACTAAGCGAAAGTGATAAGTATCCCACCTGGGGAGTACGGTCGCAAGACTGAAACTCAAAGGAATTGACGGGGGCCCGCACAAGCGGTGGAGCATGTGGTTTAATTCGATGATACGCGAGGAACCTTACCAGGGCTTAAATGTAGTCTGACAGCTTTAGAGATAGAGTTTTCTTCGGACAGATTACAAGGTGCTGCATGGTTGTCGTCAGCTCGTGCCGTGAGGTGTCAGGTTAAGTCCTATAACGAGCGCAACCCCTGTTATTAGTTGCCAGCATGTAAAGATGGGGACTCTAATAAGACTGCCAGCGCAAGCTGCGAGGAAGGTGGGGATGACGTCAAATCATCACGGCCCTTACGTCCTGGGCCACACACGTGCTACAATGGTATGGACAATGAGCAGCCATCTGGCAACAGAGAGCGAATCTATAAACCATATCACAGTTCGGATCGGAGTCTGCAACTCGACTCCGTGAAGCTGGAATCGCTAGTAATCGGATATCAGCCATGATCCGGTGAATACGTTCCCGGGCCTTGTACACACCGCCCGTCAAGCCATGGAAGCTGGGAGTGCCTGAAGTCGGTCACCGCAAGGAGCCGCCTAGGGTAAAACTGGTAACTAGGGCT
>81194;tax=k:Bacteria,p:Proteobacteria,c:Gammaproteobacteria,o:Alteromonadales,f:Pseudoalteromonadaceae,g:Pseudoalteromonas,s:Pseudoalteromonas_tunicata
ATTGAACGCTGGCGGCAGGCCTAACACATGCAAGTCGAGCGGTAGCACAGAGAAACTTGTTTCTTGGGTGACGAGCGGCGGACGGGTGAGTAATGCTTGGGAACATGCCTTTAGGTGGGGGACAACAGTTGGAAACGACTGCTAATACCGCATGATGTCTACGGACCAAAGTGGGGGACCTTCGGGCCTCACGCCTAAAGATTGGCCCAAGTGGGATTAGCTAGTTGGTGAGGTAATGGCTCACCAAGGCAACGATCTCTAGCTGGTTTGAGAGGATGATCAGCCACACTGGAACTGAGACACGGTCCAGACTCCTACGGGAGGCAGCAGTGGGGAATATTGCACAATGGGCGAAAGCCTGATGCAGCCATGCCGCGTGTGTGAAGAAGGCCTTCGGGTTGTAAAGCACTTTCAGTCAGGAGGAAAGGTTACGTTTTAATAGAACGTAGCTGTGACGTTACTGACAGAAGAAGCACCGGCTAACTCCGTGCCAGCAGCCGCGGTAATACGGAGGGTGCGAGCGTTAATCGGAATTACTGGGCGTAAAGCGTACGCAGGCGGTTGATTAAGCGAGATGTGAAAGCCCCGGGCTCAACCTGGGAACTGCATTTCGAACTGGTCAACTAGAGTGTGATAGAGGGTGGTAGAATTTCAGGTGTAGCGGTGAAATGCGTAGAGATCTGAAGGAATACCGATGGCGAAGGCAGCCACCTGGGTCAACACTGACGCTCATGTACGAAAGCGTGGGGAGCAAACAGGATTAGATACCCTGGTAGTCCACGCCGTAAACGATGTCTACTAGAAGCTGGGGTCCTCGGACAACTTTTTCAAAGCTAACGCATTAAGTAGACCGCCTGGGGAGTACGGCCGCAAGGTTAAAACTCAAATGAATTGACGGGGGCCCGCACAAGCGGTGGAGCATGTGGTTTAATTCGATGCAACGCGAAGAACCTTACCTACACTTGACATCCAGAGAAATCGCTAGAGATAGCTTTGTGCCTTCGGGAACTCTGAGACAGGTGCTGCATGGCTGTCGTCAGCTCGTGTTGTGAGATGTTGGGTTAAGTCCCGCAACGAGCGCAACCCCTATCCTTAGTTGCCAGCGAGTAATGTCGGGAACTCTAAGGAGACTGCCGGTGATAAACCGGAGGAAGGTGGGGACGACGTCAAGTCATCATGGCCCTTACGTGTAGGGCTACACACGTGCTACAATGGCGAGTACAGAGGGCAGCAAGCTAGCGATAGTGAGCGAATCCCTTAAAGCTCGTCGTAGTCCGGATTGGAGTCTGCAACTCGACTCCATGAAGTCGGAATCGCTAGTAATCGCAAATCAGAATGTTGCGGTGAATACGTTCCCGGGCCTTGTACACACCGCCCGTCACACCATGGGAGTGGGTTGCACCAGAAGTAGCTAGCTTAACCTTCGGGAGGGCGGTTACCACGGTGTGATTCATGACTGGGGTG
>81195;tax=k:Bacteria,p:Cyanobacteria,c:Chroobacteria,o:Chroococcales,f:Prochlorococcaceae,g:Prochlorococcus,s:AAOK_s
GATGAACGCTGGCGGCGTGCTTAACACATGCAAGTCGAACGAACCTTCGGGTGAGTGGCGGACGGGTGAGTAACGCGTGGGAATCTGCCCTCAGGAGGGGGATAACGGCTGGAAACGGCCGCTAATACCCCATATGCCGAGAGGTGAAATGAATTTCGCCTGAGGATGAGCCCGCGTCTGATTAGCTAGTTGGTGAGGTAAGAGCTCACCAAGGCATCGATCAGTAGCTGGTCTGAGAGGATGATCAGCCACACTGGGACTGAGACACGGCCCAGACTCCTACGGGAGGCAGCAGTGGGGAATTTTCCGCAATGGGCGAAAGCCTGACGGAGCAACGCCGCGTGAGGGATGAAGGCCTCTGGGCTGTAAACCTCTTTTCTCAAGGAAGAAGATCTGACGGTACTTGAGGAATAAGCCACGGCTAATTCCGTGCCAGCAGCCGCGGTAATACGGGAGTGGCAAGCGTTATCCGGAATTATTGGGCGTAAAGCGTCCGCAGGCGGCCCTTCAAGTCTGCTGTTAAAACGTGGAGCTTAACTCCATCATGGCAGTGGAAACTGTTGGGCTCGAGTGTGGTAGGGGCAGAGGGAATTCCCGGTGTAGCGGTGAAATGCGTAGATATCGGGAAGAACACCAGTGGCGAAGGCGCTCTGCTGGGCCATAACTGACGCTCATGGACGAAAGCCAGGGGAGCGAAAGGGATTAGATACCCCTGTAGTCCTGGCCGTAAACGATGAACACTAGGTGTCGGGGGAATCGACCCCCTCGGTGTCGTAGCCAACGCGTTAAGTGTTCCGCCTGGGGAGTACGCACGCAAGTGTGAAACTCAAAGGAATTGACGGGGGCCCGCACAAGCGGTGGAGTATGTGGTTTAATTCGATGCAACGCGAAGAACCTTACCAGGGTTTGACATCCTGCGAACCTCTTGGAAACGAGAGGGTGCCTTCGGGAGCGCAGTGACAGGTGGTGCATGGCTGTCGTCAGCTCGTGTCGTGAGATGTTGGGTTAAGTCCCGCAACGAGCGCAACCCACGTCTTTAGTTGCCAGCATTTAGTTGGGCACTCTAGAGAGACCGCCGGTGATAAACCGGAGGAAGGTGTGGATGACGTCAAGTCATCATGCCCCTTACATCCTGGGCTACACACGTACTACAATGCTACGGACAAAGAGCAGCAAGTTCGCGAGGACAAGCAAATCTCATAAACCGTGGCTCAGTTCAGATCGTAGGCTGCAACTCGCCTACGTGAAGGAGGAATCGCTAGTAATCGCAGGTCAGCATACTGCGGTGAATACGTTCCCGGGCCTTGTACACACCGCCCGTCACACCATGGAAGTTGGCCACGCCCGAAGCCGTTACTCCAACCCTTGTGGAGGAGGACGTCGAAGGTGGGGCTGATGACTGGGGTG
>81196;tax=k:Bacteria,p:Proteobacteria,c:Alphaproteobacteria,o:Rhodobacterales,f:Rhodobacteraceae,g:Oceanicola,s:Oceanicola_granulosus
AACGAACGCTGGCGGCAGGCCTAACACATGCAAGTCGAGCGAGACCTTCGGGTCTAGCGGCGGACGGGTGAGTAACGCGTGGGAATATGCCCTTCACTGCGGAATAGCCACTGGAAACGGTGAGTAATACCGCATACGCCCTTCGGGGGAAAGATTTATCGGTGAAGGATTAGCCCGCGTCTGATTAGGTAGTTGGTGGGGTAATGGCCTACCAAGCCTACGATCAGTAGCTGGTTTGAGAGGATGATCAGCCACACTGGGACTGAGACACGGCCCAGACTCCTACGGGAGGCAGCAGTGGGGAATCTTAGACAATGGGCGCAAGCCTGATCTAGCCATGCCGCGTGAGTGATGAAGGCCCTAGGGTCGTAAAGCTCTTTCGCTGGGGAAGATAATGACTGTACCCAGTAAAGAAACCCCGGCTAACTCCGTGCCAGCAGCCGCGGTAATACGGAGGGGGTTAGCGTTGTTCGGAATTACTGGGCGTAAAGCGCACGTAGGCGGATTAGTCAGTCAGAGGTGAAATCCCAGGGCTCAACCCTGGAACTGCCTTTGATACTGCTAGTCTTGAGTTCGAGAGAGGTGAGTGGAATTCCGAGTGTAGAGGTGAAATTCGTAGATATTCGGAGGAACACCAGTGGCGAAGGCGGCTCACTGGCTCGATACTGACGCTGAGGTGCGAAAGCGTGGGGAGCAAACAGGATTAGATACCCTGGTAGTCCACGCCGTAAACGATGAATGCCAGACGTCAGGGGGCTTGCCCTTTGGTGTCACACCTAACGGATTAAGCATTCCGCCTGGGGAGTACGGTCGCAAGATTAAAACTCAAAGGAATTGACGGGGGCCCGCACAAGCGGTGGAGCATGTGGTTTAATTCGAAGCAACGCGCAGAACCTTACCAACCCTTGACATCCCGTGACCGCTGGAGAGATCCAGTTTCCCTTCGGGGCACGGTGACAGGTGCTGCATGGCTGTCGTCAGCTCGTGTCGTGAGATGTTCGGTTAAGTCCGGCAACGAGCGCAACCCACATCCTTAGTTGCCAGCATTCAGTTGGGCACTCTAGGGAAACTGCCCGTGATAAGCGGGAGGAAGGTGTGGATGACGTCAAGTCCTCATGGCCCTTACGGGTTGGGCTACACACGTGCTACAATGGTAGTGACAATGGGTTAATCCCCAAAAGCTATCTCAGTTCGGATTGGGGTCTGCAACTCGACCCCATGAAGTCGGAATCGCTAGTAATCGCGTAACAGCATGACGCGGTGAATACGTTCCCGGGCCTTGTACACACCGCCCGTCACACCATGGGAGTTGGGTTTACCCGAAGACGGTGCGCCAACCTGTTCGCAGGGGGCAGCTGGCCACGGTAAGCTCAGCGACTGGGGTG
>81197;tax=k:Bacteria,p:Proteobacteria,c:Gammaproteobacteria,o:Cellvibrionales,f:Porticoccaceae,g:SAR92_g,s:AAPI_s
ATTGAACGCTGGCGGCAGGCCTAACACATGCAAGTCGAGCGCGAAAGTCCTTCGGGGCAAGTAGAGCGGCGGACGGGTGAGTAATGCTTGGGAATCTACCTAGTAGTGGGGGATAACGTGTGGAAACGCACGCTAATACCGCGTACGTCCTACGGGAGAAAGCAGGGGATCTTCGGACCTTGTGCTATTGGATGAGCCCAAGTCGGATTAGCTAGTTGGTGGGGTAATGGCTCACCAAGGCGACGATCCGTAGCTGGTCTGAGAGGATGATCAGCCACACTGGGACTGAGACACGGCCCAGACTCCTACGGGAGGCAGCAGTGGGGAATATTGGACAATGGGCGAAAGCCTGATCCAGCCATGCCGCGTGTGTGAAGAAGGCTCTAGGGTTGTAAAGCACTTTCAGTAGGGAGGAACGGTTGTTGATTAATACTCACCAATTTTGACGTTACCTACAGAAGAAGCACCGGCAAACTCCGTGCCAGCAGCCGCGGTAATACGGAGGGTGCGAGCGTTAATCGGAATTACTGGGCGTAAAGCGCGCGTAGGTGGTTTGATAAGCTAGCTGTGAAAGCCCTGGGCTCAACCTGGGAACTGCAGTTAGAACTGTCTGGCTAGAGTACAGTAGAGGGTGGCGGAATTTCCTGTGTAGCGGTGAAATGCGTAGATATAGGAAGGAACATCAGTGGCGAAGGCGGCCACCTGGACTGATACTGACACTGAGGTGCGAAAGCGTGGGGAGCAAACAGGATTAGATACCCTGGTAGTCCACGCCGTAAACGATGTCTACTAGCCGTTGGGAGACTTGATCTCTTAGTGGCGCAGCTAACGCGATAAGTAGACCGCCTGGGGAGTACGGCCGCAAGGTTAAAACTCAAATGAATTGACGGGGGCCCGCACAAGCGGTGGAGCATGTGGTTTAATTCGACGCAACGCGAAGAACCTTACCAGGTCTTGACATCCTGAGAATCCTTTAGAGATAGAGGAGTGCCTTCGGGAATTCAGTGACAGGTGCTGCATGGCTGTCGTCAGCTCGTGTCGTGAGATGTTGGGTTAAGTCCCGTAACGAGCGCAACCCTTGTCCTTAGTTGCTAGCAGGTAATGCTGAGAACTCTAAGGAGACTGCCGGTGACAAACCGGAGGAAGGTGGGGACGACGTCAAGTCATCATGGCCCTTACGACCTGGGCTACACACGTGCTACAATGGCCAGTACAGAGGGCTGCAAGCCCGCGAGGGGGAGCTAATCTCACAAAGCTGGTCGTAGTCCGGATCGCAGTCTGCAACTCGACTGCGTGAAGTTGGAATCGCTAGTAATCGTGAATCAGAATGTCACGGTGAATACGTTCCCGGGCCTTGTACACACCGCCCGTCACACCATGGGAGTGGGTTGCAAAAGAAGTAGCTAGGCTAACCTTCGGGAGGCCGGTTACCACTTTGTGATTCATGACTGGGGTG
>81198;tax=k:Bacteria,p:Proteobacteria,c:Alphaproteobacteria,o:Rhizobiales,f:Aurantimonadaceae,g:Aurantimonas,s:Aurantimonas_manganoxydans
AACGAACGCTGGCGGCAGGCTTAACACATGCAAGTCGAACGCATCCTTCGGGATGAGTGGCAGACGGGTGAGTAACGCGTGGGAATCTACCCATCCCTACGGGATAGCTCCGGGAAACTGGAGATAATACCGTATACGTCCTCCGGGAGAAAGATTTATCGGGGATGGATGAGCCCGCGTTGGATTAGCTAGTTGGTGAGGTAATGGCCTACCAAGGCGACGATCCATAGCTGGTCTAAGAGGATGATCAGCCACATTGGGACTGAGACACGGCCCAAACTCCTACGGGAGGCAGCAGTGGGGAATATTGGACAATGGGCGCAAGCCTGATCCAGCCATGCCGCGTGAGTGATGAAGGCCCTAGGGTTGTAAAGCTCTTTCAGTGGGGACGATAATGACGGTACCCACAGAAGAAGCCCCGGCTAACTTCGTGCCAGCAGCCGCGGTAATACGAAGGGGGCTAGCGTTGTTCGGAATTACTGGGCGTAAAGCGCACGTAGGCGGACATTTAAGTCAGGGGTGAAATCCCGGGGCTCAACCCCGGAACTGCCTCTGATACTGGGTGTCTTGAGTGTGGTAGAGGTGAGTGGAATTGCGAGTGTAGAGGTGAAATTCGTAGATATTCGCAGGAACACCAGTGGCGAAGGCGGCTCACTGGACCACAACTGACGCTGAGGTGCGAAAGCGTGGGGAGCAAACAGGATTAGATACCCTGGTAGTCCACGCCGTAAACGATGGAAGCTAGCCGTCGGAGGATTTATCCTTCGGTGGCGCAGTTAACGCATTAAGCTTCCCGCCTGGGGAGTACGGTCGCAAGATTAAAACTCAAAGGAATTGACGGGGGCCCGCACAAGCGGTGGAGCATGTGGTTTAATTCGAAGCAACGCGCAGAACCTTACCAGCTCTTGACATGCCTCGACGGTATCCGGAGACGGATGCCTTCCTTCGGGACGAGTGCACAGGTGCTGCATGGCTGTCGTCAGCTCGTGTCGTGAGATGTTGGGTTAAGTCCCGCAACGAGCGCAACCCTCGCCCTTAGTTGCCAGCATTCAGTTGGGCACTCTAGGGGGACTGCCGGTGATAAGCCGAGAGGAAGGTGGGGATGACGTCAAGTCCTCATGGCCCTTACGGGCTGGGCTACACACGTGCTACAATGGCGGTGACAGTGGGCAGCCAACTCGCGAGAGTGAGCTAATCCCAAAAAACCGTCTCAGTTCGGATTGCACTCTGCAACTCGGGTGCATGAAGTTGGAATCGCTAGTAATCGTGGATCAGCATGCCACGGTGAATACGTTCCCGGGCCTTGTACACACCGCCCGTCACACCATGGGAGTTGGTTCTACCCGAAGGTGGTGCGCTAACCTAGCAATAGGAGGCAGCCAACCACGGTAGGGTCAGCGACTGGGGTG
>81199;tax=k:Bacteria,p:Proteobacteria,c:Deltaproteobacteria,o:Desulfobulbaceae_o,f:Desulfobulbaceae,g:Desulfurivibrio,s:AAQF_s
ATTGAACGCTGGCGGCGTGCTTAACACATGCAAGTCGAACGAGAAAGGGTCTTCGGACCTGAGTAGAGTGGCGCACGGGTGAGTAACGCGTAAGTAACCTGCCCCTGTATTTGGGATAACAGTGCGAAAGTGCTGCTAATACCGAATAATCTCAATGGCCGCGTGGTAATTGAGGAAAGGTGACCTCTTCATGAAAGTTACCGTAGAGGGAGGGGCTTGCGTACCATTAGCTGGTTGGTGGGGTAATGGCCTACCAAGGCGACGATGGTTAGCGGGTTTGAGAGGATGATCCGCCACACTGGAACTGAAACACGGACCAGACTCCTACGGGAGGCAGCAGTGAGGAATATTGCGCAATGGGGGCAACCCTGACGCAGCGACGCCGCGTGAGTGAAGAAGGCCTTAGGGTTGTAAAGCTCTGTCAGAAGGGAAGAAGTGTGTAGCGGTTAATACCCGTTACATTTGACGGTACCTTCAAAGGAAGCACCGGCTAACTCCGTGCCAGCAGCCGCGGTAATACGGAGGGTGCGAGCGTTAATCGGAATTACTGGGCGTAAAGGGCGCGTAGGCGGCCGATCAAGTCAGGTGTGAAAGCCCACGGCTCAACCGTGGAGGTGCATTTGAAACTGGTTGGCTTGAGTATCGGAAGGGGAGATGGAATTCCCGGTGTAGAGGTGAAATTCGTAGATATCGGGAGGAATACCGGTGGCGAAGGCGATCTTCTGGACGAATACTGACGCTGAGGCGCGAAAGCGTGGGTAGCAAACAGGATTAGATACCCTGGTAGTCCACGCTGTAAACGATGTGCACTAGATGTAGGGGGGAATTGACCCCCTCTGTGTCGCAGCTAACGCATTAAGTGCACCGCCTGGGGAGTACGGCCGCAAGGTTAAAACTCAAAGGAATTGACGGGGGCCCGCACAAGCGGTGGAGTATGTGGTTTAATTCGACGCAACGCGCAGAACCTTACCTGGGCTTGACATCCCGGAGATCTTTGGGAAACCAGAGAGTGCTTTCATTAGGAAGAATCCGGTGACAGGTGCTGCATGGCTGTCGTCAGCTCGTGTCGTGAGATGTTGGGTTAAGTCCCGCAACGAGCGCAACCCTTGCCTTTAGTTGCCATCATTAAGTTGGGCACTCTAGAGGGACTGCCGGTGTCAAACCGGAGGAAGGTGGGGATGACGTCAAGTCCTCATGGCCTTTATGTCCAGGGCTACACACGTACTACAATGGCCGGTACAGAGGGCAGCGACTTGGTGACAAGTAGCGAATCTCAAAAAGCCGGTCTCAGTCCGGATTGGAGTCTGCAACTCGCCTCCATGAAGTTGGAATCGCTAGTAATCGCGGATCAGCATGCCGCGGTGAATACGTTCCCGGGCCTTGTACACACCGCCCGTCACACCACGAAAGTCGGTTGTTCCAGAAGCGGTTGGGCTAACCCGCAAGGGAGGCAGGCTGCCAAGGAATGATTGGTAATTGGGGTG
>81200;tax=k:Bacteria,p:Proteobacteria,c:Gammaproteobacteria,o:Legionellales,f:Coxiellaceae,g:Rickettsiella,s:AAQJ_s
ATTGAACGCTGGCGGCATGCCTAACACATGCAAGTCGAACGGCAGCACAGTAAAGATTTCGGTCTTTATGGGTGGCGAGTGGCGGACGGGTGAGTAACGCGTAGGAATCTATCTTGGAGAATAGGATAACCCGAGGAAACTCGGGCTAATACTGTATGAAGTCGAGAGACCAAAAGCAGGGGACCGCAAGGCCTTGCGCTTTGGGGTGAGCCTACGTCGGATTAGCTAGTTGGTGGGGTAAAGGCCTACCAAGGCGACGATCCGTAGCTGGTCTGAGAGGATGACCAGCCACACTGGGACTGAGACACGGCCCAGACTCCTACGGGAGGCAGCAGTGGGGAATATTGGACAATGGGGGAAACCCTGATCCAGCGATGCCGCGTGTGTGAAGAAGGCCTTCGGGTTGTAAAGCACTTTAGGTGGGGAAGAAAGGTAACTCGTGAATAACGGATTACTATGACGGTACCCACAGAATAAGCACCGGCTAACTCTGTGCCAGCAGCCGCGGTAATACAGAGGGTGCAAGCGTTAATCAGAATGACTGGGCGTAAAGGGCGTGTAGGTGGTTGACTAGGTTTGATGTGAAATCCCCGGGCTTAACCTGGGAATTGCGTCGAAAACGGGTTGACTGGAGTGAGACAGAGGGTTGTGGAATTTCCGGTGTAGCGGTGAAATGCGTAGATATCGGAAAGAACATCAGTGGCGAAGGCGACAACCTGGGTCTTAACTGACACTGAGGCGCGAAGGCGTGGGGAGCAAACAGGATTAGATACCCTGGTAGTCCACGCGGTAAACGATGAGAACTGGCTGTGATGTGTAGGGAGCAATCTCTGCATGGCGTAGCGAAGCTAACGCGTTAAGTTCTCCGCCTGGGGAGTACGGCCGCAAGGTTAAAACTCAAAGGAATTGACGGGGGCCCGCACAAGCGGTGGAGCATGTGGTTTAATTCGATGCAACCCGAAGAACCTTACCTACCCTTGACATCCTTGGAAGGATGCAGAGATGCATTTGTGCCGAAAGGAACCAAGAGACAGGTGCTGCATGGCTGTCGTCAGCTCGTGTCGTGAGATGTTGGGTTAAGTCCCGTAACGAGCGCAACCCTTATCCTTTGTTGCCATCAGGTAATGCTGGGAACTTAAGGGAGACTGCCGGTGATAAACCGGAGGAAGGTGGGGACGACGTCAAGTCATCATGGCCTTTATGGGTAGGGCTACACACGTGCTACAATGGGACATACAGAGGGAAGCCAACCCGCGAGGGGGAGCCAATCCTTTAAAATGTCTCGTAGTCCGGATTGGAGTCTGCAACTCGACTCCATGAAGTTGGAATCGCTAGTAATCGCGAATCAGCAAGTCGCGGTGAATACGTTCTCGGGCCTTGTACACACCGCCCGTCACACCATGGGAGTGGGTTTTACCAGAAGGCGGTAGATTAACCTTTTCGGAGGGGATCGCCGACCACGGTAAGATTCATGAC
>81201;tax=k:Bacteria,p:Firmicutes,c:Erysipelotrichi,o:Erysipelotrichales,f:Erysipelotrichaceae,g:Bulleidia,s:AAQK01001555_s
GATAAACGCTGGCGGCGTGCCTAATACATGCAAGTCGATCGATAGAAGTCCAGCTTGCTGGACGGAAATAGAGGCGAACGGGTGAGTAATACGTAAGCAACCTGCCCACGAAGACCGGGATAATCCCTGGAAACGGGGACTAAGACCGGATAGGTACACAGACCGCATGATCAGTGTATTAAAGGAGAGAGACACTGGTGGATGGGCTTACGGTGCATTAGCTGGATGGTGAGGTAACGGCCCACCATGGCGATGATGCATAGCCGGGCTGAGAGGCTGAACGGCCACATTGGGACTGAGACACGGCCCAGACTCCTACGGGAGGCAGCAGTAGGGAATTTTCGGCAATGGGGGCAACCCTGACCGAGCAACGCCGCGTGAGTGATGAAGGTCTTCGGATTGTAAAGCTCTGTTGTAAGGGAAGAACGGCATCTAGAGAATAGGTGAGTGACGGTACCTTACCAGAAAGCTACGGCTAACTACGTGCCAGCAGCCGCGGTAATACGTAGGTAGCGAGCGTTATCCGGAATTATTGGGCGTAAAGGGTGCGTAGGCGGCCTGTTAAGTTTATGGTGAAAGCGTGGGGCTCAACCCCATAAAGCCATAGATACTGGCAGGCTAGAGTACTGGAGAGGGTAGTGGAATTCCATGTGTAGCGGTAAAATGCGTAGATATATGGAGGAACACCGGTGGCGAAGGCGGCTACCTAGACAGAGACTGACGCTGAGGCACGAAAGCGTGGGGAGCAAATAGGATTAGATACCCTAGTAGTCCACGCTGTAAACGATGAATGCTAGGTATCGGGGCGACCCGGTGCCGAAACTAACGCGATAAGCATTCCGCCTGTGGAGTATGCACGCAAGTGTGAAACATAAAGGAATTGACGGGGGCCCGCACAAGCGGTGGAGTATGTGGTTTAATTCGACGCAACGCGAAGAACCTTACCAGGCCTTGACATCCCTTGCAAAATCCTGGAGACAGGACAGAGGTTATCAAGGAGACAGGTGGTGCATGGTTGTCGTCAGCTCGTGTCGTGAGATGTTGGGTTAAGTCCCGCAACGAGCGCAACCCTTGTCTTTAGTTACTAACATCAAGTTGAGGACTCTAGAGAGACTGCCGGTGATAAACCGGAGGAAGGTGGGGATGACGTCAAATCATCATGCCCCTTATGGCCTGGGCTACACACGTACTACAATGGCTATTACAACGTGCAGCGACAGCGCAAGCTGAAGCGAATCACTGAAAGATAGTCTCAGTTCGGATTGAGGTCTGCAACCCGACCTCATGAAGTTGGAATCGCTAGTAATCGCGGATCAGCATGCCGCGGTGAATACGTTCTCGGGCCTTGTACACACCGCCCGTCATACCATGAGAGCTGGCAATACCCGAAGCCGGTGGCCTAACCGCAAGGAAGGAGCCGTCGAAGGTAGGGCTGGTGATTGGGGTC
>81202;tax=k:Bacteria,p:Chlorobi,c:Chlorobia,o:Chlorobiales,f:Chlorobiaceae,g:Chlorobium,s:Chlorobium_ferrooxidans
GACGAACGCTGGCGGCGTGCCTAACACATGCAAGTCAAAGGGAAGCATCTTCGGATGTAAGTACTTGGCGCAAGGGTGAGTAATGTATAGGTAATCTGCCCTTTGGACTGGGATAACCCCGAGAAATCGGGGACAATACCAGATGATGCAGCGGAACCGCATGGTTATGTTGTTAAAGATTTATCGCCAAAGGATGAACCTATATCCCATCAGGTAGTTGGCAGGGTTAAAGCCTACCAAGCCTACGACGGGTAGCTGGTCTGAGAGGATGATCAGCCACATTGGAACTGAGACACGGTCCAGACTCCTACGGGAGGCAGCAGTGAGGAATATTGCGCAATGGGCGAAAGCCTGACGCAGCAACGCCGCGTGGATGATGAAGTTCTTCGGAATGTAAAGTCCTTTTGTAGAGGAAGAATATCCCGGTTTACCGGGACTGACGGTACTCTGCGAATAAGCCACGGCTAACTCTGTGCCAGCAGCCGCGGTGATACAGGGGTGGCAAGCGTTGTCCGGATTTACTGGGTGTAAAGGGTGCGCAGGCGGGCCGATAAGTCGGGGGTTAAATCCATGTGCTTAACACATGCATGGCTTCCGATACTGTCGGCCTAGAGTCTCGAAGAGGAAGATGGAATTTCCGGTGTAACGGTGGAATGTGTAGATATCGGAAAGAACACCAGTGGCGAAGGCAGTCTTCTGGTCGAGAACTGACGCTCAGGCACGAAAGCGTGGGGAGCAAACAGGATTAGATACCCTGGTAGTCCACGCCGTAAACGATGAATACTAGATGTTGGTAATTTTTATCAGTGTCGCAGCTAACGCGTTAAGTATTCCACCTGGGAAGTACGCCCGCAAGGGTGAAACTCAAAGGAATTGACGGGGGCCCGCACAAGCGGTGGATCATGTGGTTTAATTCGATGCAACGCGAAGAACCTTACCTGGGCTTGATATTGCAACTAAACCTCCTGAAAGGGAGGGTGCTTCGGCGAGTTGTAACAGGTGCTGCATGGCTGTCGTCAGCTCGTGTCGTGAGATGTTGGGTTAAGTCCCGCAACGAGCGCAACCCCTACAATTAGTTACTAACAGGTTAAGCTGAGGACTCTAATTGAACTGCCTACGCAAGTAGTGAGGAAGGAGGGGATGACGTCAAGTCCTCATGGCCCTTACGCCCAGGGCCACACACGTGATACAATGGTAGCTACAGAGGGCAAAGCCGCGAGGCAGAGTTAATCCCTTAAAAGCTATCTCAGTCCGGATCGGAGTCTGCAACTCGACTCCGTGAAGTTGGAATCGCTAGTAATCGCGGATCAGCATGCCGCGGTGAATGTGTTCCCGGGCCTTGTACACACCGCCCGTCAAGTCATGGAAGTCAGGAGCACCCAAAGACACTCGCGTGTTTAAGGTGAGACTGGTAACTGGGACT
>81203;tax=k:Bacteria,p:Proteobacteria,c:Alphaproteobacteria,o:Rhizobiales,f:Aurantimonadaceae,g:Fulvimarina,s:Fulvimarina_pelagi
AACGAACGCTGGCGGCAGGCTTAACACATGCAAGTCGAGCGCATCCTTCGGGGTGAGCGGCAGACGGGTGAGTAACGCGTGGGAATCTACCCATCCCTACGGGATAGCTCCGGGAAACTGGAATTAAGACCGTATACGTCCGTAAGGAGAAAGATTTATCGGGGATGGATGAGCCCGCGTAGGATTAGCTAGTTGGTGCGGTAACGGCGTACCAAGGCGACGATCCTTAGCTGGTCTAAGAGGATGATCAGCCACACTGGGACTGAGACACGGCCCAGACTCCTACGGGAGGCAGCAGTGGGGAATATTGGACAATGGGCGCAAGCCTGATCCAGCCATGCCGCGTGAGTGATGACGGTCTTAGGATTGTAAAGCTCTTTCAGTGGGGACGATAATGACGGTACCCACAGAAGAAGCCCCGGCTAACTTCGTGCCAGCAGCCGCGGTAATACGAAGGGGGCTAGCGTTGTTCGGAATTACTGGGCGTAAAGCGCACGTAGGCGGATCAGCCAGTCAGGGGTGAAATCCCAGGGCTCAACCCTGGAACGGCCTCTGATACTGTTGATCTGGAGTGTGAGAGAGGTGAGTGGAATTGCGAGTGTAGAGGTGAAATTCGTAGATATTCGCAGGAACACCAGTGGCGAAGGCGGCTCACTGGCTCACAACTGACGCTGAGGTGCGAAAGCGTGGGGAGCAAACAGGATTAGATACCCTGGTAGTCCACGCCGTAAACGATGGAAGCTAGCCGTCGGCGGGTTTACTCGTCGGTGGCGCAGTTAACGCATTAAGCTTCCCGCCTGGGGAGTACGGTCGCAAGATTAAAACTCAAAGGAATTGACGGGGGCCCGCACAAGCGGTGGAGCATGTGGTTTAATTCGAAGCAACGCGCAGAACCTTACCAGCTCTTGACATCCTCTGACGGTCACCGGAGACGGTTTCCTCCCTTCGGGGCAGAGTGACAGGTGCTGCATGGCTGTCGTCAGCTCGTGTCGTGAGATGTTGGGTTAAGTCCCGCAACGAGCGCAACCCTCGCCCCTAGTTGCCAGCATTAGGTTGGGCACTCTAGGGGGACTGCCGGTGATAAGCCGAGAGGAAGGTGGGGATGACGTCAAGTCCTCATGGCCCTTACGGGCTGGGCTACACACGTGCTACAATGGCGGTGACAGTGGGCAGCGAGGCAGCGATGCCGAGCTAATCTCCAAAAGCCGTCTCAGTTCGGATTGCACTCTGCAACTCGGGTGCATGAAGTTGGAATCGCTAGTAATCGTGGATCAGCATGCCACGGTGAATACGTTCCCGGGCCTTGTACACACCGCCCGTCACACCATGGGAGTTGGGTCTACCCGAAGATGGTGCGCTAACCTCTTGGAGGCAGCCAGCCACGGTAGGCTCAGCGACTGGGGTG
>81204;tax=k:Bacteria,p:Proteobacteria,c:Alphaproteobacteria,o:Rhodobacterales,f:Rhodobacteraceae,g:Pelagibaca,s:Pelagibaca_bermudensis
AACGAACGCTGGCGGCAGGCCTAACACATGCAAGTCGAGCGAGACCTTCGGGTCTAGCGGCGGACGGGTGAGTAACGCGTGGGAACGTACCCTTTTCTGCAGGATAGCCACTGGAAACGGTGAGTAATACTGCATACGCCCTTCGGGGGAAAGATTTATCGGAGAAGGATCGGCCCGCGTTAGATTAGGTAGTTGGTGGGGTAATGGCCTACCAAGCCTACGATCTATAGCTGGTTTGAGAGGATGATCAGCCACACTGGGACTGAGACACGGCCCAGACTCCTACGGGAGGCAGCAGTGGGGAATCTTAGACAATGGGGGCAACCCTGATCTAGCCATGCCGCGTGAGTGATGAACGCCTTAGGGTCGTAAAGCTCTTTCGCTGGGGAGATAATGACGGTACCCAGTAAAGAAACCCGGCTACTCCGTGCAGCAGCGCGTAATACGAGGGGTTAGCGTTGTTCGGAATTACTGGGCGTAAAGCGCGCGTAGGCGGATCAGAAAGTTGGGGGTGAAATCCCGGGGCTCAACCTCGGAACTGCCTCCAAAACTCCTGGTCTTGAGTTCGAGAGAGGTGAGTGGAACTCCGAGTGTAGAGGTGAAATTCGTAGATATTCGGAAGAACACCAGTGGCGAAGGCGGCTCACTGGCTCGATACTGACGCTGAGGTGCGAAAGTGTGGGGAGCAAACAGGATTAGATACCCTGGTAGTCCACACCGTAAACGATGAATGCCAGTCGTCGGGTAGCATGCTATTCGGTGACACACCTAACGGATTAAGCATTCCGCCTGGGGAGTACGGTCGCAAGATTAAAACTCAAAGGAATTGACGGGGGCCCGCACAAGCGGTGGAGCATGTGGTTTAATTCGAAGCAACGCGCAGAACCTTACCAACCCTTGACATCCTCAGCTACATCCAGAGATGGATGGTTCCCTTCGGGGACTGAGTGACAGGTGCTGCATGGCTGTCGTCAGCTCGTGTCGTGAGATGTTCGGTTAAGTCCGGCAACGAGCGCAACCCACATCCTTAGTTGCCAGCAGTTCGGCTGGGCACTCTAGGGAAACTGCCCGTGATAAGCGGGAGGAAGGTGTGGATGACGTCAAGTCCTCATGGCCCTTACGGGTTGGGCTACACACGTGCTACAATGGCATCTACAGTGGGTTAATCCCAAAAAGATGTCTCAGTTCGGATTGTCGTCTGCAACTCGACGGCATGAAGTCGGAATCGCTAGTAATCGCGTAACAGCATGACGCGGTGAATACGTTCCCGGGCCTTGTACACACCGCCCGTCACACCATGGGAGTTGGGTTCACCCGAAGGCCGTGCGCCAACCTTTCGAGGAGGCAGCGGACCACGGTGAGCTCAGCGACTGGGGTG
>81205;tax=k:Bacteria,p:Proteobacteria,c:Alphaproteobacteria,o:Rhodobacterales,f:Rhodobacteraceae,g:Amylibacter,s:AATR_s
AACGAACGCTGGCGGCAGGCCTAACACATGCAAGTCGAGCGCTACCTTCGGGTGGAGCGGCGGACGGGTTAGTAACGCGTGGGAATATACCCAGTTCTAAGGAATAGCCACTGGAAACGGTGAGTAATACCTTATACGCCCTTCGGGGGAAAGATTTATCGGAATTGGATTAGCCCGCGTTAGATTAGATAGTTGGTGGGGTAATGGCCTACCAAGTCTACGATCTATAGCTGGTTTGAGAGGATGATCAGCAACACTGGGACTGAGACACGGCCCAGACTCCTACGGGAGGCAGCAGTGGGGAATCTTAGACAATGGGCGCAAGCCTGATCTAGCCATGCCGCGTGAGTGATGAAGGCCCTAGGGTCGTAAAGCTCTTTCAACTGTGAAGATAATGACGGTAGCAGTAGAAGAAACCCCGGCTAACTCCGTGCCAGCAGCCGCGGTAATACGGAGGGGGTTAGCGTTGTTCGGAATTACTGGGCGTAAAGCGTACGTAGGCGGATTAATAAGTTAGAGGTGAAATCCCAGGGCTCAACCCTGGAACTGCCTTTAAAACTGTTAGTCTTGAGATCGAGAGAGGTGAGTGGAATTCCAAGTGTAGAGGTGAAATTCGTAGATATTTGGAGGAACACCAGTGGCGAAGGCGGCTCACTGGCTCGATACTGACGCTGAGGTACGAAAGTGTGGGGAGCAAACAGGATTAGATACCCTGGTAGTCCACACCGTAAACGATGAATGCCAGACGTCAGCAAGCATGCTTGTTGGTGTCACACCTAACGGATTAAGCATTCCGCCTGGGGAGTACGGTCGCAAGATTAAAACTCAAAGGAATTGACGGGGGCCCGCACAAGCGGTGGAGCATGTGGTTTAATTCGACGCAACGCGCAGAACCTTACCAACCCTTGACATACTTGTCGCGGATTCCAGAGATGGATTCCTTCAGTTCGGCTGGACAATGTACAGGTGCTGCATGGCTGTCGTCAGCTCGTGTCGTGAGATGTTCGGTTAAGTCCGGCAACGAGCGCAACCCACGTCCTTAGTTACCAGCATTTAGTTGGGTACCCTAAGGAGACTGCCGGTGATAAGCCGGAGGAAGGTGTGGACGACGTCAAGTCATCATGGCCCTTACGGGTTGGGCTACACACGTGCTACAATGGCATCTACAGTGAGTTAATCTCCAAAAGATGTCTCAGTTCGGATTGGGGTCTGCAACTCGACCCCATGAAGTTGGAATCGCTAGTAATCGCGGAACAGCATGCCGCGGTGAATACGTTCCCGGGCCTTGTACACACCGCCCGTCACACCATGGGAATTGGGTCTACCCGAAGGTGGTGCGCCAACTATTTATAGGGGCAGCCAACCACGGTAGGTTCAGTGACTGGGGTG
>81206;tax=k:Bacteria,p:Proteobacteria,c:Zetaproteobacteria,o:Mariprofundales,f:Mariprofundaceae,g:Mariprofundus,s:Mariprofundus_ferrooxydans
AACGAACGCTGGCGGCGTGCCTAACACATGCAAGTCGAACGGACTTTAAGACTTCGGTTTTAAAGTTAGTGGCGCACGGGTGAGTAACGCGTGGATATCTGCCTATCAGTGGGGGACAACTACAGGAAACTGTAGCTAATACCGCATACGCTGTACGCAGGAAAGCGGGGGATCTTCGGACCTCGCGCTGATAGATGAGTCCGCGTCTGATTAGCTAGTTGGTGGGGTAAAGGCCTACCAAGGCGATGATCAGTAACTGGTTTGAGAGGATGATCAGTCACACTGGAACTGAGACACGGTCCAGACTCCTACGGGAGGCAGCAGTGGGGAATATTGCACAATGGGGGAAACCCTGATGCAGCGACGCCGCGTGCGGGAAGAAGGCCTTCGGGTTGTAAACCGCTTTCAATTGGGAAGAAGAGATGAGTACTAATACTGCTCTGATTTGACGGTACCTTTAGAAGAAGCACCGGCTAATTTCGTGCCAGCAGCCGCGGTAATACGAAAGGTGCAAGCGTTGTTCGGATTTACTGGGCGTAAAGAGATCGTAGGTGGTTTGTTAAGTCGGATGTGAAATCCCAGGGCTCAACCCTGGAACTGCATTCGATACTGGCAGACTAGAGTTTGGGAGGGGTAAGCGGAATTCCGTGTGTAGCAGTGAAATGCGTAGATATACGGAGGAACACCTGAGGCGAAGGCGGCTTACTGGACCAATACTGACACTGAGGATCGAAAGCGTGGGTAGCAAACAGGATTAGATACCCTGGTAGTCCACGCCCTAAACGATGTCAACTAGCCGTAGCGGGTATCGACCCCTGCTGTGGCGAAGCTAACGCGATAAGTTGACCGCCTGGGGAGTACGGTCGCAAGATTAAAACTCAAAGGAATTGACGGGGGCCCGCACAAGCGGTGGAGCATGTGGTTTAATTCGACGCAACGCGAAGAACCTTACCTGGGTTTGACATCCTAAGAATACTTTAGAGATAGAGTAGTGCCTTCGGGAGCTTAGAGACAGGTGCTGCATGGCTGTCGTCAGCTCGTGTCGTGAGATGTTGGGTTAAGTCCCGCAACGAGCGCAACCCCTATCGTTAGTTGCCATCATTTAGTTGGGCACTCTAGCGAGACTGCCGGTGACAAACCGGAGGAAGGTGGGGACGACGTCAAGTCATCATGGCCCTTATGTCCAGGGCTACACACGTGCTACAATGGCGACTACAACAAGTTGCGAACCCGCGAGGGGGAGCCAATCTTATAAAAGTCGTCTCAGTTCGGATTGGAGTCTGCAACTCGACTCCATGAAGTTGGAATCGCTAGTAATCGCGGATCAGCATGCCGCGGTGAATACGTTCCCGGGCCTTGTACACACCGCCCGTCACACCATGGGAATTGGTTGCACCAGAAGCCGCCGGGCTAACCTTCGGGAGGCAGGCGTCTACGGTGTGGTCGGTAACTGGGGTG
>81207;tax=k:Bacteria,p:Proteobacteria,c:Alphaproteobacteria,o:Rhizobiales,f:Stappia_f,g:Labrenzia,s:Labrenzia_aggregata
AACGAACGCTGGCGGCAGGCTTAACACATGCAAGTCGAACGAACTCTTCGGAGTTAGTGGCAGACGGGTGAGTAACGCGTGGGAACCTACCTTTAGGTACGGAACAACAGTTGGAAACGACTGCTAATACCGTATGTGCCCTATGGGGGAAAGATTTATCGCCTAAGGATGGGCCCGCGTTGGATTAGCTAGTTGGTGGGGTAAAGGCCTACCAAGGCGACGATCCATAGCTGGTCTGAGAGGATGATCAGCCACACTGGGACTGAGACACGGCCCAGACTCCTACGGGAGGCAGCAGTGGGGAATATTGGACAATGGGCGCAAGCCTGATCCAGCCATGCCGCGTGAGTGATGAAGGCCCTAGGGTTGTAAAGCTCTTTCAGCGAGGAGGATAATGACGTTACTCGCAGAAGAAGCCCCGGCTAACTTCGTGCCAGCAGCCGCGGTAATACGAAGGGGGCTAGCGTTGTTCGGAATCACTGGGCGTAAAGCGCACGTAGGCGGACTTTTAAGTCAGGGGTGAAATCCCGGGGCTCAACCCCGGAACTGCCTTTGATACTGGAAGTCTTGAGTCCGAGAGAGGTGAGTGGAACTCCGAGTGTAGAGGTGAAATTCGTAGATATTCGGAAGAACACCAGTGGCGAAGGCGGCTCACTGGCTCGGTACTGACGCTGAGGTGCGAAAGCGTGGGGAGCAAACAGGATTAGATACCCTGGTAGTCCACGCCGTAAACGATGGAAGCTAGCCGTCAGGTAGCATGCTATTTGGTGGCGCAGCTAACGCATTAAGCTTCCCGCCTGGGGAGTACGGTCGCAAGATTAAAACTCAAAGGAATTGACGGGGGCCCGCACAAGCGGTGGAGCATGTGGTTTAATTCGAAGCAACGCGCAGAACCTTACCAGCCCTTGACATTTGGTGCTACTTCCAGAGATGGAAGGTTCCCTTCGGGGACGCCAGGACAGGTGCTGCATGGCTGTCGTCAGCTCGTGTCGTGAGATGTTGGGTTAAGTCCCGCAACGAGCGCAACCCTCGCCCTTAGTTGCCAGCATTCAGTTGGGCACTCTAGGGGGACTGCCGGTGATAAGCCGAGAGGAAGGTGGGGATGACGTCAAGTCCTCATGGCCCTTACGGGCTGGGCTACACACGTGCTACAATGGCGGTGACAGTGGGCAGCGAACTCGCGAGAGGGAGCTAATCTCCAAAAGCCGTCTCAGTTCGGATTGTTCTCTGCAACTCGAGAGCATGAAGTTGGAATCGCTAGTAATCGCGTAACAGCATGACGCGGTGAATACGTTCCCGGGCCTTGTACACACCGCCCGTCACACCATGGGAGTTGGGTTTACCCGAAGGCAGTGCGCTAACCGCAAGGGGGCAGCTGACCACGGTAGGCTCAGCGACTGGGGTG
>81208;tax=k:Bacteria,p:Proteobacteria,c:Betaproteobacteria,o:Methylophilales,f:Methylophilaceae,g:OM43_g,s:AAUX_s
ATTGAACGCTGGCGGAATGCTTTACACATGCAAGTCGAACGGCAGCATAGAGAGCTTGCTCTCTGATGGCGAGTGGCGAACGGGTGAGTAATATATCGGAACGTGCCTAGTAATGGGGAACAACTAATCGAAAGGTTAGCTAATACCGCATACGACCTACGGGTGAAAGCAGGGGATCTTCGGACCTTGCGTTATTAGAGCGGCCGATATCTGATTAGGTAGTTGGTGGGGTAAAGGCCTACCAAGCCGACGATCAGTAGCTGGTCTGAGAGGACGATCAGCCACACTGGAACTGAGACACGGTCCAGACTCCTACGGGAGGCAGCAGTGGGGAATTTTGGACAATGGGGGAAACCCTGATCCAGCCATTCCGCGTGAGTGAAGAAGGCCTTCGGGTTGTAAAGCTCTTTCGCAAGAGAAGAAATCTTACTATCTAATAAATAGTGAGGATGACGGTATCTTGACAAGAAGCACCGGCTAACTATGTGCCAGCAGCCGCGGTAATACATAGGGTGCGAGCGTTAATCGGAATTACTGGGCGTAAAGGGTGCGCAGGCGGTCTTATAAGTCAGATGTGAAATCCCCGAGCTCAACTTGGGAACTGCGTTTGAAACTATAAGACTAGAGTGTGTCAGAGGGGGGTAGAATTCCATGTGTAGCAGTGAAATGCGTAGATATGTGGAGGAATACCAATGGCGAAGGCAGCCCCCTGGGATAACACTGACGCTCATGCACGAAAGCGTGGGGAGCAAACAGGATTAGATACCCTGGTAGTCCACGCCCTAAACGATGTCTACTAGTTGTTGGTGGAGTAAAATCCATGAGTAACGCAGCTAACGCGTGAAGTAGACCGCCTGGGGAGTACGGTCGCAAGATTAAAACTCAAAGGAATTGACGGGGGCCCGCACAAGCGGTGGATTATGTGGATTAATTCGATGCAACGCGAAAAACCTTACCTGGCCTTGACATGTACCGAATTTAGCAGAGATGCTTTAGTGCTCGAAAGAGAACGGTAACACAGGTGCTGCATGGCTGTCGTCAGCTCGTGTCGTGAGATGTTGGGTTAAGTCCCGCAACGAGCGCAACCCTTGCCATTAATTGCCATCATTTAGTTGGGCACTTTAATGGGACTGCCGGTGACAAACCGGAGGAAGGTGGGGATGACGTCAAGTCCTCATGGCCCTTATGGCCAGGGCTTCACACGTAATACAATGGTCGGTACAGAGGGACGCCAACCCGCGAGGGGGAGCCAATCCCAGAAAGCCGATCGTAGTCCGGATTGTTGTCTGCAACTCGACAGCATGAAGTCGGAATCGCTAGTAATCGCGGATCAGAATGTCGCGGTGAATACGTTCCCGGGCCTTGTACACACCGCCCGTCACACCATGGGAGTGGGTTTTACCAGAAGTAGTTAGTCTGACCGCAAGGGGGACGATTACCACGGTAGGATTCATGACTGGGGTG
>81209;tax=k:Bacteria,p:Firmicutes,c:Clostridia,o:Clostridiales,f:Lachnospiraceae,g:Eubacterium_g4,s:Eubacterium_ventriosum
GATGAACGCTGGCGGCGTGCTTAATACATGCAAGTCGAACGAAGCACCTTGGACAGAATCCTTCGGGAGGAAGACCATTGTGACTGAGTGGCGGACGGGTGAGTAACGCGTGGGTAACCTGCCTTGTACAGGGGGATAACAGTTGGAAACGACTGCTAATACCGCATAAGCGCACAGTACCGCATGGTACGGTGTGAAAAACTCCGGTGGTACAAGATGGACCCGCGTCTGATTAGCTGGTTGGTGAGGTAACGGCCCACCAAGGCGACGATCAGTAGCCGACTTGAGAGAGTGATCGGCCACATTGGGACTGAGACACGGCCCAAACTCCTACGGGAGGCAGCAGTAGGGAATATTGCACAATGGGGGAAACCCTGATGCAGCGACGCCGCGTGAAGGAAGAAGTATTTCGGTATGTAAACTTCTATCAGCAAGGAAGAAAATGACGGTACTTGACTAAGAAGCCCCGGCTAAATACGTGCCAGCAGCCGCGGTAATACGTATGGGGCAAGCGTTATCCGGATTTACTGGGTGTAAAGGGAGCGTAGGCGGCATGGCAAGTCAGAAGTGAAAGCCTGGGGCTCAACCCCGGAATTGCTTTTGAAACTGTCAGGCTAGAGTGTCGGAGGGGTAAGCGGAATTCCTAGTGTAGCGGTGAAATGCGTAGATATTAGGAGGAACACCGGTGGCGAAGGCGGCTTACTGGACGATTACTGACGCTGAGGCTCGAAAGCGTGGGGAGCAAACAGGATTAGATACCCTGGTAGTCCACGCCGTAAACGATGAATACTAGGTGTCGGGGGACAATAGTTCCTCGGTGCCGAAGCAAACGCATTAAGTATTCCACCTGGGGAGTACGTTCGCAAGAATGAAACTCAAAGGAATTGACGGGGACCCGCACAAGCGGTGGAGCATGTGGTTTAATTCGAAGCAACGCGAAGAACCTTACCTGCTCTTGACATCCCACTGACAGGTCAGTAATGTGACCCTTTCTTCGGAACAGTGGAGACAGGTGGTGCATGGTTGTCGTCAGCTCGTGTCGTGAGATGTTGGGTTAAGTCCCGCAACGAGCGCAACCCTTGTCTTTAGTAGCCAGCAGTACGGCTGGGCACTCTAGAGAGACTGCCAGGGATAACCTGGAGGAAGGCGGGGATGACGTCAAATCATCATGCCCCTTACGAGCAGGGCTACACACGTGCTACAATGGCGTAAACAAAGGGAAGCGACCCCGTGAGGGTAAGCAAATCTCAAAAATAACGTCTCAGTTCGGATTGTAGTCTGCAACTCGACTACATGAAGCTGGAATCGCTAGTAATCGCGAATCAGAATGTCGCGGTGAATACGTTCCCGGGTCTTGTACACACCGCCCGTCACACCATGGGAGTTGGATATGCCCGAAGTCAGTGACCCAACCGTAAGGAGGGAGCTGCCGAAGGTGGAGCCGATAACTGGGGTG
>81210;tax=k:Bacteria,p:Bacteroidetes,c:Bacteroidia,o:Bacteroidales,f:Bacteroidaceae,g:Bacteroides,s:Bacteroides_caccae
GATGAACGCTAGCTACAGGCTTAACACATGCAAGTCGAGGGGCATCAGTTTGGTTTGCTTGCAAACCAAAGCTGGCGACCGGCGCACGGGTGAGTAACACGTATCCAACCTACCTCATACTCGGGGATAGCCTTTCGAAAGAAAGATTAATATCCGATAGCATATATTTCCCGCATGGGTTTTATATTAAAGAAATTCGGTATGAGATGGGGATGCGTTCCATTAGTTTGTTGGGGGGGTAACGGCCCACCAAGACTACGATGGATAGGGGTTCTGAGAGGAAGGTCCCCCACATTGGAACTGAGACACGGTCCAAACTCCTACGGGAGGCAGCAGTGAGGAATATTGGTCAATGGACGCGAGTCTGAACCAGCCAAGTAGCGTGAAGGATGACTGCCCTATGGGTTGTAAACTTCTTTTATATGGGAATAAAGTGGTCCACGTGTGGACTTTTGTATGTACCATATGAATAAGGATCGGCTAACTCCGTGCCAGCAGCCGCGGTAATACGGAGGATCCGAGCGTTATCCGGATTTATTGGGTTTAAAGGGAGCGTAGGCGGATTGTTAAGTCAGTTGTGAAAGTTTGCGGCTCAACCGTAAAATTGCAGTTGATACTGGCAGTCTTGAGTGCAGTAGAGGTGGGCGGAATTCGTGGTGTAGCGGTGAAATGCTTAGATATCACGAAGAACTCCGATTGCGAAGGCAGCTCACTGGAGTGTAACTGACGCTGATGCTCGAAAGTGTGGGTATCAAACAGGATTAGATACCCTGGTAGTCCACACAGTAAACGATGAATACTCGCTGTTTGCGATATACAGTAAGCGGCCAAGCGAAAGCATTAAGTATTCCACCTGGGGAGTACGCCGGCAACGGTGAAACTCAAAGGAATTGACGGGGGCCCGCACAAGCGGAGGAACATGTGGTTTAATTCGATGATACGCGAGGAACCTTACCCGGGCTTAAATTGCAAATGAATTATGGGGAAACCCATACGCCGCAAGGCATTTGTGAAGGTGCTGCATGGTTGTCGTCAGCTCGTGCCGTGAGGTGTCGGCTTAAGTGCCATAACGAGCGCAACCCTTATCTTCAGTTACTAACAGGTCATGCTGAGGACTCTGGAGAGACTGCCGTCGTAAGATGTGAGGAAGGTGGGGATGACGTCAAATCAGCACGGCCCTTACGTCCGGGGCTACACACGTGTTACAATGGGGGGTACAGAAGGCCGCTACCTGGTGACAGGATGCCAATCCCAAAAACCTCTCTCAGTTCGGATCGAAGTCTGCAACCCGACTTCGTGAAGCTGGATTCGCTAGTAATCGCGCATCAGCCATGGCGCGGTGAATACGTTCCCGGGCCTTGTACACACCGCCCGTCAAGCCATGAAAGCCGGGGGTACCTGAAGTACGTAACCGCAAGGAGCGTCCTAGGGTAAAACTGGTAATTGGGGCT
>81211;tax=k:Bacteria,p:Actinobacteria,c:Coriobacteriia,o:Coriobacteriales,f:Coriobacteriaceae,g:Collinsella,s:Collinsella_aerofaciens
GATGAACGCTGGCGGCGCGCCTAACACATGCAAGTCGAACGGCACCCCTCTCCGGAGGGAAGCGAGTGGCGAACGGCTGAGTAACACGTGGAGAACCTGCCCCCTCCCCCGGGATAGCCGCCCGAAAGGACGGGTAATACCGGATACCCCGGGGTGCCGCATGGCGCCCCGGCTAAAGCCCCGACGGGAGGGGATGGCTCCGCGGCCCATCAGGTAGACGGCGGGGTGACGGCCCACCGTGCCGACAACGGGTAGCCGGGTTGAGAGACCGACCGGCCAGATTGGGACTGAGACACGGCCCAGACTCCTACGGGAGGCAGCAGTGGGGAATCTTGCGCAATGGGGGGAACCCTGACGCAGCGACGCCGCGTGCGGGACGGAGGCCTTCGGGTCGTAAACCGCTTTCAGCAGGGAAGAGTCAAGACTGTACCTGCAGAAGAAGCCCCGGCTAACTACGTGCCAGCAGCCGCGGTAATACGTAGGGGGCGAGCGTTATCCGGATTCATTGGGCGTAAAGCGCGCGTAGGCGGCCCGGCAGGCCGGGGGTCGAAGCGGGGGGCTCAACCCCCCGAAGCCCCCGGAACCCCGCGGCTTGGGTCCGGTAGGGGAGGGTGGAACACCCGGTGTAGCGGTGGAATGCGCAGATATCGGGTGGAACACCGGTGGCGAAGGCGGCCCTCTGGGCCGAGACCGACGCTGAGGCGCGAAAGCTGGGGGAGCGAACAGGATTAGATACCCTGGTAGTCCCAGCCGTAAACGATGGACGCTAGGTGTGGGGGGACGATCCCCCCGTGCCGCAGCCAACGCATTAAGCGTCCCGCCTGGGGAGTACGGCCGCAAGGCTAAAACTCAAAGGAATTGACGGGGGCCCGCACAAGCAGCGGAGCATGTGGCTTAATTCGAAGCAACGCGAAGAACCTTACCAGGGCTTGACATATGGGTGAAGCGGGGGAGACCCCGTGGCCGAGAGGAGCCCATACAGGTGGTGCATGGCTGTCGTCAGCTCGTGTCGTGAGATGTTGGGTTAAGTCCCGCAACGAGCGCAACCCCCGCCGCGTGTTGCCATCGGGTGATGCCGGGAACCCACGCGGGACCGCCGCCGTCAAGGCGGAGGAGGGCGGGGACGACGTCAAGTCATCATGCCCCTTATGCCCTGGGCTGCACACGTGCTACAATGGCCGGTACAGAGGGATGCCACCCCGCGAGGGGGAGCGGATCCCGGAAAGCCGGCCCCAGTTCGGATTGGGGGCTGCAACCCGCCCCCATGAAGTCGGAGTTGCTAGTAATCGCGGATCAGCATGCCGCGGTGAATGCGTTCCCGGGCCTTGTACACACCGCCCGTCACACCACCCGAGTCGTCTGCACCCGAAGTCGCCGGCCCAACCGAGAGGGGGGAGGCGCCGAAGGTGTGGAGGGTGAGGGGGGTG
>81212;tax=k:Bacteria,p:Firmicutes,c:Clostridia,o:Clostridiales,f:Lachnospiraceae,g:Blautia,s:Blautia_obeum
GATGAACGCTGGCGGCGTGCTTAACACATGCAAGTCGAACGGGAAACTTTTCATTGAAGCTTCGGCAGATTTGGTCTGTTTCTAGTGGCGGACGGGTGAGTAACGCGTGGGTAACCTGCCTTATACAGGGGGATAACAACCAGAAATGGTTGCTAATACCGCATAAGCGCACAGGACCGCATGGTCCGGTGTGAAAAACTCCGGTGGTATAAGATGGACCCGCGTTGGATTAGCTAGTTGGCAGGGTAACGGCCTACCAAGGCGACGATCCATAGCCGGCCTGAGAGGGTGAACGGCCACATTGGGACTGAGACACGGCCCAGACTCCTACGGGAGGCAGCAGTGGGGAATATTGCACAATGGGGGAAACCCTGATGCAGCGACGCCGCGTGAAGGAAGAAGTATCTCGGTATGTAAACTTCTATCAGCAGGGAAGATAGTGACGGTACCTGACTAAGAAGCCCCGGCTAACTACGTGCCAGCAGCCGCGGTAATACGTAGGGGGCAAGCGTTATCCGGATTTACTGGGTGTAAAGGGAGCGTAGACGGACTGGCAAGTCTGATGTGAAAGGCGGGGGCTCAACCCCTGGACTGCATTGGAAACTGTTAGTCTTGAGTGCCGGAGAGGTAAGCGGAATTCCTAGTGTAGCGGTGAAATGCGTAGATATTAGGAGGAACACCAGTGGCGAAGGCGGCTTACTGGACGGTAACTGACGTTGAGGCTCGAAAGCGTGGGGAGCAAACAGGATTAGATACCCTGGTAGTCCACGCCGTAAACGATGAATACTAGGTGTTGGGGAGCAAAGCTCTTCGGTGCCGCCGCAAACGCATTAAGTATTCCACCTGGGGAGTACGTTCGCAAGAATGAAACTCAAAGGAATTGACGGGGACCCGCACAAGCGGTGGAGCATGTGGTTTAATTCGAAGCAACGCGAAGAACCTTACCAAGTCTTGACATCCCTCTGACCGTTCCTTAACCGGAACTTTCCTTCGGGACAGAGGAGACAGGTGGTGCATGGTTGTCGTCAGCTCGTGTCGTGAGATGTTGGGTTAAGTCCCGCAACGAGCGCAACCCCTATCCCCAGTAGCCAGCGGTTCGGCCGGGCACTCTGAGGAGACTGCCAGGGATAACCTGGAGGAAGGCGGGGATGACGTCAAATCATCATGCCCCTTATGATTTGGGCTACACACGTGCTACAATGGCGTAAACAAAGGGAAGCGAGCCTGCGAAGGTAAGCAAATCCCAAAAATAACGTCCCAGTTCGGACTGCAGTCTGCAACTCGACTGCACGAAGCTGGAATCGCTAGTAATCGCGGATCAGAATGCCGCGGTGAATACGTTCCCGGGTCTTGTACACACCGCCCGTCACACCATGGGAGTCAGTAACGCCCGAAGTCAGTGACCTAACTGCAAAGAAGGAGCTGCCGAAGGCGGGACCGATGACTGGGGTG
>81213;tax=k:Bacteria,p:Firmicutes,c:Clostridia,o:Clostridiales,f:Lachnospiraceae,g:Ruminococcus_g4,s:Ruminococcus_torques
GATGAACGCGGGCGGCGTGCCTAACACATGCAAGTCGAGCGAAGCACTTTGCTTAGATTCTTCGGATGAAGAGGATTGTGACTGAGCGGCGGACGGGTGAGTAACGCGTGGGTAACCTGCCTCATACAGGGGGATAACAGTTAGAAATGACTGCTAATACCGCATAAGACCACAGCACCGCATGGTGCGGGGGTAAAAACTCCGGTGGTATGAGATGGACCCGCGTCTGATTAGCTAGTTGGTAAGGTAACGGCTTACCAAGGCGACGATCAGTAGCCGACCTGAGAGGGTGGCCGGCCACATTGGGACTGAGACACGGCCCAAACTCCTACGGGAGGCAGCAGTGGGGAATATTGCACAATGGGGGAAACCCTGATGCAGCGACGCCGCGTGAGCGAAGAAGTATTTCGGTATGTAAAGCTCTATCAGCAGGGAAGAAAATGACGGTACCTGACTAAGAAGCACCGGCTAAATACGTGCCAGCAGCCGCGGTAATACGTATGGTGCAAGCGTTATCCGGATTTACTGGGTGTAAAGGGAGCGTAGACGGATGGGCAAGTCTGATGTGAAAACCCGGGGCTCAACCCCGGGACTGCATTGGAAACTGTTCATCTAGAGTGCTGGAGAGGTAAGTGGAATTCCTAGTGTAGCGGTGAAATGCGTAGATATTAGGAGGAACACCAGTGGCGAAGGCGGCTTACTGGACAGTAACTGACGTTGAGGCTCGAAAGCGTGGGGAGCAAACAGGATTAGATACCCTGGTAGTCCACGCCGTAAACGATGACTACTAGGTGTCGGGTGGCAAAGCCATTCGGTGCCGCAGCAAACGCAATAAGTAGTCCACCTGGGGAGTACGTTCGCAAGAATGAAACTCAAAGGAATTGACGGGGACCCGCACAAGCGGTGGAGCATGTGGTTTAATTCGAAGCAACGCGAAGAACCTTACCTGCTCTTGACATCCCGCTGACCGGACGGTAATGCGTCCTTCCCTTCGGGGCAGCGGAGACAGGTGGTGCATGGTTGTCGTCAGCTCGTGTCGTGAGATGTTGGGTTAAGTCCCGCAACGAGCGCAACCCCTATCTTTAGTAGCCAGCGGCCAGGCCGGGCACTCTAGAGAGACTGCCGGGGATAACCCGGAGGAAGGTGGGGATGACGTCAAATCATCATGCCCCTTATGAGCAGGGCTACACACGTGCTACAATGGCGTAAACAAAGGGAAGCGAGACCGCGAGGTGGAGCAAATCCCAAAAATAACGTCTCAGTTCGGATTGTAGTCTGCAACTCGACTACATGAAGCTGGAATCGCTAGTAATCGCGAATCAGAATGTCGCGGTGAATACGTTCCCGGGTCTTGTACACACCGCCCGTCACACCATGGGAGTCAGTAACGCCCGAAGTCAGTGACCCAACCGTAAGGAGGGAGCTGCCGAAGGCGGGACCGATAACTGGGGTG
>81214;tax=k:Bacteria,p:Proteobacteria,c:Gammaproteobacteria,o:Cellvibrionales,f:Halieaceae,g:Luminiphilus,s:AAVV_s
ATTGAACGCTGGCGGCAGGCCTAACACATGCAAGTCGAGCGCGAAAGCACTTCGGTGTGAGTAGAGCGGCGGACGGGTGAGTAACGCGTAAGAATCTACCTAGTAGTGGGGGACAACTCGAGGAAACTCGAGCTAATACCGCATACGCCCTACGGGGGAAAGCGGGGGACCTTCGGGCCTCGCGCTATTAGATGAGCTTGCGTTGGATTAGCTTGTTGGTGAGGTAATGGCTCACCAAGGCTACGATCCATAGCTGGTCTGAGAGGATGATCAGCCACACCGGGACTGAGACACGGCCCGGACTCCTACGGGAGGCAGCAGTGGGGAATATTGCGCAATGGGCGAAAGCCTGACGCAGCCATGCCGCGTGTGTGAAGAAGGCCTTAGGGTTGTAAAGCACTTTCAATTGGGAGGAAAAGTTAACGACTAATACTCGTTAGCCTTGACGTTACCTTTAGAAGAAGCACCGGCTAACTCCGTGCCAGCAGCCGCGGTAATACGGAGGGTGCAAGCGTTAATCGGAATTACTGGGCGTAAAGCGCGCGTAGGCGGCTTTTTAAGTCGGATGTGAAAGCCCCGGGCTCAACCTGGGAACTGCATCCGATACTGGAAGGCTAGAGTGCGAGAGAGGGAGGTAGAATTCCATGTGTAGCGGTGAAATGCGTAGATATATGGAGGAATACCAGTGGCGAAGGCGGCCTCCTGGCTCGACACTGACGCTGAGGTGCGAAAGCGTGGGGAGCAAACAGGATTAGATACCCTGGTAGTCCACGCCGTAAACGATGTCTACTAGCTGTTGGGGTACTTGAGACCTTGGTAGCGCAGCTAACGCAATAAGTAGACCGCCTGGGGAGTACGGCCGCAAGGTTAAAACTCAAATGAATTGACGGGGGCCCGCACAAGCGGTGGAGCATGTGGTTTAATTCGATGCAACGCGAAGAACCTTACCAGGCCTTGACATCCTCGGAACTTTCCAGAAATGGATTGGTGCCTTCGGGAACCGATGGACAGGTGCTGCATGGCTGTCGTCAGCTCGTGTCGTGAGATGTTGGGTTAAGTCCCGTAACGAGCGCAACCCTTGTCCTTAGTTGCCAGCACGTAATGGTGGGAACTCTAAGGAGACTGCCGGTGACAAACCGGAGGAAGGTGGGGACGACGTCAAGTCATCATGGCCCTTACGGCCTGGGCTACACACGTGCTACAATGGCAAGTACAGACGGCTGCAAACCCGCGAGGGGGAGCCAATCCGAGAAAACTTGTCGTAGTCCGGATCGAAGTCTGCAACTCGACTTCGTGAAGTCGGAATCGCTAGTAATCGCGAATCAGAATGTCGCGGTGAATACGTTCCCGGGCCTTGTACACACCGCCCGTCACACCATGGGAGTGGGTTGCTCCAGAAGTAATTAGTCTAACCTTCGGGAGGGCGATTACCACGGAGTGATTCATGACTGGGGTG
>81215;tax=k:Bacteria,p:Firmicutes,c:Negativicutes,o:Selenomonadales,f:Sporomusaceae,g:Thermosinus,s:Thermosinus_carboxydivorans
GACGAACGCTGGCGGCGTGCCTAACACATGCAAGTCGAACGGGGAGCATAGCAATATGCTCCTAGTGGCGAACGGGTGAGTAACGCGTAGACAACCTACCTTCTAGATGGGGATAACACCGCGAAAGTGGTGCTAATACCGAATGTGTCAGCTTGGGCGCATGCCCAGGTTGAGAAAGGTGGCCTCTGGAAACAAGCTACCGCTAGAAGATGGGTCTGCGTCTGATTAGCTAGTTGGTAGGGTAACGGCCTACCAAGGCGACGATCAGTAGCCGGTCTGAGAGGATGGACGGCCACACTGGGACTGAGACACGGCCCAGACTCCTACGGGAGGCAGCAGTGGGGAATCTTCCGCAATGGGCGAAAGCCTGACGGAGCAACGCCGCGTGGGTGAAGAAGGCCTTCGGGTCGTAAAGCCCTGTCAATCGGGACGAAGTTTACTTATGCGAACAGTGTAAGTAAGTGACGGTACCGGAGGAGGAAGCCACGGCTAACTACGTGCCAGCAGCCGCGGTAATACGTAGGTGGCAAGCGTTGTCCGGAATTATTGGGCGTAAAGCGCGCGTAGGCGGGACGTCAAGTCCATCTTAAAAGGCCTGGGCTCAACCCTGGTATGGGATGGAAACTGACGTTCTTGAGTGCAGGAGAGGAAAGTGGAATTCCCGGTGTAGCGGTGAAATGCGTAGATATCGGGAGGAACACCAGTGGCGAAGGCGGCTTTCTGGACTGTGTCTGACGCTGAGGCGCGAAAGCCAGGGGAGCGAACGGGATTAGATACCCCGGTAGTCCTGGCCGTAAACGATGGGTACTAGGTGTGGGAGGTAACCAATCCTTCTGTGCCGGAGTTAACGCAATAAGTACCCCGCCTGGGGAGTACGGCCGCAAGGCTGAAACTCAAAGGAATTGACGGGGGCCCGCACAAGCGGTGGAGTATGTGGTTTAATTCGACGCAACGCGAAGAACCTTACCAGGGCTTGACATCGAGGGAAGCGGCTAGAGATAGTCGCGTCTTGCCTTAGGGCAAGACCCGAAGACAGGTGGTGCATGGCTGTCGTCAGCTCGTGTCGTGAGATGTTGGGTTAAGTCCCGCAACGAGCGCAACCCTTATCCCTTGTTGCCAGCACGTTATGGTGGGGACTCAAGGGAGACTGCCGCAGACAATGCGGAGGAAGGTGGGGATGACGTCAAGTCATCATGCCCCTTATGTCCTGGGCTACACACGTACTACAATGGGCTTAAATAGAGGGCATGCGAAGCCGCGAGGCAGAGCGAACCCCAAAAACAAGCTCTCAGTTCGGATCGCAGGCTGCAACTCGCCTGCGTGAAGTCGGAATCGCTAGTAATCGCAGATCAGCATGCTGCGGTGAATACGTTCCCGGGCCTTGTACACACCGCCCGTCACACCACGAGAGTCGAGAGCACCCGAAGCCGGTGGGGTAACCGCAAGGGGCCAGCCGTCGAAGGTGAGATCGATGATTGGGGTG
>81216;tax=k:Bacteria,p:Bacteroidetes,c:Cytophagia,o:Cytophagales,f:Microscillaceae,g:Microscilla,s:Microscilla_marina
GATGAACGCTAGCGGCAGCCTATACATGCAAGTCGACGAGACCTTCGGGTCAGTGGCGCACGGGTGCGTAACGCGTATGCAACTTACCTCTTACTGGGGAATAACTTCGCGAAAGTGGAGCTAATACCGCATAATAAACGATAAGGCATCTTATTGTTTTAAAAGGTTACGGTAGGAGATGGGCATGCGTCCCATTAGCTAGTTGGTAGGGTAATGGCTTACCAAGGCAACGATGGGTAGGGGAACTGAGAGGTTGATCCCCCACACTGGTACTGAGATACGGACCAGACTCCTACGGGAGGCAGCAGTAAGGAATATTGGTCAATGGACGAGAGTCTGAACCAGCCATGCCGCGTGCAGGAAGAAGGCGTTACGCGTCGTAAACTGCTTTTATATAGGAAGAAAAGTTTTCTGCGGAAAAGATTGACGGTACTATATGAATAAGCACCGGCTAACTACGTGCCAGCAGCCGCGGTAATACGTAGGGTGCAAGCGTTGTCCGGATTTATTGGGTTTAAAGGGTGCGTAGGCGGAAGCTTAAGTCTTGGGTGAAATCCCACCGCTCAACGGTGGAACTGCCTGAGAAACTGGGTTTCTTGAGTATAGTTGAGGTAGCTGGAATTGGTGGTGTAGCGGTGAAATGCATAGATACCACCAGGAACACCTATTGCGAAGGCAAGCTACTAAGCTATAACTGACGCTGAGGCACGAAAGCGTGGGGAGCGAACAGGATTAGATACCCTGGTAGTCCACGCCGTAAACGATGATGACTCGCTGCTGGCGATACACAGTCAGTGGCTAAGGGAAACCGTTAAGTCATCCACCTGGGGAGTACGACCGCAAGGTTGAAACTCAAAGGAATTGACGGGGGTCCGCACAAGCGGTGGAGCATGTGGTTTAATTCGATGATACGCGAGGAACCTTACCTGGGCTAGAATGCGAGGGAATGTACTAGAAATGGTACAGTCTTCGGACCCGAAGCAAGGTGCTGCATGGCTGTCGTCAGCTCGTGCCGTGAGGTGTTGGGTTAAGTCCCGCAACGAGCGCAACCCCTATGATCAGTTGCCATCAGATAAAGCTGGGGACTCTGGTCAGACTGCCTGCGCAAGCGGAGAGGAAGGTGGGGACGACGTCAAGTCATCATGGCCCTTACGCCCAGGGCTACACACGTGCTACAATGGAAGATACAACGGGTAGCTACTTAGTAATAAGATGCCAATCTCCAAAGTCTTTCACAGTTCGGATTGAGGTCTGCAACTCGACCTTATGAAGTTGGAATCGCTAGTAATCGCGCATCAGCAATGGCGCGGTGAATACGTTCCCGGACCTTGTACACACCGCCCGTCAAGCCATGGGAGTTGGGTGGACCTGAAGACGGTGTTTCAACATCGTTTAGGGTTAAACCAGCGACTGGGGCT
>81217;tax=k:Bacteria,p:Firmicutes,c:Clostridia,o:Clostridiales,f:Lachnospiraceae,g:Dorea,s:Dorea_formicigenerans
GATGAACGCTGGCGGCGTGCTTAACACATGCAAGTCGAGCGAAGCACATAAGTTCGATTCTTCGGATGAAGACTTTTGTGACTGAGCGGCGGACGGGTGAGTAACGCGTGGGTAACCTGCCTCATACAGGGGGATAACAGCTAGAAATGGCTGCTAATACCGCATAAGACCACAGTACTGCATGGTACAGTGGTAAAAACTCCGGTGGTATGAGATGGACCCGCGTCTGATTAGGTAGTTGGTGAGGTAACGGCCCACCAAGCCGACGATCAGTAGCCGACCTGAGAGGGTGACCGGCCACATTGGGACTGAGACACGGCCCAGACTCCTACGGGAGGCAGCAGTGGGGAATATTGCACAATGGGCGAAAGCCTGATGCAGCGACGCCGCGTGAAGGATGAAGTATTTCGGTATGTAAACTTCTATCAGCAGGGAAGAAAATGACGGTACCTGACTAAGAAGCCCCGGCTAACTACGTGCCAGCAGCCGCGGTAATACGTAGGGGGCAAGCGTTATCCGGATTTACTGGGTGTAAAGGGAGCGTAGACGGCTGTGCAAGTCTGAAGTGAAAGGCATGGGCTCAACCTGTGGACTGCTTTGGAAACTGTGCAGCTAGAGTGTCGGAGAGGTAAGTGGAATTCCTAGTGTAGCGGTGAAATGCGTAGATATTAGGAGGAACACCAGTGGCGAAGGCGGCTTACTGGACGATGACTGACGTTGAGGCTCGAAAGCGTGGGGAGCAAACAGGATTAGATACCCTGGTAGTCCACGCCGTAAACGATGACTGCTAGGTGTCGGGTAGCAAAGCTATTCGGTGCCGCAGCTAACGCAATAAGCAGTCCACCTGGGGAGTACGTTCGCAAGAATGAAACTCAAAGGAATTGACGGGGACCCGCACAAGCGGTGGAGCATGTGGTTTAATTCGAAGCAACGCGAAGAACCTTACCTGATCTTGACATCCCGATGACCGCTTCGTAATGGAAGCTTTTCTTCGGAACATCGGTGACAGGTGGTGCATGGTTGTCGTCAGCTCGTGTCGTGAGATGTTGGGTTAAGTCCCGCAACGAGCGCAACCCTTATCTTCAGTAGCCAGCATTTAGGATGGGCACTCTGGAGAGACTGCCAGGGATAACCTGGAGGAAGGTGGGGATGACGTCAAATCATCATGCCCCTTATGACCAGGGCTACACACGTGCTACAATGGCGTAAACAAAGGGAAGCAGAGCCGCGAGGCCGAGCAAATCTCAAAAATAACGTCTCAGTTCGGATTGTAGTCTGCAACTCGACTACATGAAGCTGGAATCGCTAGTAATCGCAGATCAGAATGCTGCGGTGAATACGTTCCCGGGTCTTGTACACACCGCCCGTCACACCATGGGAGTCAGTAACGCCCGAAGTCAGTGACCCAACCGAAAGGAGGGAGCTGCCGAAGGTGGGACCGATAACTGGGGTG
>81218;tax=k:Bacteria,p:Firmicutes,c:Clostridia,o:Clostridiales,f:Lachnospiraceae,g:Dorea,s:Dorea_longicatena
GATGAACGCTGGCGGCGTGCTTAACACATGCAAGTCGAGCGAAGCGCTTAAGTTTGATTCTTCGGATGAAGACTTTTGTGACTGAGCGGCGGACGGGTGAGTAACGCGTGGGTAACCTGCCTCATACAGGGGGATAACAGTTAGAAATGACTGCTAATACCGCATAAGACCACGGTACCGCATGGTACAGTGGTAAAAACTCCGGTGGTATGAGATGGACCCGCGTCTGATTAGGTAGTTGGTGGGGTAACGGCCTACCAAGCCGACGATCAGTAGCCGACCTGAGAGGGTGACCGGCCACATTGGGACTGAGACACGGCCCAGACTCCTACGGGAGGCAGCAGTGGGGAATATTGCACAATGGAGGAAACTCTGATGCAGCGACGCCGCGTGAAGGATGAAGTATTTCGGTATGTAAACTTCTATCAGCAGGGAAGAAAATGACGGTACCTGACTAAGAAGCCCCGGCTAACTACGTGCCAGCAGCCGCGGTAATACGTAGGGGGCAAGCGTTATCCGGATTTACTGGGTGTAAAGGGAGCGTAGACGGCACGGCAAGCCAGATGTGAAAGCCCGGGGCTCAACCCCGGGACTGCATTTGGAACTGCTGAGCTAGAGTGTCGGAGAGGCAAGTGGAATTCCTAGTGTAGCGGTGAAATGCGTAGATATTAGGAGGAACACCAGTGGCGAAGGCGGCTTGCTGGACGATGACTGACGTTGAGGCTCGAAAGCGTGGGGAGCAAACAGGATTAGATACCCTGGTAGTCCACGCCGTAAACGATGACTGCTAGGTGTCGGGTGGCAAAGCCATTCGGTGCCGCAGCTAACGCAATAAGCAGTCCACCTGGGGAGTACGTTCGCAAGAATGAAACTCAAAGGAATTGACGGGGACCCGCACAAGCGGTGGAGCATGTGGTTTAATTCGAAGCAACGCGAAGAACCTTACCTGATCTTGACATCCCGATGACCGCTTCGTAATGGAAGTTTTTCTTCGGAACATCGGTGACAGGTGGTGCATGGTTGTCGTCAGCTCGTGTCGTGAGATGTTGGGTTAAGTCCCGCAACGAGCGCAACCCCTATCTTCAGTAGCCAGCAGGTTAAGCTGGGCACTCTGGAGAGACTGCCAGGGATAACCTGGAGGAAGGTGGGGATGACGTCAAATCATCATGCCCCTTATGACCAGGGCTACACACGTGCTACAATGGCGTAAACAAAGAGAAGCGAACTCGCGAGGGTAAGCAAATCTCAAAAATAACGTCTCAGTTCGGATTGTAGTCTGCAACTCGACTACATGAAGCTGGAATCGCTAGTAATCGCAGATCAGAATGCTGCGGTGAATACGTTCCCGGGTCTTGTACACACCGCCCGTCACACCATGGGAGTCAGTAACGCCCGAAGTCAGTGACCCAACCGTAAGGAGGGAGCTGCCGAAGGTGGGACCGATAACTGGGGTG
>81219;tax=k:Bacteria,p:Bacteroidetes,c:Bacteroidia,o:Bacteroidales,f:Porphyromonadaceae,g:Parabacteroides,s:Parabacteroides_merdae
GATGAACGCTAGCGACAGGCTTAACACATGCAAGTCGAGGGGCAGCATGATTTGTAGCAATACAGATTGATGGCGACCGGCGCACGGGTGAGTAACGCGTATGCAACTTACCTATCAGAGGGGGATAGCCCGGCGAAAGTCGGATTAATACCCCATAAAACAGGGGTCCCGCATGGGAATATTTGTTAAAGATTCATCGCTGATAGATAGGCATGCGTTCCATTAGGCAGTTGGCGGGGTAACGGCCCACCAAACCGACGATGGATAGGGGTTCTGAGAGGAAGGTCCCCCACATTGGTACTGAGACACGGACCAAACTCCTACGGGAGGCAGCAGTGAGGAATATTGGTCAATGGCCGAGAGGCTGAACCAGCCAAGTCGCGTGAAGGAAGAAGGATCTATGGTTTGTAAACTTCTTTTATAGGGGAATAAAGTGGAGGACGTGTCCTTTTTTGTATGTACCCTATGAATAAGCATCGGCTAACTCCGTGCCAGCAGCCGCGGTAATACGGAGGATGCGAGCGTTATCCGGATTTATTGGGTTTAAAGGGTGCGTAGGTGGTGATTTAAGTCAGCGGTGAAAGTTTGTGGCTCAACCATAAAATTGCCGTTGAAACTGGGTTACTTGAGTGTGTTTGAGGTAGGCGGAATGCGTGGTGTAGCGGTGAAATGCATAGATATCACGCAGAACTCCGATTGCGAAGGCAGCTTACTAAACCATAACTGACACTGAAGCACGAAAGCGTGGGGATCAAACAGGATTAGATACCCTGGTAGTCCACGCAGTAAACGATGATTACTAGGAGTTTGCGATACAATGTAAGCTCTACAGCGAAAGCGTTAAGTAATCCACCTGGGGAGTACGCCGGCAACGGTGAAACTCAAAGGAATTGACGGGGGCCCGCACAAGCGGAGGAACATGTGGTTTAATTCGATGATACGCGAGGAACCTTACCCGGGTTTGAACGTAGTCTGACCGGAGTGGAAACACTCCTTCTAGCAATAGCAGATTACGAGGTGCTGCATGGTTGTCGTCAGCTCGTGCCGTGAGGTGTCGGCTTAAGTGCCATAACGAGCGCAACCCTTATCACTAGTTACTAACAGGTGAAGCTGAGGACTCTGGTGAGACTGCCAGCGTAAGCTGTGAGGAAGGTGGGGATGACGTCAAATCAGCACGGCCCTTACATCCGGGGCGACACACGTGTTACAATGGCATGGACAAAGGGCAGCTACCTGGCGACAGGATGCTAATCTCCAAACCATGTCTCAGTTCGGATCGGAGTCTGCAACTCGACTCCGTGAAGCTGGATTCGCTAGTAATCGCGCATCAGCCATGGCGCGGTGAATACGTTCCCGGGCCTTGTACACACCGCCCGTCAAGCCATGGGAGCCGGGGGTACCTGAAGTCCGTAACCGCAAGGATCGGCCTAGGGTAAAACTGGTGACTGGGGCT
>81220;tax=k:Bacteria,p:Firmicutes,c:Clostridia,o:Clostridiales,f:Ruminococcaceae,g:Pseudoflavonifractor,s:Pseudoflavonifractor_capillosus
GATGAACGCTGGCGGCGTGCTTAACACATGCAAGTCGAACGGAGAGCTCATGACAGAGGATTCGTCCAATGGATTGGGTTTCTTAGTGGCGGACGGGTGAGTAACGCGTGAGGAACCTGCCTCGGAGTGGGGAATAACAGTCCGAAAGGACTGCTAATACCGCATAATGCAGCTGAGTCGCATGACCTGGCTGCCAAAGATTTATCGCTCTGAGATGGCCTCGCGTCTGATTAGCTAGTTGGCGGGGTAACGGCCCACCAAGGCGACGATCAGTAGCCGGACTGAGAGGTTGGCCGGCCACATTGGGACTGAGACACGGCCCAGACTCCTACGGGAGGCAGCAGTGGGGAATATTGGGCAATGGGCGCAAGCCTGACCCAGCAACGCCGCGTGAAGGATGAAGGCTTTCGGGTTGTAAACTTCTTTTATCAGGGACGAAATAAATGACGGTACCTGATGAATAAGCCACGGCTAACTACGTGCCAGCAGCCGCGGTAATACGTAGGTGGCAAGCGTTATCCGGATTTACTGGGTGTAAAGGGCGTGTAGGCGGGACTGCAAGTCAGGTGTGAAAACCACGGGCTCAACCTGTGGCCTGCATTTGAAACTGTAGTTCTTGAGTGCTGGAGAGGCAATCGGAATTCCGTGTGTAGCGGTGAAATGCGTAGATATACGGAGGAACACCAGTGGCGAAGGCGGATTGCTGGACAGTAACTGACGCTGAGGCGCGAAAGCGTGGGGAGCAAACAGGATTAGATACCCTGGTAGTCCACGCCGTAAACGATGGATACTAGGTGTGGGGGGACTGACCCCCTCCGTGCCGCAGTTAACACAATAAGTATCCCACCTGGGGAGTACGATCGCAAGGTTGAAACTCAAAGGAATTGACGGGGGCCCGCACAAGCGGTGGAGTATGTGGTTTAATTCGAAGCAACGCGAAGAACCTTACCAGGGCTTGACATCCGACTAACGAAGCAGAGATGCATTAGGTGCCCTTCGGGGAAAGTCGAGACAGGTGGTGCATGGTTGTCGTCAGCTCGTGTCGTGAGATGTTGGGTTAAGTCCCGCAACGAGCGCAACCCTTATTGTTAGTTGCTACGCAAGAGCACTCTAGCGAGACTGCCGTTGACAAAACGGAGGAAGGTGGGGACGACGTCAAATCATCATGCCCCTTATGTCCTGGGCCACACACGTACTACAATGGTGGTTAACAGAGGGAAGCAATGCCGCGAGGTGGAGCAAATCCCTAAAAGCCATCCCAGTTCGGATTGCAGGCTGAAACCCGCCTGTATGAAGTTGGAATCGCTAGTAATCGCGGATCAGCATGCCGCGGTGAATACGTTCCCGGGCCTTGTACACACCGCCCGTCACACCATGAGAGTCGGGAACACCCGAAGTCCGTAGCCTAACCGCAAGGAGGGCGCGGCCGAAGGTGGGTTCGATAATTGGGGTG
>81221;tax=k:Bacteria,p:Saccharibacteria_TM7,c:Saccharimonas_c,o:Saccharimonas_o,f:Saccharimonas_f,g:Saccharimonas,s:AAXS_s
GATGAACGCTGGCGGCGTGCCTAATACATGCAAGTCGTGCGGCAGCGCGAGTAGTTTACTACTTGGCGGCGAGCGGCGAACGGCTGAGTAACGCGTAGGAATGTACCCCAAAGTGAGGGATAAGCTCCAGAAATGGAGTCTAATACCGCATATGGTCTTCGGATTAAAGCTTTCGAGCGCTTTGGGAACAGCCTGCGTCCGATTAGGTTGTTGGTGAGGTAATGGCTCACCAAGCCGACGATCGGTAGCTGGTCTGAGAGGATGACCAGCCAGACTGGAACTGAGACACGGTCCAGACTCCTACGGGAGGCAGCAGTAAGGAATCTTCCACAATGGGGGCAACCCTGATGGAGCAACGCCGCGTGCAGGACGAAGGCCTTCGGGTTGTAAACTGCTTTTATGAGCGAAGAATTTGACGGTAACTCATGAATAAGGGCCGGCTAACTACGTGCCAGCAGCCGCGGTCATACGTAGGGCCCGAGCGTTATCCGGAGTGACTGGGCGTAAAGAGTTGCGTAGGCGGTTTGTTAAGCAGATAGTGAAATCATATGGCTCAACCATTATGGCTATTATCTGAACTGGCAAACTCGAGAATGGTAGAGGTAACTGGAATTTCTAGTGTAGGAGTGAAATCCGTAGATATTAGAAGGAACACCAATGGCGTAGGCAGGTTACTGGACCATTTCTGACGCTAAGGCACGAAAGCGTGGGGAGCGAACCGGATTAGATACCCGGGTAGTCCACGCCGTAAACTATGGATGCTAGCTGTTGGAGGTATCGACCCCTTCAGTAGCGAAGCTAACGCGTTAAGCATCCCGCCTGTGGAGTACGGCCGCAAGGCTAAAACATAAAGGAATTGACGGGGACCCGCACAAGTAGCGGATGATGTTCTTTAATTCGATGATAAGCGAAGAACCTTACCAGGGCTTGACATCCTGCGAATTTTTCCGAAAGGAAAAAGTGCCCCAAGAGCACATAAAAAGTGATTTTGTGTGTTGTTGGGGGAACGCAGTGACAGGTGCTGCATGGCCGTCGTCAGCTCGTGTCGTGAGATGTTTGGTTAAGTCCATTAACGAGCGCAACCCTTGCAAATAGTTGGATTTTTCTATTTGGACTGCCCCGGCAACGGGGAGGAAGGAGGGGATGATGTCAGGTCTTTATTGCCCTTACGCCCTGGGCTAGAAACGTCATACAATGGCCAGTACAATGCGCAGCGAAGCCGCGAGGTGAAGCAAATCGCATCAAAGCTGGTCCCAGTTCGGATAAGAGGCTGAAACTCGCCTCTTTGAAGCCGGAGTTACTAGTAATCGCAGGTCAGCATACTGCGGTGAATACGTTCCCGGGTCTTGTACACACCGCCCGTCAAACCATGAAAGTCGGGGGCACCCGAAGTCCTAACTTGTTAGGCCTAAGGTGAACCAGATGATTGGGGTT
>81222;tax=k:Bacteria,p:Cyanobacteria,c:Chroobacteria,o:Chroococcales,f:Microcystaceae,g:Aphanothece,s:AAXW_s
GATGAACGCTGGCGGTATGCCTAACACATGCAAGTCGAACGAAGTCTTCGGACTTAGTGGCGGACGGGTGAGTAACGCGTGAGAATCTGCCTTCAGGATGGGGATAACAGTGGGAAACCAATGCTAATACCCAATATGCCGAAAGGTGAAAATTATTTTGCCTGAAGAGGAGCTCGCGTCTGATTAGCTAGTTGGTGGGGTAAGAGCTTACCAAGGCAACGATCAGTAGCTGGTCTGAGAGGATGAGCAGCCACACTGGGACTGAGACACGGCCCAGACTCCTACGGGAGGCAGCAGTGGGGAATTTTCCGCAATGGGCGAAAGCCTGACGGAGCAATACCGCGTGAGGGAGGAAGGCCTTTGGGTTGTAAACCTCTTTTCTCAGGGAAGAAGATCTGACGGTACCTGAGGAATAAGCATCGGCTAACTCCGTGCCAGCAGCCGCGGTAATACGGAGGATGCAAGCGTTATCCGGAATTATTGGGCGTAAAGCGTCCGCAGGTGGTTTTTCAAGTCTGCTGTCAAAGACCAGAGCTCAACTCTGGGCCGGCAGTGGAAACTGGGAAACTAGAGTTCGGTAGGGGTAGCGGGAATTCCCAGTGTAGCGGTGAAATGCGTAGATATTGGGAAGAACATCGGTGGCGAAGGCGCGCTACTGGACCGAAACTGACACTCAGGGACGAAAGCTAGGGGAGCGAAAGGGATTAGATACCCCTGTAGTCCTAGCTGTAAACGATGGAAACTAGGTGTGGCTTGTATCGACCCGAGCCGTGCCGTAGCTAACGCGTTAAGTTTCCCGCCTGGGGAGTACGCACGCAAGTGTGAAACTCAAAGGAATTGACGGGGGCCCGCACAAGCGGTGGAGTATGTGGTTTAATTCGATGCAACGCGAAGAACCTTACCAGGGCTTGACATGTCCGGAACTTTCCTGAAAGGGAAAGGTGCCTTCGGGAGCCGGAACACAGGTGGTGCATGGCTGTCGTCAGCTCGTGTCGTGAGATGTTGGGTTAAGTCCCGCAACGAGCGCAACCCTCGTCTTTAGTTGCCAGCATTAAGGTGGGCACTCTAGAGAGACTGCCGGTGACAAACCGGAGGAAGGTGGGGATGACGTCAAGTCAGCATGCCCCTTACGCCCTGGGCTACACACGTACTACAATGGTTGGGACAAAGGGCAGCGAACCCGCGAGGGAAAGCGAATCTCATCAAACCCAGCCTCAGTTCAGATTGCTCTCTGCAACTCGAGAGCATGAAGGAGGAATCGCTAGTAATCGCAGGTCAGCATACTGCGGTGAATTCGTTCCCGGGCCTTGTACACACCGCCCGTCACACCATGGAAGCTGGTCACGCCCGAAGTAGTTACCCTAACTTTCGAGAGGGGGACTCCTAAGGCAGGGCTAGTGACTGGGGTG
>81223;tax=k:Bacteria,p:Bacteroidetes,c:Flavobacteria,o:Flavobacteriales,f:Flavobacteriaceae,g:Flavobacterium,s:AAXX_s
GATGAACGCTAGCGGCAGGCCTAACACATGCAAGTCGAGGGGTAGAGTTCTTCGGAACTTGAGACCGGCGCACGGGTGCGTAACGCGTATGCAATCTACCTTATACAGGGGAATAGCCCAGAGAAATTTGGATTAATGCCCCATAGTATTATTGAATCGCATGGTTTAATAATTAAAGTTCCAACGGTATAAGATGAGCATGCGTCCCATTAGTTAGTTGGTAAGGTAACGGCTTACCAAGACAATGATGGGTAGGGGTCCTGAGAGGGAGATCCCCCACACTGGTACTGAGACACGGACCAGACTCCTACGGGAGGCAGCAGTGAGGAATATTGGTCAATGGGCGCAAGCCTGAACCAGCCATGCCGCGTGCAGGAAGAAGCATCTATGGTGTGTAAACTGCTTTTATACAGGAAGAAACAACGCTACGTGTAGCGTCTTGACGGTACTGTAAGAATAAGGACCGGCTAACTCCGTGCCAGCAGCCGCGGTAATACGGAGGGTCCAAGCGTTATCCGGAATCATTGGGTTTAAAGGGTCCGTAGGCGGCCTTATAAGTCAGTGGTGAAATCTCCTAGCTCAACTAGGAAACTGCCATTGATACTGTAAGGCTTGAATTTTTGTGAAGTAACTAGAATATGTAGTGTAGCGGTGAAATGCTTAGATATTACATGGAATACCAATTGCGAAGGCAGGTTACTAACAAACGATTGACGCTGATGGACGAAAGCGTGGGGAGCGAACAGGATTAGATACCCTGGTAGTCCACGCCGTAAACGATGGATACTAGCTGTTCGGAGCAATCTGAGTGGCTAAGCGAAAGTGATAAGTATCCCACCTGGGGAGTACGCACGCAAGTGTGAAACTCAAAGGAATTGACGGGGGCCCGCACAAGCGGTGGAGCATGTGGTTTAATTCGATGATACGCGAGGAACCTTACCAGGGCTTAAATGTAGATTGACAGGACTGGAAACAGTTTTTTCTTCGGACAATTTACAAGGTGCTGCATGGTTGTCGTCAGCTCGTGCCGTGAGGTGTCAGGTTAAGTCCTATAACGAGCGCAACCCCTGTCGTTAGTTGCCAGCGAGTCATGTCGGGAACTCTAACGAGACTGCCAGTGTAAACTGTGAGGAAGGTGGGGATGACGTCAAATCATCACGGCCCTTACGTCCTGGGCCACACACGTGCTACAATGGTAGGTACAGAGAGCAGCCACTGCGCGAGCAGGAGCGAATCTACAAAACCTATCTCAGTTCGGATCGGAGTCTGCAACTCGACTCCGTGAAGCTGGAATCGCTAGTAATCGGATATCAGCCATGATCCGGTGAATACGTTCCCGGGCCTTGTACACACCGCCCGTCAAGCCATGGAAGCTGGGGGTGCCTGAAGTCGGTGACCGCAAGGAGCTGCCTAGGGTAAAACTGGTAACTAGGGCT
>81224;tax=k:Bacteria,p:Proteobacteria,c:Alphaproteobacteria,o:Rhodobacterales,f:Rhodobacteraceae,g:Planktomarina,s:AAXZ_s
AACGAACGCTGGCGGCAGGCCTAATACATGCAAGTCGAGCGCCCTCTTCGGAGGGAGCGGCGGACGGGTTAGTAACGCGTGGGAATATGCCCTTCTCTACGGAATAGCCTCGGGAAACTGAGATTAATACCGTATACGCCCTTCGGGGGAAAGATTTATCGGAGAAGGATTAGCCCGCGTAAGATTAGATAGTTGGTGGGGTAACGGCCTACCAAGTCGACGATCTTTAGCTGGTTTGAGAGGATGATCAGCAACACTGGGACTGAGACACGGCCCAGACTCCTACGGGAGGCAGCAGTAGGGAATCTTAGACAATGGGCGCAAGCCTGATCTAGCCATGCCGCGTGAGTGAAGAAGGCCCTAGGGTCGTAAAACTCTTTCGCCAGAGATGATAATGACAGTATCTGGTAAAGAAACCCCGGCTAACTCCGTGCCAGCAGCCGCGGTAATACGGAGGGGGTTAGCGTTGTTCGGAATTACTGGGCGTAAAGCGTACGTAGGCGGATTAGTAAGTTAGGGGTGAAATCCCAGGGCTCAACCCTGGAACTGCCTCTAAAACTGCTAGTCTTGAGTTCGAGAGAGGTGAGTGGAATTCCAAGTGTAGAGGTGAAATTCGTAGATATTTGGAGGAACACCAGTGGCGAAGGCGGCTCACTGGCTCGATACTGACGCTGAGGTACGAAAGTGTGGGGAGCAAACAGGATTAGATACCCTGGTAGTCCACACCGTAAACGATGAATGCCAGACGTCAGCAAGTATACTTGTTGGTGTCACACCTAACGGATTAAGCATTCCGCCTGGGGAGTACGGTCGCAAGATTAAAACTCAAAGGAATTGACGGGGGCCCGCACAAGCGGTGGAGCATGTGGTTTAATTCGAAGCAACGCGCAGAACCTTACCAACCCTTGACATCCTGATCGCGGTTACCGGAGACGGTTTCCTTCATTTAGTTGGATCAGTGACAGGTGCTGCATGGCTGTCGTCAGCTCGTGTCGTGAGATGTTCGGTTAAGTCCGGCAACGAGCGCAACCCACATCTTTAGTTGCCAGCAGGTTAAGCTGGGCACTCTAGAGAAACTGCCCGTGATAAGCGGGAGGAAGGTGTGGATGACGTCAAGTCCTCATGGCCCTTACGGGTTGGGCTACACACGTGCTACAATGGCATTTACAATGGGTTAATCCCCAAAAGATGTCTCAGTTCGGATTGGGGTCTGCAACTCGACCCCATGAAGTTGGAATCGCTAGTAATCGTAGAACAGCATGCTACGGTGAATACGTTCCCGGGCCTTGTACACACCGCCCGTCACACCATGGGAGTTGGTTCTACCTGACGACGCTGCGCTAACCTTCGGGAGGCAAGCGGCCACGGTGGGATCAGCGACTGGGGTG
>81225;tax=k:Bacteria,p:Proteobacteria,c:Alphaproteobacteria,o:Rhodobacterales,f:Rhodobacteraceae,g:Sagittula,s:Sagittula_stellata
AACGAACGCTGGCGGCAGGCCTAACACATGCAAGTCGTGCGCGCCTTCGGGTGAGCGGCGGACGGGTGAGTAACACGTGGGAATATGCCCTTCTGTTGAGGATAGCCCCGGGAAACTGGGAGTAATACTCGATACGCCCTTTGGGGGAAGGAAGGATTAGCCCGCGTCTGATTAGGTAGTTGGTGGGGTAATGGCCTACCAAGCCTACGATCAGTAGCTGGTTTTAGAGGATGATCAGCCACACTGGGACTGAGACACGGCCCAGACTCCTACGGGAGGCAGCAGTGAGGAATCTTAGACAATGGGCGCAAGCCTGATCTAGCCATGCCGCGTGAGTGATGAAGGCCTTAGGGTCGTAAAGCTCTTTCGCCAGGGATGATAATGACAGTACCTGGTAAAGAAACCCCGGCTAACTCCGTGCCAGCAGCCGCGGTAATACGGAGGGGGTTAGCGTTGTTCGGAATTACTGGGCGTAAAGCGCGCGTAGGCGGACTGGAAAGTTGGGGGTGAAATCCCAGGGCTCAACCCTGGAACTGCCTCCAAAACTATCAGTCTAGAGTTCGAGAGAGGTGAGTGGAATTCCGAGTGTAGAGGTGAAATTCGTAGATATTCGGAGGAACACCAGTGGCGAAGGCGGCTCACTGGCTCGATACTGACGCTGAGGTGCGAAAGTGTGGGGAGCAAACAGGATTAGATACCCTGGTAGTCCACACCGTAAACGATGAATGCCAGTCGTCGGGTTGCATGCAATTCGGTGACACACCTAACGGATTAAGCATTCCGCCTGGGGAGTACGGTCGCAAGATTAAAACTCAAAGGAATTGACGGGGGCCCGCACAAGCGGTGGAGCATGTGGTTTAATTCGAAGCAACGCGCAGAACCTTACCAACCCTTGACATCCTGTGCTAACCCGAGAGATCGGGCTTTCCCTTCGGGGACGCAGTGACAGGTGCTGCATGGCTGTCGTCAGCTCGTGTCGTGAGATGTTCGGTTAAGTCCGGCAACGAGCGCAACCCACATCCTTAGTTGCCAGCAGTTCGGCTGGGCACTCTAGGGAAACTGCCCGTGATAAGCGGGAGGAAGGTGTGGATGACGTCAAGTCCTCATGGCCCTTACGGGTTGGGCTACACACGTGCTACAATGGCAGTGACAATGGGTTAATCCCCAAAAACTGTCTCAGTTCGGATTGGGGTCTGCAACTCGACCCCATGAAGTCGGAATCGCTAGTAATCGCGTAACAGCATGACGCGGTGAATACGTTCCCGGGCCTTGTACACACCGCCCGTCACACCATGGGAGTTGGTTCTACCTGACGGCCGTGCGCTAACCTTCGGGAGGCAGCGGACCACGGTAGGATCAGCGACTGGGGTG
>81226;tax=k:Bacteria,p:Proteobacteria,c:Alphaproteobacteria,o:Rhodobacterales,f:Rhodobacteraceae,g:Loktanella,s:AAYB_s
AACGAACGCTGGCGGCAGGCCTAACACATGCAAGTCGAGCGCACTCTTCGGAGTGAGCGGCGGACGGGTTAGTAACGCGTGGGAACATACCCTTCTCTACGGAATAGCCTCGGGAAACTGAGAGTAATACCGTATACGCCCTTCGGGGGAAAGATTTATCGGAGATGGATTGGCCCGCGTTAGATTAGATAGTTGGTGGGGTAATGGCCTACCAAGTCTACGATCTATAGCTGGTTTGAGAGGATGATCAGCAACACTGGGACTGAGACACGGCCCAGACTCCTACGGGAGGCAGCAGTGGGGAATCTTAGACAATGGGCGAAAGCCTGATCTAGCCATGCCGCGTGAGTGACGAAGGCCTTAGGGTCGTAAAGCTCTTTCGCCAGAGATGATAATGACAGTATCTGGTAAAGAAACCCCGGCTAACTCCGTGCCAGCAGCCGCGGTAATACGGAGGGGGTTAGCGTTGTTCGGAATTACTGGGCGTAAAGCGTACGTAGGCGGATTGGAAAGTAGGGGGTGAAATCCCAGGGCTCAACCCTGGAACTGCCTCCTAAACTATCAGTCTAGAGTTCGAGAGAGGTGAGTGGAATTCCAAGTGTAGAGGTGAAATTCGTAGATATTTGGAGGAACACCAGTGGCGAAGGCGGCTCACTGGCTCGATACTGACGCTGAGGTACGAAAGTGTGGGGAGCAAACAGGATTAGATACCCTGGTAGTCCACACCGTAAACGATGAATGCCAGACGTCGGGGGGCTTGCCCTTCGGTGTCACACCTAACGGATTAAGCATTCCGCCTGGGGAGTACGGTCGCAAGATTAAAACTCAAAGGAATTGACGGGGGCCCGCACAAGCGGTGGAGCATGTGGTTTAATTCGAAGCAACGCGCAGAACCTTACCAACCCTTGACATCCTTGGACCGCTAGAGAGATCTAGTTTTCTCGTAAGAGACCAAGTGACAGGTGCTGCATGGCTGTCGTCAGCTCGTGTCGTGAGATGTTCGGTTAAGTCCGGCAACGAGCGCAACCCACATCCTTAGTTGCCAGCAGTTCGGCTGGGCACTCTAGGGAAACTGCCCGTGATAAGCGGGAGGAAGGTGTGGATGACGTCAAGTCCTCATGGCCCTTACGGGTTGGGCTACACACGTGCTACAATGGCATCTACAGTGAGTTAATCTCCAAAAGATGTCTCAGTTCGGATTGGGGTCTGCAACTCGACCCCATGAAGTCGGAATCGCTAGTAATCGCGTAACAGCATGACGCGGTGAATACGTTCCCGGGCCTTGTACACACCGCCCGTCACACCATGGGAGTTGGTTCTACCCGACGACGCTGCGCTAACCCTTCGGGGAGGCAGGCGGCCACGGTAGGATCAGCGACTGGGGTG
>81227;tax=k:Bacteria,p:Proteobacteria,c:Alphaproteobacteria,o:Rhodobacterales,f:Rhodobacteraceae,g:Leisingera,s:AAYC_s
AACGAACGCTGGCGGCAGGCTTAACACATGCAAGTCGAGCGCACTCTTCGGAGTGAGCGGCGGACGGGTTAGTAACGCGTGGGAACGTGCCCTTCTCTAAGGAATAGCCACTGGAAACGGTGAGTAATACCTTATACGCCCTTCGGGGGAAAGATTTATCGGAGAAGGATCGGCCCGCGTTAGATTAGATAGTTGGTGGGGTAACGGCCTACCAAGTCTACGATCTATAGCTGGTTTTAGAGGATGATCAGCAACACTGGGACTGAGACACGGCCCAGACTCCTACGGGAGGCAGCAGTGGGGAATCTTGGACAATGGGCGCAAGCCTGATCCAGCCATGCCGCGTGAGTGATGAAGGCCTTAGGGTCGTAAAGCTCTTTCGCCAGAGATGATAATGACAGTATCTGGTAAAGAAACCCCGGCTAACTCCGTGCCAGCAGCCGCGGTAATACGGAGGGGGTTAGCGTTGTTCGGAATTACTGGGCGTAAAGCGTACGTAGGCGGATCAGAAAGTATGGGGTGAAATCCCAGGGCTCAACCCTGGAACTGCCTCATAAACTCCTGGTCTTGAGTTCGAGAGAGGTGAGTGGAATTCCGAGTGTAGAGGTGAAATTCGTAGATATTCGGAGGAACACCAGTGGCGAAGGCGGCTCACTGGCTCGATACTGACGCTGAGGTACGAAAGTGTGGGGAGCAAACAGGATTAGATACCCTGGTAGTCCACACCGTAAACGATGAATGCCAGTCGTCGGGTAGCATGCTGCTCGGTGACACACCTAACGGATTAAGCATTCCGCCTGGGGAGTACGGTCGCAAGATTAAAACTCAAAGGAATTGACGGGGGCCCGCACAAGCGGTGGAGCATGTGGTTTAATTCGAAGCAACGCGCAGAACCTTACCAACCCTTGACATCCTCGGACCGTCCCAGAGATGGGTCTTTCACTTCGGTGACCGAGTGACAGGTGCTGCATGGCTGTCGTCAGCTCGTGTCGTGAGATGTTCGGTTAAGTCCGGCAACGAGCGCAACCCACGTCCTTAGTTGCCAGCAGTTCGGCTGGGCACTCTAGGGAAACTGCCCGTGATAAGCGGGAGGAAGGTGTGGATGACGTCAAGTCCTCATGGCCCTTACGGGTTGGGCTACACACGTGCTACAATGGCATCAACAATGGGTTAATCCCTAAAAGATGTCTCAGTTCGGATTGGGGTCTGCAACTCGACCCCATGAAGTCGGAATCGCTAGTAATCGCGTAACAGCATGACGCGGTGAATACGTTCCCGGGCCTTGTACACACCGCCCGTCACACCATGGGAGTTGGGTTTACCCGAAGGCCGTGCGCTAACTTTTGAGGCAGCGGACCACGGTGAGCTCAGCGACTGGGGTG
>81228;tax=k:Bacteria,p:Firmicutes,c:Clostridia,o:Clostridiales,f:Lachnospiraceae,g:Ruminococcus_g5,s:Ruminococcus_gnavus
GATGAACGCTGGCGGCGTGCTTAACACATGCAAGTCGAGCGAAGCACCTTGACGGATTTCTTCGGATTGAAGCCTTGGTGACTGAGCGGCGGACGGGTGAGTAACGCGTGGGTAACCTGCCTCGTACAGGGGGATAACAGTTGGAAACGGCTGCTAATACCGCATAAGCGCACAGTACCGCATGGTACGGTGTGAAAAACTCCGGTGGTATGAGATGGACCCGCGTCTGATTAGGTAGTTGGTGGGGTAACGGCCTACCAAGCCGACGATCAGTAGCCGACCTGAGAGGGTGACCGGCCACATTGGGACTGAGACACGGCCCAAACTCCTACGGGAGGCAGCAGTGGGGAATATTGCACAATGGGGGAAACCCTGATGCAGCGACGCCGCGTGAGCGATGAAGTATTTCGGTATGTAAAGCTCTATCAGCAGGGAAGAAAATGACGGTACCTGACTAAGAAGCCCCGGCTAACTACGTGCCAGCAGCCGCGGTAATACGTAGGGGGCAAGCGTTATCCGGATTTACTGGGTGTAAAGGGAGCGTAGACGGCATGGCAAGCCAGATGTGAAAGCCCGGGGCTCAACCCCGGGACTGCATTTGGAACTGTCAGGCTAGAGTGTCGGAGAGGAAAGCGGAATTCCTAGTGTAGCGGTGAAATGCGTAGATATTAGGAGGAACACCAGTGGCGAAGGCGGCTTTCTGGACGATGACTGACGTTGAGGCTCGAAAGCGTGGGGAGCAAACAGGATTAGATACCCTGGTAGTCCACGCCGTAAACGATGAATACTAGGTGTCGGGTGGCAAAGCCATTCGGTGCCGCAGCAAACGCAATAAGTATTCCACCTGGGGAGTACGTTCGCAAGAATGAAACTCAAAGGAATTGACGGGGACCCGCACAAGCGGTGGAGCATGTGGTTTAATTCGAAGCAACGCGAAGAACCTTACCTGGTCTTGACATCCCTCTGACCGCTCTTTAATCGGAGCTTTCCTTCGGGACAGAGGAGACAGGTGGTGCATGGTTGTCGTCAGCTCGTGTCGTGAGATGTTGGGTTAAGTCCCGCAACGAGCGCAACCCCTATCTTTAGTAGCCAGCATTTTGGATGGGCACTCTAGAGAGACTGCCAGGGATAACCTGGAGGAAGGTGGGGATGACGTCAAATCATCATGCCCCTTATGACCAGGGCTACACACGTGCTACAATGGCGTAAACAAAGGGAAGCGAGCCCGCGAGGGGGAGCAAATCCCAAAAATAACGTCTCAGTTCGGATTGTAGTCTGCAACTCGACTACATGAAGCTGGAATCGCTAGTAATCGCGAATCAGAATGTCGCGGTGAATACGTTCCCGGGTCTTGTACACACCGCCCGTCACACCATGGGAGTCAGTAACGCCCGAAGTCAGTGACCCAACCGCAAGGAGGGAGCTGCCGAAGGTGGGACCGATAACTGGGGTG
>81229;tax=k:Bacteria,p:Bacteroidetes,c:Bacteroidia,o:Bacteroidales,f:Bacteroidaceae,g:Bacteroides,s:Bacteroides_uniformis
GATGAACGCTAGCTACAGGCTTAACACATGCAAGTCGAGGGGCAGCATGAACTTAGCTTGCTAAGTTTGATGGCGACCGGCGCACGGGTGAGTAACACGTATCCAACCTGCCGATGACTCGGGGATAGCCTTTCGAAAGAAAGATTAATACCCGATGGCATAGTTCTTCCGCATGGTGGAACTATTAAAGAATTTCGGTCATCGATGGGGATGCGTTCCATTAGGTTGTTGGCGGGGTAACGGCCCACCAAGCCTTCGATGGATAGGGGTTCTGAGAGGAAGGTCCCCCACATTGGAACTGAGACACGGTCCAAACTCCTACGGGAGGCAGCAGTGAGGAATATTGGTCAATGGACGAGAGTCTGAACCAGCCAAGTAGCGTGAAGGATGACTGCCCTATGGGTTGTAAACTTCTTTTATACGGGAATAAAGTGAGGCACGTGTGCCTTTTTGTATGTACCGTATGAATAAGGATCGGCTAACTCCGTGCCAGCAGCCGCGGTAATACGGAGGATCCGAGCGTTATCCGGATTTATTGGGTTTAAAGGGAGCGTAGGCGGACGCTTAAGTCAGTTGTGAAAGTTTGCGGCTCAACCGTAAAATTGCAGTTGATACTGGGTGTCTTGAGTACAGTAGAGGCAGGCGGAATTCGTGGTGTAGCGGTGAAATGCTTAGATATCACGAAGAACTCCGATTGCGAAGGCAGCTTGCTGGACTGTAACTGACGCTGATGCTCGAAAGTGTGGGTATCAAACAGGATTAGATACCCTGGTAGTCCACACAGTAAACGATGAATACTCGCTGTTTGCGATATACAGTAAGCGGCCAAGCGAAAGCGTTAAGTATTCCACCTGGGGAGTACGCCGGCAACGGTGAAACTCAAAGGAATTGACGGGGGCCCGCACAAGCGGAGGAACATGTGGTTTAATTCGATGATACGCGAGGAACCTTACCCGGGCTTGAATTGCAACTGAATGATGTGGAGACATGTCAGCCGCAAGGCAGTTGTGAAGGTGCTGCATGGTTGTCGTCAGCTCGTGCCGTGAGGTGTCGGCTTAAGTGCCATAACGAGCGCAACCCTTATCGATAGTTACCATCAGGTTATGCTGGGGACTCTGTCGAGACTGCCGTCGTAAGATGTGAGGAAGGTGGGGATGACGTCAAATCAGCACGGCCCTTACGTCCGGGGCTACACACGTGTTACAATGGGGGGTACAGAAGGCAGCTACACGGCGACGTGATGCTAATCCCTAAAGCCTCTCTCAGTTCGGATTGGAGTCTGCAACCCGACTCCATGAAGCTGGATTCGCTAGTAATCGCGCATCAGCCACGGCGCGGTGAATACGTTCCCGGGCCTTGTACACACCGCCCGTCAAGCCATGAAAGCCGGGGGTACCTGAAGTGCGTAACCGCAAGGAGCGCCCTAGGGTAAAACTGGTGATTGGGGCT
>81230;tax=k:Bacteria,p:Tenericutes,c:Mollicutes,o:Mycoplasmatales,f:Mycoplasmataceae_f1,g:Ureaplasma,s:Ureaplasma_urealyticum
GATTAACGCTGGCGGCATGCCTAATACATGCAAATCGAACGAAGCCTTTTAGGCTTAGTGGTGAACGGGTGAGTAACACGTATCCAACCTACCCTTAAGTTGGGGATAACTAGTCGAAAGATTAGCTAATACCGAATAATAACATCAATATCGCATGAGAAGATGTAGAAAGTCGCGTTTGCGACGCTTTTGGATGGGGGTGCGACGTATCAGATAGTTGGTGAGGTAATGGCTCACCAAGTCAATGACGCGTAGCTGTACTGAGAGGTAGAACAGCCACAATGGGACTGAGACACGGCCCATACTCCTACGGGAGGCAGCAGTAGGGAATTTTTCACAATGGGCGAAAGCCTTATGAAGCAATGCCGCGTGAACGATGAAGGTCTTATAGATTGTAAAGTTCTTTTATATGGGAAGAAACGCTAAGATAGGAAATGATTTTAGTTTGACTGTACCATTTGAATAAGTATCGGCTAACTATGTGCCAGCAGCCGCGGTAATACATAGGATGCAAGCGTTATCCGGATTTACTGGGCGTAAAACGAGCGCAGGCGGGTTTGTAAGTTTGGTATTAAATCTAGATGCTTAACGTCTAGCTGTATCAAAAACTGTAAACCTAGAGTGTAGTAGGGAGTTGGGGAACTCCATGTGGAGCGGTAAAATGCGTAGATATATGGAAGAACACCGGTGGCGAAGGCGCCAACTTGGACTATCACTGACGCTTAGGCTCGAAAGTGTGGGGAGCAAATAGGATTAGATACCCTAGTAGTCCACACCGTAAACGATCATCATTAAATGTCGGCTCGAACGAGTCGGTGTTGTAGCTAACGCATTAAATGATGTGCCTGGGTAGTACATTCGCAAGAATGAAACTCAAAGGAATTGACGGGGACCCGCACAAGTGGTGGAGCATGTTGCTTAATTTGACAATACACGTAGAACCTTACCTAGGTTTGACATCTATTGCGACGCTATAGAAATATAGTTGAGGTTAACAATATGACAGGTGGTGCATGGTTGTCGTCAGCTCGTGTCGTGAGATGTTGGGTTAAGTCCCGCAACGAGCGCAACCCCTTTCGTTAGTTGCTTTTCTAGCGATACTGCTACCGCAAGGTAGAGGAAGGTGGGGATGACGTCAAATCATCATGCCCCTTATATCTAGGGCTGCAAACGTGCTACAATGGCTAATACAAACTGCTGCAAAATCGTAAGATGAAGCGAAACAGAAAAAGTTAGTCTCAGTTCGGATAGAGGGCTGCAATTCGCCCTCTTGAAGTTGGAATCACTAGTAATCGCGAATCAGACATGTCGCGGTGAATACGTTCTCGGGTCTTGTACACACCGCCCGTCAAACTATGGGAGCTGGTAATATCTAAAACCGCAAAGCTAACCTTTTGGAGGTATGCGTCTAGGGTAGGATCGGTGACTGGAGTT
>81231;tax=k:Bacteria,p:Firmicutes,c:Clostridia,o:Clostridiales,f:Lachnospiraceae,g:Coprococcus,s:AAYW_s
GATGAACGCTGGCGGCGTGCTTAACACATGCAAGTCGAACGAGAGAAGATCGGTGCTTGCACTGATCCGATCGAGTGGCGGACGGGTGAGTAACGCGTGGGTAACCTGCCTCATACAGGGGAATAACAGTTGGAAACGGCTGCTAAAACCGCATAAGCGCACAGTATCGCATGATACAGTGTGAAAAACTCCGGTGGTATGAGATGGACCCGCGTCTGATTAGCTAGTTGGTGAGGTAACGGCCCACCAAGGCAACGATCAGTAGCCGGCCTGAGAGGGTGAACGGCCACATTGGGACTGAGACACGGCCCAAACTCCTACGGGAGGCAGCAGTGGGGAATATTGCACAATGGGGGAAACCCTGATGCAGCGACGCCGCGTGAGTGATGAAGTATTTCGGTATGTAAAGCTCTATCAGCAGGGAAGATAATGACGGTACCTGACTAAGAAGCACCGGCTAAATACGTGCCAGCAGCCGCGGTAATACGTATGGTGCAAGCGTTATCCGGATTTACTGGGTGTAAAGGGTGCGTAGGTGGTGAGACAAGTCTGAAGTGAAAATCCGGGGCTTAACCCCGGAACTGCTTTGGAAACTGCCTGACTAGAGTACAGGAGAGGTAAGTGGAATTCCTAGTGTAGCGGTGAAATGCGTAGATATTAGGAGGAACACCAGTGGCGAAGGCGACTTACTGGACTGCTACTGACACTGAGGCACGAAAGCGTGGGGAGCAAACAGGATTAGATACCCTGGTAGTCCACGCCGTAAACGATGAATACTAGGTGTCGGGGCCCAAAGGGCTTCGGTGCCGCAGCCAACGCAATAAGTATTCCACCTGGGGAGTACGTTCGCAAGAATGAAACTCAAAGGAATTGACGGGGACCCGCACAAGCGGTGGAGCATGTGGTTTAATTCGAAGCAACGCGAAGAACCTTACCAAGTCTTGACATCCTGCTGACCGTTCCTTAATCGGAATTTTCCTTCGGGACAGCAGAGACAGGTGGTGCATGGTTGTCGTCAGCTCGTGTCGTGAGATGTTGGGTTAAGTCCCGCAACGAGCGCAACCCCTATTTCCAGTAGCCAGCAGTCAGATGGGCACTCTGGAGAGACTGCCGGGGATAACCCGGAGGAAGGTGGGGATGACGTCAAATCATCATGCCCCTTATGATTTGGGCTACACACGTGCTACAATGGCAGTTACAAAGAGAAGCGAAACTGTGAAGTGGAGCAAACCTCAAAAAGGCTGTCTCAGTTCGGATTGTAGTCTGCAACTCGACTACATGAAGCTGGAATCGCTAGTAATCGCAGATCAGAATGCTGCGGTGAATACGTTCCCGGGTCTTGTACACACCGCCCGTCACACCATGGGAGTCGGAAACGCCCGAAGTCAGTGACCCAACCGCAAGGAGGGAGCTGCCGAAGGCAGGTTCGATAACTGGGGTG
>81232;tax=k:Bacteria,p:Proteobacteria,c:Alphaproteobacteria,o:Rhodospirillales,f:Rhodospirillaceae,g:Magnetospirillum,s:Aquaspirillum_polymorphum
AACGAACGCTGGCGGCAGGCCTAACACATGCAAGTCGAACGAAGTCNNNNNNNNNNNNNNNNNNNNNNNNNNNNNNNNNNNNNNNNNNNNNNNNNNNNNNNNNNNNNNNNNNNNNNNNNNNNNNNNNNNNNNNNNNNNNNNNNNNCGGGGGAAAGATTTATCGCCGAAAGATTAGCCCGCGTCCGATTAGGTAGTTGGTGAGGTAACGGCTCACCAAGCCTGCGATCGGTAGCTGGTCTGAGAGGATGATCAGCCACACTGGGACTGAGACACGGCCCAGACTCCTACGGGAGGCAGCAGTGGGGAATATTGGACAATGGGCGCAAGCCTGCTCCAGCCATGCCGCGTGAGTGATGAAGGCCTTAGGGTTGTAAAGCTCTTTCGACGGGGACGATGATGACGGTACCCGTAGAAGAAGCCCCGGCTAACTTCGTGCCAGCAGCCGCGGTAATACGAAGGGGGCTAGCGTTGTTCGGAATTACTGGGCGTAAAGCGCACGCAGGCGGTCTGATCAGTCAGAAGTGAAAGCCCCGGGCTTAACCTGGGAACTGCTTTTGATACTGTCAGGCTTGAATCACGGAGAGGGTAGTGGAATTCCGAGTGTAGAGGTGAAATTCGTAGATATTCGGAAGAACACCAGTGGCGAAGGCGACTACCTGGCCGTCGATTGACGCTCATGTGCGAAAGCGTGGGGAGCAAACAGGATTAGATACCCTGGTAGTCCACGCCGTAAACGATGAGTGCGAGTTGTTGGNNGCATGCACCTCAGTGACGCANNNAACGCGTTAAGCACTCCGCCTGGGGAGTACGGCCGCAAGGTTAAAACTCAAAGGAATTGACGGGGGCCCGCACAAGCGGTGGAGCATGTGGTTTAATTCGAAGCAACGCGCAGAACCTTACCAGCCTTTGACATGGGACGTATGTTTCTCAGAGATGAGATCTTGTCTTCGGACGCGTGGACACAGGTGCTGCATGGCTGTCGTCAGCTCGTGTCGTGAGATGTTGGGTTAAGTCCCGCAACGAGCGCAACCCTCATCGTCAGTTGCCATCATTTAGTTGGGCGCTCTGACGAAACTGCCGGTGACAAGCCGGAGGAAGGTGGGGATGACGTCAAGTCCTCATGGCCCTTACGGGCTGGGCTACACACGTGCTACAATGGTGGTGACAATGGGTTGCGAACCCGCGAGGGCGAGCTAATCGCCAAAAGCCATCTCAGTTCGGATTGTTCTCTGCAACTCGAGAGCATGAAGTCGGAATCGCTAGTAATCGTGGATCAGCATGCCACGGTGAATACGTTCCCGGGCCTTGTACACACCGCCCGTCACACCATGGGAGTGGTTTTACCCGAAGCCGGTGGCGTAACCGCAAGGAGGCAGCCGACCACGGTAAGGTCAGCGAC
>81233;tax=k:Bacteria,p:Proteobacteria,c:Betaproteobacteria,o:Nitrosomonadales,f:Nitrosomonadaceae,g:Nitrosomonas,s:AB000700_s
ATTGAACGCTGGCGGCATGCTTTACACATGCAAGTCGAACGGCAGCACGAGTGCTTGCACTTGGTGGCGAGTGGCGAACGGGTGAGTAATGCATCGGAACGTGTCTTAAAGTGGGGGATAACGCATCGAAAGATGTGCTAATACCGCATATACTCTGAGGAGGAAAGTAGGGGATCGAAAGACCTTACGCTTTGAGAGCGGCCGATGTCTGATTAGCTAGTTGGTAAGGTAAAGGCTTACCAAGGCGACGATCAGTAGTTGGTCTGAGAGGACGACCAGCCACACTGGGACTGAGACACGGCCCAGACTCCTACGGGAGGCAGCAGTGGGGAATTTTGGACAATGGGCGAAAGCCTGATCCAGCAATGCCGCGTGAGTGAAGAAGGCCTTCGGGTTGTAAAGCTCTTTCAGTCGAGAAGAAAAAATTATGATTAATAATTATAATTGATGACGGTATCGACAGAAGAAGCACCGGCTAACTACGTGCCAGCAGCCGCGGTAATACGTAGGGTGCGAGCGTTAATCGGAATTACTGGGCGTAAAGGGTGCGCAGGCGGTTTTGTAAGTCAGATGTGAAATCCCCGGGCTTAACCTGGGAATTGCGTTTGAAACTACAAATCTAGAGTGTGGCAGAGGGAGGTGGAATTCCATGTGTAGCAGTGAAATGCGTAGAGATATGGAAGAACATCGATGGCGAAGGCAGCCTCCTGGGTTAACACTGACGCTCATGCACGAAAGCGTGGGGAGCAAACAGGATTAGATACCCTGGTAGTCCACGCCCTAAACTATGTCAACTAGTTGTTGGGCCTTAATAGGCTTGGTAACGTAGCTAACGCGTGAAGTTGACCGCCTGGGGAGTACGGTCGCAAGATTAAAACTCAAAGGAATTGACGGGGACCCGCACAAGCGGTGGATTATGTGGATTAATTCGATGCAACGCGAAAAACCTTACCTACCCTTGACATGTTAGAAAGATTTCAGAGATGAAATTGTGTCCGAAAGGAAATCTAAACACAGGTGCTGCATGGCTGTCGTCAGCTCGTGTCGTGAGATGTTGGGTTAAGTCCCGCAACGAGCGCAACCCTTGTCATTAATTGCCATCATTTAGTTGGGCACTTTAATGAGACTGCCGGTGACAAACCGGAGGAAGGTGGGGATGACGTCAAGTCCTCATGGCCCTTATGGGTAGGGCTTCACACGTAATACAATGGCGCGTACAGAGGGTTGCCAACCCGCGAGGGGGAGCTAATCTCAGAAAGCGCGTCGTAGTCCGGATCGGAGTCTGCAACTCGACTCCGTGAAGTCGGAATCGCTAGTAATCGCGGATCAGCATGTCGCGGTGAATACGTTCCCGGGTCTTGTACACACCGCCCGTCACACCATGGGAGTGGGTTTCACCAGAAGCAGGTAGTCTAACCGTAAGGAGGGCGCTTGCCACGGTGAGATTCATGACTGGGGTG
>81234;tax=k:Bacteria,p:Proteobacteria,c:Gammaproteobacteria,o:Legionellales,f:Coxiellaceae,g:Coxiella,s:AB001519_s
ATTGAACGCTAGCGGCATGCTTAACACATGCAAGTCGAACGGCAGAGCGGGGAGTTTATGCTCCCTGGCGGCGAGTGGCGGACGGGTGAGTAATACGTAGGAATCTACCTTATAGAGGGGGACAACCCGGGGAAACTCGGGCTAATACCGCATGATCTCTATGGAGTAAAGCGGGGGATCTTCTGACCTCGCGCTATAAGATGAGCCTATGTCGGATTAGCTTGTTGGTGGGGTAATTGCCTACCAAGGCGACGATCCGTAGCTGGTCTGAGAGGATGATCAGCCACACTGGGACTGAGACACGGCCCAGACTCCTACGGGAGGCAGCAGTGGGGAATCTTGGACAATGGGGGAAACCCTGATCCAGCAATGCCGCGTGTGTGAAGAAGGCCCTCGGGTTGTAAAGCACTTTCAGTAGGGAAGAAATTCTCAAGAGTAATATACTTGAGCGTTGACGTTACCTACAGAAGAAGCACTGGCTAACTCTGTGCCAGCAGCCGCGGTAATACAGAGAGTGCGAGCGTTAATCGGAATCACTGGGCGTAAAGAGCGCGTAGGTGGATATTTAAGTCGGATGTGAAAGCCCTAGGCTTAACCTAGGAACTGCACTCGATACTGGATATCTCGAGTATGGTAGAGGGAAGTGGAATTTTCGGTGTAGCGGTGAAATGCGTAGATATCGGAAAGAACACCAGTGGCGAAGGCGGCTTCCTGGACCAATACTGACACTGAGGTGCGAAAGCGTGGGGAGCAAACAGGATTAGAGACCCTGGTAGTCCACGCCGTCAACGATGAGAACTAGCTGTTGGAGAGTTTACTTTCTAGTAGCGAAGCTAACGCGTTAAGTTCTCCGCCTGGGGAGTACGGCCGCAAGGTTAAAACTCAAAGAAATTGACGGGGGCCCGCACAAGCGGTGGAGCATGTGGTTTAATTCGATGCAACGCGAAAAACCTTACCTACCCTTGACATCCTCAGAACTTGTCAGAAATGACTTGGTGCCTTCGGGAACTGAGTGACAGGTGCTGCATGGCTGTCGTCAGCTCGTGTCGTGAGATGTTGGGTTAAGTCCCGTAACGAGCGCAACCCTCGTCCTTAGTTGCCAGCGGTTCAGTCGGGAACTCTAAGGAGACTGCCGGTGATAAACCGGAGGAAGGTGGGGATGATGTCAAGTCATCATGGCCCTTACGGGTAGGGCTACACACGTGCTACAATGGGCAGTACAAAGGGTTGCCAAACCATAAGGTGGAGCCAATCCCAAAAAACTGCTCTTAGTCCGGATTGAAGTCTGCAACTCGACTTCATGAAGCTGGAATCGCTAGTAATCGCGAATCAGAATGTCGCGGTGAATACGTTCTCGGGCCTTGTACACACCGCCCGTCACACCATGGGAGTGAATTGTACCAGAAGCGGGTAGGCTAACCTTCAGTGGAGGCCGCTCACCACGGTGTGGTTCATGA
>81235;tax=k:Bacteria,p:Proteobacteria,c:Betaproteobacteria,o:Nasuia_o,f:Nasuia_f,g:AB001520_g,s:AB001520_s
ATTTAACGCTTGTGACATGCTTTACACATGCAAGTTGTACGTAAATATTTATTTATTTAAGTAGCGCACGGGTGAGTAAAACATTAAAACATGCCTTATAATAAAGGATACAGTTGTGAAAACATCTATAATACTTTATAATAATAATCTAAGGATAAAAGCGGGGAAAACCTCGCGTTATAAGATTGATTAATGTCTGATTAGTTGGTTTTTAAGTTAAAAGCTTACCAAGACTTTGATCAGTAGCTATTCTTTGCGGATGTATAGCCACATTGGGATTGAGATAAGGCCCAAACTCTTACGAGAGGCAGCAGTGGGGAATATTGGACAATGAGCGAAAGCTTGATCCAGCAATGTCACGTGTGTGATGAAGGCCTTCGGGCTGTAAAACACTTTTTTTTAAGAATAAAAAATTTTAACTAATAATTAAAATTTTTGAATGTATTAAAAGAATAAGTACCGGCTAATCACGTGCCAGCAGCCGCGGTAATACGTGGGGTGCTAGCGTTAATCGGAATTATTGGGCGTAAAGTGTGCTAAGATGGTTTAAAAAGATTTATATTAAATCTTTAAGCTGCACTTAAAAAATGTATAAATTACTTTTAAACTAGAGTTAATTATGGGAAAATAGAATTTTATGTGTAGCAATGAAATGCGTTGATATATAAAGGAATGCCAAAAGCGAAAGCATTTTTCTTGTTTATAACTGACATTTATGCACGAAAGCGTGGGTAGCAAACAGGATTAGATACCCTGGTAGTCCACGCCCTAAACTATGTCAATTAACTGTTAAAAATTTTTTTTAGTGGTGTAGCTAACGCGTTAAATTGACCGCCTGGGGACTACGATCGCAAGATTAAAACTCAAAGGAATTGACGGGGACCAGCACAAGCGGTGGATGATGTGGATTAATTCGATGATACGCGAAAAACCTTACCTGCTTTTGACATGACTAGAATTTTATTGAAATATAAAAGTGCTTGTAAAAGAATTAGTACACAGGTGTTGCATGGCTGTCGTCAGCTCGTGTCGTGAGATGTTGGGTTAAGTCCCGCAACGAGCGCAACCCCCACTCTTATTTGCTAAATTTAGAACTTTAAGAGAACAGCTAATGATAAATTTAGAGGAAGGAGGGGATGACTTCAAGTCCTCATGGCCCTTATGGGCAGGGCTTCACACGTCATACAATGGTTAGTACAAAAAGTTGCAAAATTGTGAAATTAAGCTAATCTTTAAAACTAATCTCAGTTCGGATTGTACTCTGCAACTCGAGTACATGAAGTTGGAATCGCTAGTAATCGCAAATCAGCATGTTGCGGTGAATACGTTAACTGGTCTTGTACACACCGCCCGTCACACCATGGAAATAAATTTTACTTTAAATAAAAATTAATATTATTTTATATTTTTATCACAGTAATATTTGTAA
>81236;tax=k:Bacteria,p:Chlamydiae,c:Chlamydiae_c,o:Chlamydiales,f:Chlamydiaceae,g:Chlamydia,s:Chlamydia_abortus
ATTGAACGCTGGCGGCGTGGATGAGGCATGCAAGTCGAACGGAATAATGACTTCGGTTGTTATTTAGTGGCGGAAGGGTTAGTAATACATAGATAATCTGTCCTCAACTTGGGAATAACGGTTGGAAACGACCGCTAATACCGAATGTGGTATGTTTAGGCATCTAAAACATATTAAAGAAGGGGATCTTCGGACCTTTCGGTTAAGGGAGAGTCTATGGGATATCAGCTTGTTGGTGGGGTAATGGCCTACCAAGGTTTTGACGTCTAGGCGGATTGAGAGATTGACCGCCAACACTGGGACTGAGACACTGCCCAGACTTCTACGGAAGGCTGCAGTCGAGAATCTTTCGCAATGGACGAAAGTCTGACGAAGCAACGCCGCGTGTGTGATGAAGGCTCTAGGGTTGTAAAGCACTTTCGCTTGGGAATAAGAGAGATTGGCTAATATCCAATCGATTTGAGCGTACCAGGTAAAGAAGCACCGGCTAACTCCGTGCCAGCAGCTGCGGTAATACGGAGGGTGCTAGCGTTAATCGGATTTATTGGGCGTAAAGGGCGTGTAGGCGGAAAGGAAAGTTAGATGTTAAATCTTGGGGCTCAACCCCAAGCCAGCATCTAATACTATCTTTCTAGAGGGTAGATGGAGAAAAGGGAATTCCACGTGTAGCGGTGAAATGCGTAGATATGTGGAAGAACACCAGTGGCGAAGGCGCTTTTCTAATTTACACCTGACGCTAAGGCGCGAAAGCAAGGGGAGCAAACAGGATTAGATACCCTGGTAGTCCTTGCCGTAAACGATGCATACTTGATGTGGATAGTCTCAACCCTATCCGTGTCGTAGCTAACGCGTTAAGTATGCCGCCTGAGGAGTACACTCGCAAGGGTGAAACTCAAAAGAATTGACGGGGGCCCGCACAAGCAGTGGAGCATGTGGTTTAATTCGATGCAACGCGAAGAACCTTACCTGGGCTTGACATGTATTTGACCGCGGCAGAAATGTCGTTTTCCGCAAGGACAGATACACAGGTGCTGCATGGCTGTCGTCAGCTCGTGCCGTGAGGTGTTGGGTTAAGTCCCGCAACGAGCGCAACCCTTATCGTTAGTTGCCAACACTTAGGGTGGGAACTCTAACGAGACTGCCTGGGTTAACCAGGAGGAAGGCGAGGATGACGTCAAGTCAGCATGGCCCTTATGCCCAGGGCTACACACGTGCTACAATGGCCAGTACAGAAGGTAGCAATATCGCAAGATGGAGCAAATCCTCAAAGCTGGCCCCAGTTCGGATTGTAGTCTGCAACTCGACTACATGAAGTCGGAATTGCTAGTAATGGCGTGTCAGCTATAACGCCGTGAATACGTTCCCGGGCCTTGTACACACCGCCCGTCACATCATGGGAGTTGGTTTTGCCTTAAGTCGTTGACTCAACCTGCAAAGGAGAGAGGCGCCCAAGGTGAGGCTGATGACTGGGATG
>81237;tax=k:Bacteria,p:Firmicutes,c:Bacilli,o:Lactobacillales,f:Streptococcaceae,g:Streptococcus,s:Streptococcus_canis
GACGAACGCTGGCCGCGTGCCTAATACATGCAAGTAGAACGCTGAGGACAGGTGCTTGCACTAGTCTAAGGAGTTGCGAACGGGTGAGTAACGCGTAGGTAACCTACCTGATAGCGGGGGATAACTATTGGAAACGATAGCTAATACCGCATAAAAGTGCTTAACACATGTTAAGAACTTAAAAGGGGCAACTGCTCCACTATGAGATGGACCTGCGTTGTATTAGCTAGTTGGTGAGGTAAAGGCTCACCAAGGCGACGATACATAGCCGACCTGAGAGGGTGATCGGCCACACTGGGACTGAGACACGGCCCAGACTCCTACGGGAGGCAGCAGTAGGGAATCTTCGGCAATGGGGGGAACCCTGACCGAGCAACGCCGCGTGAGTGAAGAAGGTTTTCGGATCGTAAAGCTCTGTTGTTAGAGAAGAACGGTAATGGGAGTGGAAAACCCATTATGTGACGGTAACTAACCAGAAAGGGACGGCTAACTACGTGCCAGCAGCCGCGGTAATACGTAGGTCCCGAGCGTTGTCCGGATTTATTGGGCGTAAAGCGAGCGCAGGCGGTTCTTTAAGTCTGAAGTTAAAGGCATTGGCTCAACCAATGTATGCTTTGGAAACTGGAGAACTTGAGTGCAGAAGGGGAGAGTGGAATTCCATGTGTAGCGGTGAAATGCGTAGATATATGGAGGAACACCGGTGGCGAAAGCGGCTCTCTGGTCTGTAACTGACGCTGAGGCTCGAAAGCGTGGGGAGCAAACAGGATTAGATACCCTGGTAGTCCACGCCGTAAACGATGAGTGCTAGGTGTTAGCCGCTTTCCGGGGCTTAGTGCCGGCTAAGACGCATTAAGCACTCCGCCTGGGGAGTACGACCGCAAGGTTGAAACTCAAAGGAATTGACGGGGGCCCGCACAAGCGGTGGAGCATGTGGTTTAATTCGAAGCAACCAGGAGAACCTTACCAGGTCTTGACATCCCGATGCCCGCTCTAGAGATAGAGTTTTACTTCGGTACATCGGTGACAGGTGGTGCATGGTGGTCGTCAGCTCGTGTCGTGAGAGGTTGGGTTAAGTCCCGCAACGAGCGCAACCCCTATTGTTAGTTGCCATCATTAAGTTGGGCACTCTAGCGAGACTGCGGGTAATAAACCGGAGGAAGGTGGGGATGACGTCAAATCATCATGCCCCTTATGACCTGGGCTACACACGTGCTACAATGGTTGGTACAACGAGTCGCAAGCCGGTGACGGCAAGCTAATCTCTGAAAGCCAATCTCAGTTCGGATTGTAGGCTGCAACTCGCCTACATGAAGTCGGAATCGCTAGTAATCGCGGATCAGCACGCCGCGGTTAATACGTTCCCGGGCCTTGTACACACCGCCCGTCACACCACGAGAGTTTGTAACACCCGAAGTCGGTGAGGTAACCTATTAGGAGCCAGCCGCCTAAGGTGGGATAGATGATTGGGGTG
>81238;tax=k:Bacteria,p:Firmicutes,c:Bacilli,o:Lactobacillales,f:Streptococcaceae,g:Streptococcus,s:Streptococcus_dysgalactiae
GACGAACGCTGGCGGCGTGCCTAATACATGCAAGTAGAACGCTGAGGACTGGTGCTTGCACCGGTCCAAGGAGTTGCGAACGGGTGAGTAACGCGTAGGTAACCTACCTCATAGCGGGGGATAACTATTGGAAACGATAGCTAATACCGCATGACAATGGAGGACCCATGTCTTTCATTTGAAAGGTGCAACTGCATCACTATGAGATGGACCTGCGTTGTATTAGCTAGTTGGTGAGGTAACGGCTCACCAAGGCGACGATACATAGCCGACCTGAGAGGGTGAACGGCCACACTGGGACTGAGACACGGCCCAGACTCCTACGGGAGGCAGCAGTAGGGAATCTTCGGCAATGGACGGAAGTCTGACCGAGCAACGCCGCGTGAGTGAAGAAGGTTTTCGGATCGTAAAGCTCTGTTGTTAGAGAAGAATGATGGTGGGAGTGGAAAATCCACCATGTGACGGTAACTAACCAGAAAGGGACGGCTAACTACGTGCCAGCAGCCGCGGTAATACGTAGGTCCCGAGCGTTGTCCGGATTTATTGGGCGTAAAGCGAGCGCAGGCGGTTCTTTAAGTCTGAAGTTAAAGGCAGTGGCTCAACCACTGTACGCTTTGGAAACTGGAGAACTTGAGTGCAGAAGGGGAGAGTGGAATTCCATGTGTAGCGGTGAAATGCGTAGATATATGGAGGAACACCGGTGGCGAAAGCGGCTCTCTGGTCTGTAACTGACGCTGAGGCTCGAAAGCGTGGGGAGCAAACAGGATTAGATACCCTGGTAGTCCACGCCGTAAACGATGAGTGCTAGGTGTTAGGCCCTTTCCGGGGCTTAGTGCCGGAGCTAACGCATTAAGCACTCCGCCTGGGGAGTACGACCGCAAGGTTGAAACTCAAAGGAATTGACGGGGGCCCGCACAAGCGGTGGAGCATGTGGTTTAATTCGAAGCAACGCGAAGAACCTTACCAGGTCTTGACATCCTCCTGACCGGTCTAGAGATAGACTTTCCCTTCGGGGCAGGAGTGACAGGTGGTGCATGGTTGTCGTCAGCTCGTGTCGTGAGATGTTGGGTTAAGTCCCGCAACGAGCGCAACCCCTATTGTTAGTTGCCATCATTAAGTTGGGCACTCTAGCAAGACTGCCGGTAATAAACCGGAGGAAGGTGGGGATGACGTCAAATCATCATGCCCCTTATGACCTGGGCTACACACGTGCTACAATGGTTGGTACAACGAGTCGCAAGCCGGTGACGGCAAGCTAATCTCTTAAAGCCAATCTCAGTTCGGATTGTAGGCTGCAACTCGCCTACATGAAGTCGGAATCGCTAGTAATCGCGGATCAGCACGCCGCGGTGAATACGTTCCCGGGCCTTGTACACACCGCCCGTCACACCACGAGAGTTTGTAACACCCGAAGTCGGTGAGGTAACCTATTAGGAGCCAGCCGCCTAAGGTGGGATAGATGATTGGGGTG
>81239;tax=k:Bacteria,p:Firmicutes,c:Bacilli,o:Lactobacillales,f:Streptococcaceae,g:Streptococcus,s:Streptococcus_equi
CAGATTGATACGAGCTTGCCTACAATTATTCCTGTGAGTCGCGAACGGGTGAGTAACGCGTAGGTAACCTAGCTTATAGCGGGGGATAACTATTGGAAACGATAGCTAATACCGCATAAAAGTGGTTGACCCATGTTAACTATTTAAAAGGGGCAACAGCTCCACTATGAGATGGACCTGCGTTGTATTAGCTAGTTGGTAGGGTAAAGGCCTACCAAGGCGACGATACATAGCCGACCTGAGAGGGTGAACGGCCACACTGGGACTGAGACACGGCCCAGACTCCTACGGGAGGCAGCAGTAGGGAATCTTCGGCAATGGGGGGAACCCTGACCGAGCAACGCCGCGTGAGTGAAGAAGGTTTTCGGATCGTAAAGCTCTGTTGTTAGAGAAGAACAGTGATGGGAGTGGAAAGTCCATCATGTGACGGTAACTAACCAGAAAGGGACGGCTAACTACGTGCCAGCAGCCGCGGTAATACGTAGGTCCCGAGCGTTGTCCGGATTTATTGGGCGTAAAGCGAGCGCAGGCGGTTTGATAAGTCTGAAGTTAAAGGCAGTGGCTTAACCATTGTATGCTTTGGAAACTGTTAAACTTGAGTGCAGAAGGGGAGAGTGGAATTCCATGTGTAGCGGTGAAATGCGTAGATATATGGAGGAACACCGGTGGCGAAAGCGGCTCTCTGGTCTGTAACTGACGCTGAGGCTCGAAAGCGTGGGGAGCAAACAGGATTAGATACCCTGGTAGTCCACGCCGTAAACGCTGAGTGCTAGGTGTTAGGCCCTTTCCGGGGCTTAGTGCCGGAGCTAACGCATTAAGCACTCCGCCTGGGGAGTACGACCGCAAGGTTGAAACTCAAAGGAATTGACGGGGGCCCGCACAAGCGGTGGAGCATGTGGTTTAATTCGAAGCAACAGCAGGAACCTTACCAGGTCTTGACATCCCGATGCTATTCTTAGAGATAAGAAGTTACTTCGGTAGATTGGAGACAGGTGGTGCATGGTTGTCGTCAGCTCGTGTCGTGAGATGTTGGGTTAAGTCCCGCAACGAGCGCAACCCCTATTGTTAGTTGCCATCATTAAGTTGGGCACTCTAGCGAGACTGCCGGTAATAAACCGGAGGAAGGTGGGGATGACGTCAAATCATCATGCCCCTTATGACCTGGGCTACACACGTGCTACAATGGTTGGTACAACGAGTCGCAACGCGGTGACGGCAAGCTAATCTCTGAAAGCCAATCTCAGTTCGGATTGTAGGCTGCAACTCGCCTACATGAAGTCGGAATCGCTAGTAATCGCGGATCAGCACGCCGCGGTGAATACGTTCCCGGCCTTTGTACACACCGCCCGTCACACCACGAGAGTTTGTAACCACCGAAGTCGGTGAGGTAACCGTTAAGGAGCCAGCCGCCTAAGGTGGGATAGATGATTGGGGTG
>81240;tax=k:Bacteria,p:Firmicutes,c:Bacilli,o:Lactobacillales,f:Streptococcaceae,g:Streptococcus,s:Streptococcus_porcinus
GACGAACGCTGGCGGCGTGCCTAATACATGCAAGTAGAACGCAGAGGACAGGTGCTTGCACCAGTCTAATGAGTTGCGAACGGGTGAGTAACGCGTAGGTAACCTACCTTATAGCGGGGGATAACTATTGGAAACGATAGCTAATACCGCATGAAAGTAGAAGACCCATGTCATCTACTTAAAAGGGGCAACTGCTCCACTATGAGATGGACCTGCGTTGTATTAGCTAGTTGGTGAGGTAAAGGCTCACCAAGGCGACGATACATAGCCGACCTGAGAGGGTGATCGGCCACACTGGGACTGAGACACGGCCCAGACTCCTACGGGAGGCAGCAGTAGGGAATCTTCGGCAATGGGGGGAACCCTGACCGAGCAACGCCGCGTGAGTGAAGAAGGTTTTCGGATCGTAAAGCTCTGTTGTTAGAGAAGAACGGTAATGGGAGTGGAAAATCCATTACGTGACGGTAACTAACCAGAAAGGGACGGCTAACTACGTGCCAGCAGCCGCGGTAATACGTAGGTCCCGAGCGTTGTCCGGATTTATTGGGCGTAAAGCGAGCGCAGGCGGTTTGATAAGTCTGAAGTTAAAGGCTGTGGCTTAACCATAGTTCGCTTTGGAAACTGTCAAACTTGAGTGCAGAAGGGGAGAGTGGAATTCCATGTGTAGCGGTGAAATGCGTAGATATATGGAGGAACACCGGTGGCGAAAGCGGCTCTCTGGTCTGTAACTGACGCTGAGGCTCGAAAGCGTGGGGAGCAAACAGGATTAGATACCCTGGTAGTCCACGCCGTAAACGATGAGTGCTAGGTGTTAGGCCCTTTCCGGGGCTTAGTGCCGGAGCTAACGCATTAAGCACTCCGCCTGGGGAGTACGACCGCAAGGTTGAAACTCAAAGGAATTGACGGGGGCCCGCACAAGTGGTGGAGCATGTGGTTTAATTCGAAGCAACACGAGGAACCTTACCAGGTCTTGACATCCTTCTGACCGGCCTAGAGATAGGCTTTCTCTTCGGAGCAGAAGTGACAGGTGGTGCATGGTTGTCGTCAGCTCGTGTCGTGAGATGTTGGGTTAAGTCCCGCAACGAGCGCAACCCCTATTGTTAGTTGCCATCATTAAGTTGGGCACTCTAGCGAGACTGCCGGTAATAAACCGGAGGAAGGTGGGGATGACGTCAAATCATCATGCCCCTTATGACCTGGGCTACACACGTGCTACAATGGTTGGTACAACGAGTCGCAAGCCGGTGACGGCAAGCTAATCTCTTAAAGCCAATCTCAGTTCGGATTGTAGGCTGCAACTCGCCTACATGAAGTCGGAATCGCTAGTAATCGCGGATCAGCACGCCGCGGTGAATACGTTCCCGGGCCTTGTACACACCGCCCGTCACACCACGAGAGTTTGTAACACCCGAAGTCGGTGAGGTAACCATTTAGGAGCCAGCCGCCTAAGGTGGGATAGATGATTGGGGTG
>81241;tax=k:Bacteria,p:Firmicutes,c:Bacilli,o:Lactobacillales,f:Streptococcaceae,g:Streptococcus,s:Streptococcus_uberis
GAGGACTGGTGCTGCACTGTCCTAAAGGAGTTGCGAACGGGTGAGTAACGCGTAGGTAGGTAACCGCATAGCGGGGGATAACTATTGGAAACGATAGCTAATACCGCATGACAATAGTTACACCATGTACCCTATTTAAAAGGGGCAAATGCTTCACTATGAGATGGACCTACGTTGTATTAGCTAGTTGGTAAGGTAACGGCTTACCAAGGCGACGATACATAGCCGACCTGAGAGGGTGATCGGCCACACTGGGACTGAGACACGGCCCAGACTCCTACGGGAGGCAGCAGTAGGGAATCTTCGGCAATGGGGGGAACCCTGACCGAGCAACGCCGCGTGAGTGAAGAAGGTTTTCGGATCGTAAAGCTCTGTTGTTAGAGAAGAACGGTAATGGGAGTGGAAAATCCATTACGTGACGGTAACTAACCAGAAAGGGACGGCTAACTACGTGCCAGCAGCCGCGGTAATACGTAGGTCCCGAGCGTTGTCCGGATTTATTGGGCGTAAAGCGAGCGCAGGCGGTTTGATAAGTCTGAAGTTAAAGGCTGTGGCTTAACCATAGTACGCTTTGGAAACTGTCAAACTTGAGTGCAGAAGGGGAGAGTGGAATTCCATGTGTAGCGGTGAAATGCGTAGATATATGGAGGAACACCGGTGGCGAAAGCGGCTCTCTGGTCTGTAACTGACGCTGAGGCTCGAAAGCGTGGGGAGCAAACAGGATTAGATACCCTGGTAGTCCACGCCGTAAACGATGAGTGCTAGGTGTTAGGCCCTTTCCGGGGCTTAGTGCCGGAGCTAACGCATTAAGCACTCCGCCTGGGGAGTACGACCGCAAGGTTGAAACTCAAAGGAATTGACGGGGGCCCGCACAAGCGGTGGAGCATGTGGTTTAATTCGAAGCAAACCGAGAACCTTACCAGGTCTTGACATCCCGATGCCCGCTCTAGAGATAGAGCTTTACTTCGGTACATCGGTGACAGGTGGTGCATGGTTGTCGTCAGCTCGTGTCGTGAGATGTTGGGTTAAGTCCCGCAACGAGCGCAACCCCTATTGTTAGTTGCCATCATTAAGTTGGGCACTCTAGCGAGACTGCCGGTAATAAACCGGAGGAAGGTGGGGATGACGTCAAATCATCATGCCCCTTATGACCTGGGCTACACACGTGCTACAATGGTTGGTACAACGAGTCGCAAGCCGGTGACGGCAAGCTAATCTCTTAAAGCCAATCTCAGTTCGGATTGTAGGCTGCAACTCGCCTACATGAAGTCGGAATCGCTAGTAATCGCGGATCAGCACGCCGCGGTGAATACGTTCCCGGGCCTTGTACACACCGCCCGTCACACCACGAGAGTTTGTAACACCCGAAGTCGGTGAGGTAACCTTTTAGGAGCCAGCCGCCTAAGGTGGGATAGATGATTGGGGTG
>81242;tax=k:Bacteria,p:Proteobacteria,c:Gammaproteobacteria,o:Alteromonadales,f:Colwelliaceae,g:Colwellia,s:Colwellia_maris
TTGAACGCTGGCGGCAGGCTTAACACATGCAAGTCGAGCGGTAACAGAGAGTAGCTTGCTACTTTGCTGACGAGCGGCGGACGGGTGAGTAATGCTTGGGAATATGCCTTATGGTGGGGGACAACAGTTGGAAACGACTGCTAATACCGCATAACGTCTACGGACCAAAGGGGGGGATCTTCGGACCTCTCGCCATTTGATTAGCCCAAGTGAGATTAGCTAGTTGGTGAGGTAAAGGCTCACCAAGGCGACGATCTCTAGCTGGTTTGAGAGGATGATCAGCCACACTGGGACTGAGACACGGCCCAGACTCCTACGGGAGGCAGCAGTGGGGAATATTGCACAATGGGCGAAAGCCTGATGCAGCCATGCCGCGTGTGTGAAGAAGGCCTTCGGGTTGTAAAGCACTTTCAGTTGTGAGGAAAGGTTAGTAGTTAATAGCTGCTAGCTGTGACGTTAACAACAGAAGAAGCACCGGCTAACTTCGTGCCAGCAGCCGCGGTAATACGAGGGGTGCAAGCGTTAATCGGAATTACTGGGCGTAAAGCGTTCGTAGGCGGTTATTTAAGCAAGATGTGAAAGCCCAGGGCTCAACCTTGGAACTGCATTTTGAACTGGGTAACTAGAGTACTGTAGAGGGTGGTGGAATTTCCAGTGTAGCGGTGAAATGCGTAGAGATTGGAAGGAACATCAGTGGCGAAGGCGGCCACCTGGACAGATACTGACGCTGAGGAACGAAAGCGTGGGGAGCGAACAGGATTAGATACCCTGGTAGTCCACGCCGTAAACGATGTCAACTAGCCGTTTGTGGACTTGATCCGTGAGTGGCGCAGCTAACGCACTAAGTTGACCGCCTGGGGAGTACGGCCGCAAGGTTAAAACTCAAATGAATTGACGGGGGCCCGCACAAGCGGTGGAGCATGTGGTTTAATTCGATGCAACGCGAAGAACCTTACCATCCCTTGACATCCACAGAAGAGACCAGAGATGGACTTGTGCCTTCGGGAACTGTGTGACAGGTGCTGCATGGCTGTCGTCAGCTCGTGTTGTGAAATGTTGGGTTAAGTCCCGCAACGAGCGCAACCCCTATCCTTATTTGCCAGCGCGTTATGGCGGGAACTCTAAGGAGACTGCCGGTGATAAACCGGAGGAAGGTGGGGACGACGTCAAGTCATCATGGCCCTTACGGGATGGGCTACACACGTGCTACAATGGCAGGTACAGAGGGCAGCAATACCGCGAGGTTGAGCGAATCCCACAAAGCTTGTCGTAGTCCGGATCGGAGTCTGCAACTCGACTCCGTGAAGTCGGAATCGCTAGTAATCGTAGATCAGAATGCTACGGTGAATACGTTCCCGGGCCTTGTACACACCGCCCGTCACACCATGGGAGTGGGATGCAAAAGAAGTGGCTAGTTTAACCCTTCGGGGAGGACGGTCACCACTTTGTGTTTCATGACTGGGGTG
>81243;tax=k:Bacteria,p:Firmicutes,c:Bacilli,o:Bacillales,f:Bacillaceae,g:Caldalkalibacillus,s:AB002644_s
GGCTAATACATGCAAGTCGAGCGAGTGAACAAACAGAAGCCTTCGGGTGGACGTTTGTGGATCTAGCGGCGAACGGGTGAGTAACACGTAGGCAACCTGCCTGTAAGACGGGGATAACTCCGGGAAACCGGAGCTAATACCGGATAATACGTAAGCCCGCATGGGCTAGCGTTGAAAGGTGGCGCAAGCTACCACTTACAGATGGGCCTGCGGCGCATTAGCTAGTTGGTGAGGTAACGGCTCACCAAGGCGACGATGCGTACGCGACCTGAGAGGGTGATCGGCCACACTGGGACTGAGACACGGCCCAGACTCCTACGGGAGGCAGCAGTAGGGAATCTTCGGCAATGGACGAAAGTCTGACCGAGCAACGCCGCGTGAGTGAGGAAGGTTTTCGGATTGTAAAACTCTGTTGTTAGGGAAGAACAAGTACCGTTTGAACAAGGCGGTACCTTGACGGTACCTAACGAGAAAGCCCCGGCTAACTACGTGCCAGCAGCCGCGGTAATACGTAGGGGGCAAGCGTTGTCCGGAATTATTGGGCGTAAAGCGCGCGCAGGCGGTCTCTTAAGTCTGATGTGAAAGCCCACGGCTCAACCGTGGAGGGTCATTGGAAACTGGGAGACTTGAGTGTAGGAGAGGGAAGCGGAATTCCACGTGTAGCGGTGAAATGCGTAGAGATGTGGAGGAACACCAGTGGCGAAGGCGGCTTCCTGGCCTATAACTGACGCTGAGGCGCGAAAGCGTGGGGAGCAAACAGGATTAGATACCCTGGTAGTCCACGCCGTAAACGATGAGTGCTAGGTGTTAGGGGTTTCGATGCCCTTAGTGCCGACGTTAACACAATAAGCACTCCGCCTGGGGAGTACGGCCGCAAGGCTGAAACTCAAAGGAATTGACGGGGACCCGCACAAGCAGTGGAGCATGTGGTTTAATTCGAAGCAACGCGAAGAACCTTACCAGGGCTTGACATCCCGATGCCCCCTCTAGAGATAGAGGTTTCTCTTCGGAGACATCGGTGACAGGTGGTGCATGGTTGTCGTCAGCTCGTGTCGTGAGATGTTGGGTTAAGTCCCGCAACGAGCGCAACCCTTAATCTTAGTTGCCAGCATTCAGTTGGGCACTCTAAGGTGACTGCCGGTGACAAACCGGAGAAGGTGGGGATGACGTCAAATCATCATGCCCCTTATGTCCTGGGCTACACACGTGCTACAATGGGCAGTACAAAGGGTCGCGAAGCCGCGAGGTGGAGCCAATCCCATAAAGCTGCTCTCAGTTCGGATTGTAGGCTGCAACTCGCCTACATGAAGCCGGAATTGCTAGTAATCGCGGATCAGCATGCCGCGGTGAATACGTTCCCGGGTCTTGTACACACCGCCCGTCACACCACGAGAGCTTGTAACACCCGAAGTCGGTGAGGTAACCTTTTAGGAGCCAGCTGCCTAAGGTGGGACAGGTGATTGGGGTG
>81244;tax=k:Bacteria,p:Cyanobacteria,c:Chroobacteria,o:Oscillatoriales,f:Limnothrix_f,g:Phormidium_g6,s:Phormidium_mucicola
GATGAACGCTGGCGGTATGCTTAACACATGCAAGTCGAACGGAATCTTCGGATTTAGTGGCGGACGGGTGAGTAACGCGTAAGAATCTGCCTTCAGGATGGGGACAACGACTGGAAACGGTCGCTAAAACCCAATGTGCCGAGAGGTGAAATATTTATAGCCTGAAGATGAGCTTGCGTCTGATTAGCTAGTTGGAGTGGTAATGGCACACCAAGGCGACAATCAGTAACTGGTCTGAGAGGATGACCAGTCACACTGGGACTGAGACACGGCCTAGACTCCTACGGGAGGCAGCAGTGGGGAATTTTCCGCAATGGGCGAAAGCTGACGGAGCAATACCGCGTGAGGGACGAAGGTCTGTGGATTGTAAACCTCTTTTGTCAGGGACGATAATGACGGTACCTGACGAATAAGCATCGGCTAACTCCGTGCCAGCAGCCGCGGTAAGACGGAGGATGCAAGCGTTATCCGGAATTATTGGGCGTAAAGCGTACGCAGGTGGCTTATCAAGTCTGTTGTTAAAGCGCAAGGCTTAACCTTGTAAAGGCAAAAGAAACTGATAGGCTAGAGTGTGGTAGGGGCAGGAGGAATTCCCGGTGTAGCGGTGAAATGCGTAGATATCGGGAAGAACACCAGCGGCGAAAGCGTCCTGCTAAGCCATAACTGACACTCATGTACGAAAGCTAGGGGAGCGAATGGGATTAGATACCCCAGTAGTCCTAGCCGTAAACGATGGATACTAGGTGTAGTAGGTATCGACCCCTACTGTGCCGTAGCTAACGCGTTAAGTATCCCGCCTGGGGAGTACGGTCGCAAGATTGAAACTCAAAGGAATTGACGGGGGCCCGCACAAGCGGTGGAGTATGTGGTTTAATTCGATGCAACGCGAAGAACCTTACCAGGACTTGACATGTCGCGAATCTCTCTGAAAGGAGAGAGTGCCTTCGGGAGCGCGAACACAGGTGGTGCATGGCTGTCGTCAGCTCGTGTCGTGAGATGTTGGGTTAAGTCCCGCAACGAGCGCAACCCACGTTTTTAGTTGCCATCATTAAGTTGGGCACTCTAGAGAGACTGCCGGTGACAAACCGGAGGAAGGTGTGGATGACGTCAAGTCAGCATGCCCCTTACGTCCTGGGCTACACACGTACTACAATGGCTGGGACAAAGAGCTGCAAGCGAGCGATCGCAAGCCAATCTCATAAACCCAGTCTTAGTTCAGATCGCAGGCTGCAACTCGCCTGCGTGAAGGCGGAATCGCTAGTAATCGCAGATCAGAATGCTGCGGTGAATACGTTCCCGGGCCTTGTACACACCGCCCGTCACACCATGGAAGCTGGTCACGCCCGAAGTCGTTATCCTAACCGTTCGCGGAGGGAGATGCCTAAGGCAGGGCTGGTGACTGGGGTG
>81245;tax=k:Bacteria,p:Cyanobacteria,c:Chroobacteria,o:Chroococcales,f:Spirulina_f,g:Spirulina,s:Spirulina_subsalsa
GATGAACGTTGGCGGTATGCTTAACACATGCAAGTCGAACGGACTCTTCGGAGTTAGTGGCGGACGGGTGAGTAACGCGTGAGAATCTGCCTCTAGGTCGGGGACAACAGTTGGAAACGACTGCTAATCCCGGATGAGCCTGAGGGTAAAAGAGAAATTGCCTAGAGAGGAGCTCGCGTCTGATTAGCTAGATGGTGGGGTAAGAGCCTACCATGGCGACGATCAGTAGCTGTTCTGAGAGGAAGATCAGCCACACTGGGACTGAGACACGGCCCAGACTCCTACGGGAGGCAGCAGTGGGGAATTTTCCGCAATGGGCGAAAGCTGACGGAGCAATACCGCGTGAGGGAAGAAGGCCTTTGGGTCGTAAACCTCTTTTCTGAAGGAAGAAGACCTGACGGTACTTCAGGAATAAGCCTCGGCTAACTCCGTGCCAGCAGCCGCGGTAATACGGAGGAGGCAAGCGTTATCCGGAATTATTGGGCGTAAAGCGTCCGTAGGTGGCTAATCAAGTCTGTGGTCAAAGACTAGAGCTTAACTCTGGGAGGGCCATGGAAACTGAGGAGCTAGAGTGCGGTAGGGGTAGAGGGAATTCCCAGTGTAGCGGTGAAATGCGTAGAGATTGGGAAGAACACCGGTGGCGAAAGCGCTCTACTGGGCCGAGACTGACACTGAGGGACGAAAGCTAGGGGAGCAAAAGGGATTAGATACCCCTGTAGTCCTAGCCGTAAACGATGGAAACTAGGCGTGGCTTGTATCGACCCGAGCCGTGCCGAAGCTAACGCGTTAAGTTTCCCGCCTGGGGAGTACGCACGCAAGTGTGAAACTCAAAGGAATTGACGGGGGCCCGCACAAGCGGTGGAGTATGTGGTTTAATTCGATGCAACGCGAAGAACCTTACCAGGGCTTGACATCTGGCGAATCTTGCCGAAAGGTGAGAGTGCCTTAGGGAACGCCAAGACAGGTGGTGCATGGCTGTCGTCAGCTCGTGTCGTGAGATGTTGGGTTAAGTCCCGCAACGAGCGCAACCCTCGTCCTTAGTTGCCAGCATTAAGTTGGGCACTCTAGGGAGACTGCCGGTGACAAACCGGAGGAAGGTGGGGATGACGTCAAGTCAGCATGCCCCTTACGTCCTGGGCTACACACGTACTACAATGGTTGAGACAAAGGGCAGCGAGCAAGCGATTGTAGGCGAATCCCAGCAAACTCAGCCTCAGTTCAGATTGCAGGCTGCAACTCGCCTGCATGAAGGAGGAATCGCTAGTAATCGCCGGTCAGCATACGGCGGTGAATCCGTTCCCGGGCCTTGTACACACCGCCCGTCACACCATGGAAGCTGGCAACATCCGAAGTCGTTACTCCAACCTTACGAGGAGGAGGGCGCCGAAGGTGGGGCTAGTGACTGGGGTG
>81246;tax=k:Bacteria,p:Cyanobacteria,c:Chroobacteria,o:Oscillatoriales,f:Oscillatoriaceae,g:Phormidium_g3,s:Phormidium_ambiguum
GATGAACGCTGGCGGTCTGCTTAACACATGCAAGTCGAACGAACTCTTCGGAGTTAGTGGCGGACGGGTGAGTAACGCGTGAGAGTCTAGCTTCAGAACGGGGACAACAGAGGGAAACCACTGCTAATACCCGATGTGCCGAGAGGTGAAAGATTTATCATCTGAAGATGAGCTCGCGTCCGATTAGCTAGTTGGTAAGGTAAGAGCTTACCAAGGCGACGATCGGTAGCTGGTCTGAGAGGATGACCAGCCACACTGGGACTGAGACACGGCCCAGACTCCTACGGGAGGCAGCAGTGGGGAATTTTCCGCAATGGGCGAAAGCTGACGGAGCAAGACCGCGTGAGGGAGGAAGGCTCTTGGGTTGTAAACCTCTTTTCTCTGGGAAGAAGATCTGACGGTACCAGAGGAATCAGCATCGGCTAACTCCGTGCCAGCAGCCGCGGTAATACGGAGGATGCAAGCGTTATCCGGAATTATTGGGCGTAAAGCGTCCGTAGGTGGCGGTTCAAGTCTGCCGTTAAAACCAGTAGCTTAACTACTGACAGGCGGTGGAAACTGAACAGCTAGAGTGTGGTAGGGGTAGAGGGAATTCCCAGTGTAGCGGTGAAATGCGTAGAGATTGGGAAGAACACCGGTGGCGAAAGCGCTCTGCTGGACCACAACTGACACTCACGGACGAAAGCTAGGGGAGCGAAAGGGATTAGATACCCCAGTAGTCCTAGCCGTAAACGATGGATACTAGGTGTAGTAGGTATCGACCCCTACTGTGCCGTAGCTAACGCGTTAAGTATCCCGCCTGGGGAGTACGGTCGCAAGATTGAAACTCAAAGGAATTGACGGGGGCCCGCACAAGCGGTGGAGTATGTGGTTTAATTCGATGCAACGCGAAGAACCTTACCAGGACTTGACATGTCGCGAATCTCTCTGAAAGGAGAGAGTGCCTTCGGGAGCGCGAACACAGGTGGTGCATGGCTGTCGTCAGCTCGTGTCGTGAGATGTTGGGTTAAGTCCCGCAACGAGCGCAACCCACGTTTTTAGTTGCCATCATTAAGTTGGGCACTCTAGAGAGACTGCCGGTGACAAACCGGAGGAAGGTGTGGATGACGTCAAGTCAGCATGCCCCTTACGTCCTGGGCTACACACGTACTACAATGGCTGGGACAAAGAGCTGCAAGCGAGCGATCGCAAGCCAATCTCATAAACCCAGTCTTAGTTCAGATCGCAGGCTGCAACTCGCCTGCGTGAAGGCGGAATCGCTAGTAATCGCAGATCAGAATGCTGCGGTGAATACGTTCCCGGGCCTTGTACACACCGCCCGTCACACCATGGAAGCTGGTCACGCCCGAAGTCGTTATCCTAACCGTTCGCGGAGGGAGATGCCTAAGGCAGGGCTGGTGACTGGGGTG
>81247;tax=k:Bacteria,p:Cyanobacteria,c:Chroobacteria,o:Oscillatoriales,f:Prochlorotrichaceae,g:Oscillatoria_g3,s:Oscillatoria_neglecta
GATGAACGCTGGCGGCGTGCTTAACACATGCAAGTCGAACGGACCCTTCGGGTTAGTGGCGGACGGGTGAGTAACGCGTGAGGATCTGCCCTTAGGAGGGGAACAACAGTTGGAAACGACTGCTAATGCCCCATATGCCGAGAGGTGAAATGTAATTCGCCTGAGGATGAACTCGCGTCTGATTAGCTAGTTGGTGAGGTAAGGGCTCACCAAGGCGACGATCAGTAGCTGGTCTAAGAGGATGATCAGCCACACTGGGACTGAGACACGGCCCAGACTCCTACGGGAGGCAGCAGTGGGGAATTTTCCGCAATGGGCGAAAGCTGACGGAGCAACGCCGCGTGAGGGAGGAAGGCCTTAGGGTTGTAACCTCTTTTCTCTGGGAAGAATAATTGACGGTACCAGAGGAATAAGCCTCGGCTAACTCCGTGCCAGCAGCCGCGGTAAGACGGAGGAGGCAAGCGTTATCCGGAATTATTGGGCGTAAAGCGTCCGCAGGCGGCTAATTAAGTCTGTTGTTAAAGCCCACAGCTCAACTGTGGATCGGCAATGGAAACTGGTTGGCTAGAGTGTGGTAGGGGTAGAGGGAATTCCCGGTGTAGCGGTGAAATGCGTAGATATCGGGAAGAACACCAGTGGCGAAGGCGCTCTACTGGGCCACAACTGACGCTGAGGGACGAAAGCTAGGGGAGCGAAAGGGATTAGATACCCCTGTAGTCCTAGCTGTAAACGATGGATACTAGGTGTTGGACGTATCGACCCGTGCAGTACCGTAGCTAACGCGTTAAGTATCCCGCCTGGGGAGTACGCACGCAAGTGTGAAACTCAAAGGAATTGACGGGGGCCCGCACAAGCGGTGGAGGATGTGGTTTAATTCGATGCAACGCGAAGAACCTTACCAAGGCTTGACATGTCGCGAATCTTTCAGAGATGAGAGAGTGCCTTCGGGAGCGCGAACACAGGTGGTGCATGGCTGTCGTCAGCTCGTGTCGTGAGATGTTGGGTTAAGTCCCGCAACGAGCGCAACCCACGTTTTTAGTTGCCATCATTAAGTTGGGCACTCTAAAGAGACTGCCGTGGACAACACGGTGGAAGGTGTGGACGACGTCAAGTCATCATGCCCCTTACGTCTTGGGCTACACACGTCCTACAATGCTACAGACAGAGGGCAGCAAGCATGCGAATGCAAGCAAATCCCATAAACTGTGGCTCAGTTCAGATTGCAGGCTGCAACTCGCCTGCATGAAGGCGGAATCGCTAGTAATCGCAGGTCAGCATACTGCGGTGAATACGTTCCCGGGCCTTGTACACACCGCCCGTCACACCATGGGAGTTGGCCACGCCCGAAGTCGTTACTCTAACCGTTCGCGGAGGAGGGCGCCGAAGGCAGGGCTGATGACTGGGGTG
>81248;tax=k:Bacteria,p:Firmicutes,c:Negativicutes,o:Selenomonadales,f:Selenomonadaceae,g:Mitsuokella,s:Selenomonas_ruminantium
ATGCAAGTCGAACGAGGTAATTGAAAGCTTGCTTTTGAGAACCGAGTGGCAAACGGGTGAGTAACGCGTAGACAACCTGCCGCAAAGATGGGGACAACAGTCCGAAAGGNNCTAATACCGAATGTTGTCAAGCTTCCGCATGGGAGTTTGATTAAAGATGGCCTCTACTTGTAAGCTATCGCTTTGCGATGGGTCTGCGTCTGATTAGCTAGTTGGTGGGGTAACGGCCTACCAAGGCGACGATCAGTAGCCGGTCTGAGAGGATGAACGGCCACATTGGAACTGAGACACGGTCCAGACTCCTACGGGAGGCAGCAGTGGGGAATCTTCCGCAATGGGCGAAAGCTGACGGAGCAACGCCGCGTGAGTGAAGAAGGGTTTCGGCTCGTAAAGCTCTGTTGACGGGGACGAACGTGCGAGATGCGAATAGTTTCTTGCAATGGCGGTACCCGTCGAGGAAGCCACGGCTAACTACGTGCCAGCAGCCGCGGTAATACGTAGGTGGCGAGCGTTGTCCGGAATTATTGGGCGTAAAGGGAGCGCAGGCGGGAAGGCAAGTCAGTCTTAAAAGTGCGGGGCTCAACCCCGTGATGGGATTGAAACTGTCTTTCTTGAGTGCAGGAGAGGAAAGCGGAATTCCTAGTGTAGCGGTGAAATGCGTAGATATTAGGAGGAACACCAGTGGCGAAGGCGGCTTTCTGGACTGTAACTGACGCTGAGGCTCGAAAGCGTGGGGAGCGAACAGGATTAGATACCCTGGTAGTCCACGCCGTAAACGATGAATGCTAGGTGTAGGAGGTATCGACCCCTTCTGTGCCGGAGTTAACGCAATAAGCATTCCGCCTGGGGAGTACGGTCGCAAGACTGAAACTCAAAGGAATTGACGGGGGCCCGCACAAGCGGTGGAGTATGTGGTTTAATTCGACGCAACGCGAAGAACCTTACCAGGGCTTGACATTGAGTGAAAGATCTAGAGATAGATCCCTCCTTCGGGGACACGAAAACAGGTGGTGCATGGCTGTCGTCAGCTCGTGTCGTGAGATGTTGGGTTAAGTCCCGCAACGAGCGCAACCCCTATCATTTGTTGCCAGCACGTTATGGTGGGAACTCAAATGAGACTGCCGCGGACAACGCGGAGGAAGGCGGGGATGACGTCAAGTCATCATGCCCCTTATGTCCTGGGCTACACACGTACTACAATGGGATGGACAGAGAGCAGCGACCCCGCGAGGGCAAGCGAACCCCATAAACCATCTCCCAGTTCGGATTGCAGGCTGCAACCCGCCTGCATGAAGTCGGAATCGCTAGTAATCGCTGGTCAGCATACAGCGGTGAATACGTTCCCGGGCCTTGTACACACCGCCCGTCACACCACGGAAGTCATTCACACCCGAAGCCGGTGGGTAAACCGCAAGGATATAGCCGTCTAAGGTGGGGGCGATGACTGGGGGT
>81249;tax=k:Bacteria,p:Actinobacteria,c:Actinobacteria_c,o:Kineosporiales,f:Kineosporiaceae,g:Kineosporia,s:Kineosporia_aurantiaca
GACGAACGCTGGCGGCGTGCTTAACACATGCAAGTCGAACGGTGAAGCTTCGGGGTGGATCAGTGGCGAACGGGTGAGTAACGCGTGAGTAATCTGCCTCTGACTCTGGGATAACCACGGGAAACGGTGGCTAATACCGGATATGACGTATGGCCGAGTGGTCTGTGCGTGGAAAGTTTTTCGGTCAGAGATGAGCTCGCGGCCTATCAGCTTGTTGGTGGGGTAATGGCCTACCAAGGCGACGACGGGTAGCCGGCCTGAGAGGGCGACCGGCCACACTGGGACTGAGACACGGCCCAGACTCTACGGGAGGCAGCAGTGGGGAATATTGCGCAATGGGCGAAAGCCTGACGCAGCGACGCCGCGTGAGGGATGAAGGCTTCGGGTCGTAAACCTCTTTCAGCAGGGAAGAAGCGAGAGTGACGGTACCTGCAGAAGAAGCACCGGCTAACTACGTGCCAGCAGCCGCGGTAATACGTAGGGTGCAAGCGTTGTCCGGAATTATTGGGCGTAAAGAGCTCGTAGGCGGTCTGTCGCGTCTGCTGTGAAAACCTAGGGCTTAACTCTGGGCGTGCAGTGGGTACGGGCAGGCTAGAGTGCGGTAGGGGAGACTGGAATTCCTGGTGTAGCGGTGAAATGCGCAGATATCAGGAGGAACACCGGTGGCGAAGGCGGGTCTCTGGGCCGTAACTGACGCTGAGGAGCGAAAGCATGGGGAGCGAACAGGATTAGATACCCTGGTAGTCCATGCCGTAAACGTTGGGCGCTAGGTGTGGGGCTCATTCCACGAGTTCTGCGCCGCACTAACGCATTAAGCGCCCCGCCTGGGGAGTACGGCCGCAAGGCTAAAACTCAAAGGAATTGACGGGGGCCCGCACAAGCGGCGGAGCATGCGGATTAATTCGATGCAACGCGAAGAACCTTACCAAGGCTTGACATGGGATGAAAACTCGTAGAGATACGGGGTCCGCAAGGGCGTCTCACAGGTGGTGCATGGTTGTCGTCAGCTCGTGTCGTGAGATGTTGGGTTAAGTCCCGCAACGAGCGCAACCCTCGTTCCATGTAGCCAGCACGTTATGGTGGGGACTCATGGGAGACTGCCGGGTCAACTCGGAGGAAGGTGGGGATGACGTCAAATCATCATGCCCCTTATGTCTTGGGCTTCACGCATGCTACAATGGCCAGTACAAAGGGCTGCGAGACCGTGAGGTGGAGCGAATCCCAAAAAGCTGGTCTCAGTTCGGATCGGGGTCTGCAACTCGNCCCCATGAAGTCGGAGTCGCTAGTAGTCGCAGATCAGCAACGCTGCGGTGAATACGTTCCCGGGCCTTGTACACACCGCCCGTCAAGTCACGAAAGTCGGTAACACCCGAAGCCCATGGCCCAACCGTTCGCGGGGGGAGTGGTCGAAGGTGGGACTGGCGATTGGGACT
>81250;tax=k:Bacteria,p:Actinobacteria,c:Actinobacteria_c,o:Kineosporiales,f:Kineosporiaceae,g:Kineosporia,s:Kineosporia_rhamnosa
GACGAACGCTGGCGGCGTGCTTAACACATGCAAGTCGAACGGTGAAGCTTCGGGGTGGATCAGTGGCGAACGGGTGAGTAACACGTGAGTAATCTGCCCTTGACTCTGGGATAACTTCGGGAAACCGGAGCTAATACCGGATATGACACATAGCCGCATGGTTTGTGTGTGGAAAGATTTATCGGTCAAGGATGAGCTCGCGGCCTATCAGCTTGTTGGTGGGGTAATGGCCTACCAAGGCGACGACGGGTAGCCGGCCTGAGAGGGCGACCGGCCACACTGGACTGAGACACGGCCCAGACTCTACGGGAGGCAGCAGTGGGGAATATTGCGCAATGGGCGAAAGCCTGACGCAGCGACGCCGCGTGAGGGATGAAGGCTTCGGGTCGTAAACCTCTTTCAGCAGGGAAGAAGCGAAAGTGACGGTACCTGCAGAAGAAGCACCGGCTAACTACGTGCCAGCAGCCGCGGTAATACGTAGGGTGCAAGCGTTGTCCGGAATTATTGGGCGTAAAGAGCTCGTAGGCGGTCTGTCGCGTCTGCTGTGAAAACTCAGGGCTTAACCCTGAGCTTGCAGTGGGTACGGGCAGACTAGAGTGCGGTAGGGGAGACTGGAATTCCTGGTGTAGCGGTGAAATGCGCAGATATCAGGAGGAACACCGGTGGCGAAGGCGGGTCTCTGGGCCGTAACTGACGCTGAGGAGCGAAAGCATGGGGAGCGAACAGGATTAGATACCCTGGTAGTCCATGCCGTAAACGTTGGGCGCTAGGTGTGGGGCTCATTCCACGAGTTCCGTGCCGCACTAACGCATTAAGCGCCCCGCCTGGGGAGTACGGCCGCAAGGCTAAAACTCAAAGGAATTGACGGGGGCCCGCACAAGCGGCGGAGCATGCGGATTAATTCGATGCAACGCGAAGAACCTTACCAAGGCTTGACATGGGGTGAAAACTCGCAGAGATGCGGGGTCCGCAAGGGCGCCTCACAGGTGGTGCATGGTTGTCGTCAGCTCGTGTCGTGAGATGTTGGGTTAAGTCCCGCAACGAGCGCAACCCTCGTTCTATGTTGCCAGCACGTTATGGTGGGGACTCATAGGAGACTGCCGGGGTCAACTCGGAGGAAGGTGGGGACGACGTCAAATCATCATGCCCCTTATGTCTTGGGCTTCACGCATGCTACAATGGCCAGTACAAAGGGCTGCGAGACCGTGAGGTGGAGNGAATCCCAAAAAGCTGGTCTCAGTTCGGATCGGGGTCTGCAACTCGACCCCGTGAAGTCGGAGTCGCTAGTAATCGCAGATCAGCAACGCTGCGGTGAATACGTTCCCGGGCCTTGTACACACCGCCCGTCACGTCATGAAAGTCGGTAACACCCGAAGCCGGTGGCCCAACCCGTAAGGGAGGGAGCTGTCGAAGGTGGGACTGGCGATTAGGACG
>81251;tax=k:Bacteria,p:Actinobacteria,c:Actinobacteria_c,o:Micrococcales,f:Microbacteriaceae,g:Microbacterium,s:Microbacterium_thalassium
GATGAACGCTGGCGGCGTGCTTAACACATGCAAGTCGAACGGTGAAGCAGAGCTTGCTCTGTGGATCAGTGGCGAACGGGTGAGTAACACGTGAGCAACCTGCCCCGGACTCTGGGATAAGCGCTGGAAACGGCGTCTAATACTGGATACGAGACGTGATCGCATGGTCAACGTTTGGAAAGATTTTTCGGTCTGGGATGGGCTCGCGGCCTATCAGCTTGTTGGTGAGGTAATGGCTCACCAAGGCGTCGACGGGTAGCCGGCCTGAGAGGGTGACCGGCCACACTGGGACTGAGACACGGCCCAGACTCCTACGGGAGGCAGCAGTSGGGAATATTGCACAATGGGCGGAAGCCTGATGCAGCAACGCCGCGTGAGGGACGACGGCCTTCGGGTTGTAAACCTCTTTTAGCAGGGAAGAAGCGAAAGTGACGTACCTGCAGAAAAAGCGCCGGCTAACTACGTGCCAGCAGCCGCGGTAATACGTAGGGCGCAAGCGTTATCCGGAATTATTGGGCGTAAAGAGCTCGTAGGCGGTCTGTCGCGTCTGCTGTGAAACCCCGAGGCTCAACCTCGGGCCTGCAGTGGGTACGGGCAGACTAGAGTGCGGTAGGGGAGATTGGAATTCCTGGTGTAGCGGTGGAATGCGCAGATATCAGGAGGAACACCGATGGCGAAGGCAGATCTCTGGGCCGTAACTGACGCTGAGGAGCGAAAGGGTGGGGAGCAAACAGGCTTAGATACCCTGGTAGTCCACCCCGTAAACGTTGGGAACTAGTTGTGGGGTCCTTTCCACGGATTCCGTGACGCAGCTAACGCATTAAGTTCCCCGCCTGGGGAGTACGGCCGCAAGGCTAAAACTCAAAGGAATTGACGGGGACCCGCACAAGCGGCGGAGCATGCGGATTAATTCGATGCAACGCGAAGAACCTTACCAAGGCTTGACATACACGAGAACGCTGCAGAAATGTAGAACTCTTTGGACACTCGTGAACAGGTGGTGCATGGTTGTCGTCAGCTCGTGTCGTGAGATGTTGGGTTAAGTCCCGCAACGAGCGCAACCCTCGTTCTATGTTGCCAGCACGTAATGGTGGGAACTCATGGGATACTGCCGGGGTGAACTCGGAGGAAGGTGGGGATGACGTCAAATCATCATGCCCCTTATGTCTTGGGCTTCACGCATGCTACAATGGCCGGTACAAAGGGCTGCAATACCGTGAGGTGGAGCGAATCCCAAAAAGCCGGTCCCAGTTCGGATTGAGGTCTGCAACTCGACCTCATGAAGTCGGAGTCGCTAGTAATCGCAGATCAGCAACGCTGCGGTGAATACGTTCCCGGGTCTTGTACACACCGCCCGTCAAGTCATGAAAGTCGGTAACACCTGAAGCCGGTGGCCTAACCCTTGTGGAGGGAGCTGTCGAAGGTGGGATCGGTAATTAGGACT
>81252;tax=k:Bacteria,p:Actinobacteria,c:Actinobacteria_c,o:Micrococcales,f:Microbacteriaceae,g:Microbacterium,s:Microbacterium_halophilum
GATGAACGCTGGCGGCGTGCTTAACACATGCAAGTCGAACGGTGAAGCAGAGCTTGCTCTGTGGATCAGTGGCGAACGGGTGAGTAACACGTGAGCAACCTGCCCTGGACTCTGGGATAAGCGCTGGAAACGGCGTCTAATACTGGATACGAGACACCACCGCATGGTGAGTGTTTGGAAAGATTTTTCGGTCTGGGATGGGCTCGCGGCCTATCAGCTTGTTGGTGAGGTAATGGCTCACCAAGGCGTCGACGGGTAGCCGGCCTGAGAGGGTGACCGGCCACACTGGGACTGAGACACGGCCCAGACTCTACGGGAGGCAGCAGTGGGGAATATTGCACAATGGGCGAAAGCCTGATGCAGCAACGCCGCGTGAGGGATGACGGCCTTCGGGTTGTAAACCTCTTTTGGCAGGGAAGAAGCTTCGGGTTGACGGTACCTGCAGAAAAAGCGCCGGCTAACTACGTGCCAGCAGCCGCGGTAATACGTAGGGCGCAAGCGTTGTCCGGAATTATTGGGCGTAAAGAGCTCGTAGGCGGTCTGTCGCGTCTGGTGTGAAAACCCCAGGGTCAACCTCGGGCTGCAGTGGGTGGGGGCAGACTAGAGTGCGGTAGGGGAGAGTGGAATTCCTGGTGTAGCGGTGGAATGCGCAGATATCAGGAGGAACACCGATGGCGAAGGCAGATCTCTGGGCCGTTACTGACGCTGAGGAGCGAAAGGGTGGGGAGCGAACAGGCTTAGATACCCTGGTAGTCCACCCCGTAAACGTTGGGAACTAGTTGTGGGGTCCTTTCCACGGATTCCGTGACGCAGCTAACGCATTAAGTTCCCCGCCTGGGGANTACGGCCGCAAGGCTAAAACTCAAAGGAATTGACGGGGACCCGCACAAGCGGCGGAGCATGCGGATTAATTCGATGCAACGCGAAGAACCTTACCAAGGCTTGACATACACCGGAACGCCGTAGAAATACGGAACTCTTTGGACACTGGTGTACAGGTGGTGCATGGTTGTCGTCAGCTCGTGTCGTGAGATGTTGGGTTAAGTCCCGCAACGAGCGCAACCCTCGTTCTATGTTGCCAGCACGTAATGGTGGGAACTCATGGGATACTGCCGGGGTCAACTCGGAGGAAGGTGGGGATGACGTCAAATCATCATGCCCCTTATGTCTTGGGCTTCACGCATGCTACAATGGCCGGTACAATGGGCGGCGATACCGTAAGGTGGAGCGAATCCCAAAAAGCCGGTCCCAGTTCGGATTGAGGTCTGCAACTCGACCTCATGAAGTCGGAGTCGCTAGTAATCGCAGATCAGCAACGCTGCGGTGAATACGTTCCCGGGTCTTGTACACACCGCCCGTCAAGTCATGAAAGTCGGTAACACCTGAAGCCGGTGGCCCAACCCTTGTGGAGGGAGCTGTCGAAGGTGGGATCGGTAATTAGGACT
>81253;tax=k:Bacteria,p:Actinobacteria,c:Actinobacteria_c,o:Micrococcales,f:Microbacteriaceae,g:Microbacterium,s:Microbacterium_arabinogalactanolyticum
TGCTTAACACATGCAAGTCGAACGGTGAAGCCAAGCTTGCTTGGTGGATCAGTGGCGAACGGGTGAGTAACACGTGAGCAACCTGCCCCTGACTCTGGGATAAGCGCTGGAAACGGCGTCTAATACTGGATATGTCCCATCACCGCATGGTGTGTGGGTGGAAAGATTTTTCGGTTGGGGATGGGCTCGCGGCCTATCAGCTTGTTGGTGAGGTAATGGCTCACCAAGGCGTCGACGGGTAGCCGGCCTGAGAGGGTGACCGGCCACACTGGGACTGAGACACGGCCCAGACTCTACGGGAGGCAGCAGTGGGGAATATTGCACAATGGGCGGAAGCCTGATGCAGCAACGCCGCGTGAGGGATGACGGCCTTCGGGTTGTAAACCTCTTTTAGCAGGGAAGAAGCGAAAGTGACGGTACCTGCAGAAAAAGCGCCGGCTAACTACGTGCCAGCAGCCGCGGTAATACGTAGGGTGCAAGCGTTATCCGGAATTATTGGGCGTAAAGAGCTCGTAGGCGGTTTGTCGCGTCTGCTGTGAAATCCCGAGGCTCAACCTNNNNNNNNCAGTGGGTACGGGCAGACTAGAGTGCGGTAGGGGAGATTGGAATTCCTGGTGTAGCGGTGGAATGCGCAGATATCAGGAGGAACACCGATGGCGAAGGCAGATCTCTGGGCCGAACTGACGCTGAGGAGCGAAAGGGTGGGGAGCAAACAGGCTTAGATACCCTGGTAGTCCACCCCGTAAACGTTGGGAACTAGTTGTGGGGTCCTTTCCACGGATTCCGTGACGCAGBTAACGCATTAAGTTCCCCGCCTGGGGAGTACGGCCGCAAGGCTAAAACTCAAAGGAATTGACGGGGACCCGCACAAGCGGCGGAGCATGCGGATTAATTCGATGCAACGCGAAGAACCTTACCAAGGCTTGACATACACGAGAACGGGCCAGAAATGGTCAACTCTTTGGACCGTCGTGAACAGGTGGTGCATGGTTGTCGTCAGCTCGTGTCGTGAGATGTTGGGTTAAGTCCCGCAACGAGCGCAACCCTCGTTCTATGTTGCCAGCACGTAATGGTGGGAACTCATGGGATACTGCCGGGGTCAACTCGGAGGAAGGTGGGGTAGACGTCAAATCATCATGCCCCTTATGTCTTGGGCTTCACGCATGCTACAATGGCCGGTACAATGGGCTGCGATACCGTAAGGTGGAGCGAATCCCAAAAAGCCGGTCCCAGTTCGGATTGAGGTCTGCAACTCGACCTCATGAAGTCGGAGTCGCTAGTAATCGCAGATCAGCAACGCTGCGGTGAATACGTTCCCGGGTCTTGTACACACCGCCCGTCAAGTCATGAAAGTCGGTAACACCTGAAGCCGGTGGCCTAACCCTTGTGGAGGGAGCCGTCGAAGGTGGGATTGGTAATTAGGACT
>81254;tax=k:Bacteria,p:Actinobacteria,c:Actinobacteria_c,o:Micrococcales,f:Microbacteriaceae,g:Microbacterium,s:Microbacterium_keratanolyticum
GATGAACGCTGGCGGCGTGCTTAACACATGCAAGTCGAACGGTGAAGCAGGAGCTTGCTCTTGTGGATCAGTGGCGAACGGGTGAGTAACACGTGAGCAACCTGCCCCGGACTCTGGGATAAGCGCTGGAAACGGCGTCTAATACTGGATACGAGTAGCGACCGCATGGTCAGCTATTGGAAAGAATTTCGGTCTGGGATGGGCTCGCGGCCTATCAGCTTGTTGGTGAGGTAATGGCTCACCAAGGCGTCGACGGGTAGCCGGCCTGAGAGGGTGACCGGCCACACTGGGACTGAGACACGGCCCAGACTCCTACGGGAGGCAGCAGTGGGGAATATTGCACAATGGGCGCAAGCCTGATGCAGCAACGCCGCGTGAGGGATGACGGCCTTCGGGTTGTAAACCTCTTTTAGTAGGGAAGAAGCGAAAGTGACGGTACCTGCAGAAAAAGCGCCGGCTAACTACGTGCCAGCAGCCGCGGTAATACGTAGGGCGCAAGCGTTATCCGGAATTATTGGGCGTAAAGAGCTCGTAGGCGGTTTGTCGCGTCTGCTGTGAAATCTGGGGGCTCAACCTCNAGCCTGCAGTGGGTACGGGCAGACTAGAGTGCGGTAGGGGAGATTGGAATTCCTGGTGTAGCGGTGGAATGCGCAGATATCAGGAGGAACACCGATGGCGAAGGCAGATCTCTGGGCCGTAACTGACGCTGAGGAGCGAAAGGGTGGGGAGCAAACAGGCTTAGATACCCTGGTAGTCCACCCCGTAAACGTTGGGAACTAGTTGTGGGGTCCATTCCACGGATTCCGTGACGCAGCTAACGCATTAAGTTCCCCGCCTGGGGAGTACGGCCGCAAGGCTAAAACTCAAAGGAATTGACGGGGACCCGCACAAGCGGCGGAGCATGCGGATTAATTCGATGCAACGCGAAGAACCTTACCAAGGCTTGACATATACGAGAACGGGCCAGAAATGGTCAACTCTTTGGACACTCGTAAACAGGTGGTGCATGGTTGTCGTCAGCTCGTGTCGTGAGATGTTGGGTTAAGTCCCGCAACGAGCGCAACCCTCGTTCTATGTTGCCAGCACGTAATGGTGGGAACTCATGGGATACTGCCGGGGTCAACTCGGAGGAAGGTGGGGATGACGTCAAATCATCATGCCCCTTATGTCTTGGGCTTCACGCATGCTACAATGGCCGGTACAAAGGGCTSBAATACCGCGAGGTGGAGCGAATCCCAAAAAGCCGGTCCCAGTTCGGATTGAGGTCTGCAACTCGACCTCATGAAGTCGGAGTCGCTAGTAATCGCAGATCAGCAACGCTGCGGTGAATACGTTCCCGGGTCTTGTACACACCGCCCGTCAAGTCATGAAAGTCGGTAACACCTGAAGCCGGTGGCCTAACCCTTGTGGAGGGAGTCGTCGAAGGTGGGATCGGTAATTAGGACT
>81255;tax=k:Bacteria,p:Actinobacteria,c:Actinobacteria_c,o:Micrococcales,f:Microbacteriaceae,g:Microbacterium,s:Microbacterium_luteolum
CGTGCTTAACACATGCAAGTCGAACGGTGAACACGGAGCTTGCTCTGTGGGATCAGTGGCGAACGGGTGAGTAACACGTGAGCAACCTGCCCCTGACTCTGGGATAAGCGCTGGAAACGGCGTCTAATACTGGATATGTGACGTGACCGCATGGTCTGCGTCTGGAAAGATTTTTCGGTTGGGGATGGGCTCGCGGCCTATCAGCTTGTTGGTGAGGTAATGGCTCACCAAGGCGTCGACGGGTAGCCGGCCTGAGAGGGTGACCGGCCACACTGGGACTGAGACACGGCCCAGACTCTACGGGAGGCAGCAGTGGGGAATATTGCACAATGGGCGCAAGCCTGATGCAGCAACGCCGCGTGAGGGATGACGGCCTTCGGGTTGTAAACCTCTTTTAGCAGGGAAGAAGCGAAAGTGACGGTACCTGCAGAAAAAGCGCCGGCTAACTACGTGCCAGCAGCCGCGGTAATACGTAGGGCGCAAGCGTTATCCGGAATTATTGGGCGTAAAGAGCTCGTAGGCGGTTTGTCGCGTCTGCTGTGAAATCCGGAGGCTCAACCTNNNNNNNNCAGTGGGTACGGGCAGACTAGAGTGCGGTAGGGGAGATTGGAATTCCTGGTGTAGCGGTGGAATGCGCAGATATCAGGAGGAACACCGATGGCGAAGGCAGATCTCTGGGCCGTAACTGACGCTGAGGCGCGAAAAGGTGGGGAGCAAACAGGCTTAGATACCCTGGTAGTCCACCCCGTAAACGTTGGGAACTAGTTGTGGGGTCCATTCCACGGATTCCGTGACGCACGTAACGCATTAAGTTCCCCGCCTGGGGAGTACGGCCGCAAGGCTAAAACTCAAAGGAATTGACGGGGACCCGCACAAGCGGCGGAGCATGCGGATTAATTCGATGCAACGCGAAGAACCTTACCAAGGCTTGACATACACGAGAACGGGCCAGAAATGGTCAACTCTTTGGACACTCGTAAACAGGTGGTGCATGGTTGTCGTCAGCTCGTGTCGTGAGATGTTGGGTTAAGTCCCGCAACGAGCGCAACCCTCGTTCTATGTTGCCAGCACGTAATGGTGGGAACTCATGGGATACTGCCGGGGTCAACTCGGAGGAAGGTGGGGATGACGTCAAATCATCATGCCCCTTATGTCTTGGGCTTCACGCATGCTACAATGGCCGGTACAAAGGGCTGCAATACCGCGAGGTGGAGCGAATCCCAAAAAGCCGGTCCCAGTTCGGATTGAGGTCTGCAACTCGACCTCATGAAGTCGGAGTCGCTAGTAATCGCAGATCAGCAACGCTGCGGTGAATACGTTCCCGGGTCTTGTACACACCGCCCGTCAAGTCATGAAAGTCGGTAACACCTGAAGCCGGTGGCCTAACCCTTGTGGAGGGAGCCGTCGAAGGTGGGATCGGTAATTAGGACT
>81256;tax=k:Bacteria,p:Actinobacteria,c:Actinobacteria_c,o:Micrococcales,f:Microbacteriaceae,g:Microbacterium,s:Microbacterium_saperdae
TGCTTAACACATGCAAGTCGAACGGTGAACACGGAGCTTGCTTGTGGGATCAGTGGCGAACGGGTGAGTAACACGTGAGCAACCTACCCCTGACTCTGGGATAAGCGCTGGAAACGGCGTCTAATACTGGATATGTGGCGTGACCGCATGGTCTGCGTCTGGAAAGATTTTTCGGTTGGGGATGGGCTCGCGGCCTATCAGCTTGTTGGTGAGGTAATGGCTCACCAAGGCGTCGACGGGTAGCCGGCCTGAGAGGGTGACCGGCCACACTGGGACTGAGACACGGCCCAGACTCTACGGGAGGCAGCAGTGGGGAATATTGCACAATGGGCGCAAGCCTGATGCAGCAACGCCGCGTGAGGGATGACGGCCTTCGGGTTGTAAACCTCTTTTAGCAGGGAAGAAGCGAGAGTGACGGTACCTGCAGAAAAAGCGCCGGCTAACTACGTGCCAGCAGCCGCGGTAATACGTAGGGCGCAACGTTATCCGGAATTATTGGGCGTAAAGAGCTCGTAGGCGTTTTGTCGCGTCTGCNNNGAAATCCGGAGGGTCAACCTCCGGCCTGCAGTGGGTACGGGCAGACTAGAGTGCGGTAGGGGAGATTGGAATTCCTGGTGTAGCGGTGGAATGCGCAGATATCAGGAGGAACACCGATGGCGAAGGCAGATCTCTGGGCCGTAACTGACGCTGAGGAGCGAAAGGGTGGGGAGCAAACAGGCTTAGATACCCTGGTAGTCCACCCCGTAAACGTTGGGAACTAGTTGTGGGGTCCATTCCACGGATTCCGTGACGCAGCTAACGCATTAAGTTCCCCGCCTGGGGAGTACGGCCGCAAGGCTAAAACTCAAAGGAATTGACGGGGACCCGCACAAGCGGCGGAGCATGCGGATTAATTCGATGCAACGCGAAGAACCTTACCAAGGCTTGACATATACGAGAACGGGCCAGAAATGGTCAACTCTTTGGACACTCGTAAACAGGTGGTGCATGGTTGTCGTCAGCTCGTGTCGTGAGATGTTGGGTTAAGTCCCGCAACGAGCGCAACCCTCGTTCTATGTTGCCAGCACGTAATGGTGGGAACTCATGGGATACTGCCGGGGTCAACTCGGAGGAAGGTGGGGATGACGTCAAATCATCATGCCCCTTATGTCTTGGGCTTCACGCATGCTACAATGGCCGGTACAAAGGGCTGCAATACCGCGAGGTGGAGCGAATCCCAAAAAGCCGGTCCCAGTTCGGATTGAGGTCTGCAACTCGACCTCATGAAGTCGGAGTCGCTAGTAATCGCAGATCAGCAACGCTGCGGTGAATACGTTCCCGGGTCTTGTACACACCGCCCGTCAAGTCATGAAAGTCGGTAACACCTGAAGCCGGTGGCCTAACCCTTATGGAGGGAGCCGTCGAAGG
>81257;tax=k:Bacteria,p:Actinobacteria,c:Actinobacteria_c,o:Micrococcales,f:Microbacteriaceae,g:Microbacterium,s:Microbacterium_terrae
GATGAACGCTGGCGGCGTGCTTAACACATGCAAGTCGAACGGTGAAGCCCAGCTTGCTGGGTGGATCAGTGGCGAACGGGTGAGTAACACGTGAGCAACCTGCCCCTGACTCTGGGATAAGCGCTGGAAACGGTGTCTAATACTGGATATGAGCTACCACCGCATGGTGAGTGGTTGGAAAGATTTTTCGGTTGGGGATGGGCTCGCGGCCTATCAGCTTGTTGGTGAGGTAATGGCTCACCAAGGCGTCGACGGGTAGCCGGCCTGAGAGGGTGACCGGCCACACTGGGACTGAGACACGGCCCAGACTCTACGGGAGGCAGCAGTGGGGAATATTGCACAATGGGCGGAAGCCTGATGCAGCAACGCCGCGTGAGGGACGACGGCTTCGGGTTGTAAACCTCTTTTAGCAGGGAAGAAGCGAGAGTGACGGTACCTGCAGAAAAAGCGCCGGCTAACTACGTGCCAGCAGCCGCGGTAATACGTAGGGCGCAAGCGTTATCCGGAATTATTGGGCGTAAAGAGCTCGTAGGCGGTTTGTCGCGTCTGCTGTGAAAACCCGAGGCTCAACCTNNGGGCTGCAGTGGGTACGGGCAGACTAGAGTGCGGTAGGGGAGATTGGAATTCCTGGTGTAGCGGTGGAATGCGCAGATATCAGGAGGAACACCGATGGCGAAGGCAGATCTCTGGGCCGTAACTGACGCTGAGGAGCGAAAGGGTGGGGAGCAAACAGGCTTAGATACCCTGGTAGTCCACCCCGTAAACGTTGGGAACTAGTTGTGGGGTCCTTTCCACGGATTCCGTGACGCACGTAACGCATTAAGTTCCCCGCCTGGGGAGTACGGCCGCAAGGCTAAAACTCAAAGGAATTGACGGGGACCCGCACAAGCGGCGGAGCATGCGGATTAAATCGATGCAACGCGAAGAACCTTACCAAGGCTTGACATACACGAGAACGCTGCAGAAATGTAGAACTCTTTGGACACTCGTGAACAGGTGGTGCATGGTTGTCGTCAGCTCGTGTCGTGAGATGTTGGGTTAAGTCCCGCAACGAGCGCAACCCTCGTTCTATGTTGCCAGCACGTAATGGTGGGAACTCATGGGATACTGCCGGGGTCAACTCGGAGGAAGGTGGGGATGACGTCAAATCATCATGCCCCTTATGTCTTGGGCTTCACGCATGCTACAATGGCCGGTACAAAGGGCTGCAATACCGTGAGGTGGAGCGAATCCCAAAAAGCCGGTCCCAGTTCGGATTGAGGTCTGCAACTCGACCTCATGAAGTCGGAGTCGCTAGTAATCGCAGATCAGCAACGCTGCGGTGAATACGTTCCCGGGTCTTGTACACACCGCCCGTCAAGTCATGAAAGTCGGTAACACCTGAAGCCGGTGGCCTAACCCTTGTGGAGGGAGCCG
>81258;tax=k:Bacteria,p:Actinobacteria,c:Actinobacteria_c,o:Micrococcales,f:Microbacteriaceae,g:Microbacterium,s:Microbacterium_terregens
AACGCTGGCGGCGTGCTTAACACATGCAAGTCGAACGGTGAAAGAGAGCTTGCTCTCTGGATCAGTGGCGAACGGGTGAGTAACACGTGAGCAATCTGCCCCTGACTCTGGGATAAGCGCTGGAAACGGCGTCTAATACCGGATACGAGCTGCGAAGGCATCTTCAGCAGCTGGAAAGAACTTCGGTCAGGGATGAGCTCGCGGCCTATCAGCTAGTTGGTGAGGTAATGGCTCACCAAGGCGTCGACGGGTAGCCGGCCTGAGAGGGTGACCGGCCACACTGGGACTGAGACACGGCCCAGACTCTACGGGAGGCAGCAGTGGGGAATATTGCACAATGGGCGCAAGCCTGATGCAGCAACGCCGCGTGAGGGACGACGGCCTTCGGGTTGTAAACCTCTTTTAGCAGGGAAGAAGCGAAGTGACGGTACCTGCAGAAAAAGCACCGGCTAACTACGTGCCAGCAGCCGCGGTAATACGTAGGGTGCAAGCGTTATCCGGAATTATTGGGCGTAAAGAGCTCGTAGGCGGTTTGTCGCGTCTGCTGTGAAACCCCGAGGCTCAACCTCGGGCCTGCAGTGGGTACGGGCAGACTAGAGTGCGGTAGGGGAGATTGGAATTCCTGGTGTAGCGGTGGAATGCGCAGATATCAGGAGGAACACCGATGGCGAAGGCAGATCTCTGGGCCGTAACTGACGCTGAGGAGCGAAAGGGTGGGGAGCAAACAGGCTTAGATACCCTGGTAGTCCACCCCGTAAACGTTGGGAACTAGTTGTGGGGTCCATTCCACGGATTCCGTGACGCAGSTAACGCATTAAGTTCCCCGCCTGGGGAGTACGGCCGCAAGGCTAAAACTCAAAGGAATTGACGGGGACCCGCACAAGCGGCGGAGCATGCGGATTAATTCGATGCAACGCGAAGAACCTTACCAAGGCTTGACATATACGAGAACGGGCTAGAAATAGTCAACTCTTTGGACACTCGTAAACAGGTGGTGCATGGTTGTCGTCAGCTCGTGTCGTGAGATGTTGGGTTAAGTCCCGCAATGAGCGCAACCCTCGTTCTATGTTGCCAGCACGTAATGGTGGGAACTCATGGGATACTGCCGGGGTCAACTCGGAGGAAGGTGGGGATGACGTCAAATCATCATGCCCCTTATGTCTTGGGCTTCACGCATGCTACAATGGCCGGTACAAAGGGCTGCAATACCGTAAGGTGGAGCGAATCCCAAAAAGCCGGTCCCAGTTCGGATTGAGGTCTGCAACTCGACCTCATGAAGTCGGAGTCGCTAGTAATCGCAGATCAGCAACGCTGCGGTGAATACGTTCCCGGGTCTTGTACACACCGCCCGTCAAGTCATGAAAGTCGGTAACACCTGAAGCCGGTGGCCTAACCCTTGTGGAGGGAGCCGTCGAAGGTGGGATTGGTAATTAGG
>81259;tax=k:Bacteria,p:Actinobacteria,c:Actinobacteria_c,o:Micrococcales,f:Microbacteriaceae,g:Microbacterium,s:Microbacterium_schleiferi
TGCTTAACACATGCAAGTCGAACGGTGAAGCAGAGCTTGCTCTGTGGATCAGTGGCGAACGGGTGAGTAACACGTGAGCAATCTGCCCCTGACTCTGGGATAAGCGCTGGAAACGGCGTCTAATACCGGATAAGTGACTGCGAAGGCATCTTCAGCAGCTGGAAAGAATTTCGGTCAGGGATGAGCTCGCGGCCTATCAGCTTGTTGGTGAGGTAACGGCTCACCAAGGCGTCGACGGGTAGCCGGCCTGAGAGGGTGACCGGCCACACTGGGACTGAGACACGGCCCAGACTCTACGGGAGGCAGCAGTGGGGAATATTGCACAATGGGCGAAAGCCTGATGCAGCAACGCCGCGTGAGGGACGACGGCCTTCGGGTTGTAAACCTCTTTTAGCAGGAAAGAAGCGAAAGTGACGGTACCTGCAGAAAAAGCGCCGGCTAACTACGTGCCAGCAGCCGCGGTAATACGTAGGGCGCAAGCGTTATCCGGAATTATTGGGCGTAAAGAGCTCGTAGGCGGTCTGTCGCGTCTGCTGTGAAAACCCGAGGCTCAACCTNNNNCCTGCAGTGGGTACGGGCAGACTAGAGTGCGGTAGGGGAGATTGGAATTCCTGGTGTAGCGGTGGAATGCGCAGATATCAGGAGGAACACCGATGGCGAAGGCAGATCTCTGGGCCGTAACTGACGCTGAGGAGCGAAAGGGTGGGGAGCAAACAGGCTTAGATACCCTGGTAGTCCACCCCGTAAACGTTGGGAACTAGTTGTGGGGTCCATTCCACGGATTCCGTGACGCACGTAACGCATTAAGTTCCCCGCCTGGGGAGTACGGCCGCAAGGCTAAAACTCAAAGGAATTGACGGGGACCCGCACAAGCGGCGGAGCATGCGGATTAATTCGATGCAACGCGAAGAACCTTACCAAGGCTTGACATATACGAGAACGGGCCAGAAATGGTCAACTCTTTGGACACTCGTAAACAGGTGGTGCATGGTTGTCGTCAGCTCGTGTCGTGAGATGTTGGGTTAAGTCCCGCAACGAGCGCAACCCTCGTTCTATGTTGCCAGCACGTAATGGTGGGAACTCATGGGATACTGCCGGGGTCAACTCGGAGGAAGGTGGGGATGACGTCAAATCATCATGCCCCTTATGTCTTGGGCTTCACGCATGCTACAATGGCCGGTACAAAGGGCTGCAATACCGCGAGGTGGAGCGAATCCCAAAAAGCCGGTCCCAGTTCGGATTGAGGTCTGCAACTCGACCTCATGAAGTCGGAGTCGCTAGTAATCGCAGATCAGCAACGCTGCGGTGAATACGTTCCCGGGTCTTGTACACACCGCCCGTCAAGTCATGAAAGTCGGTAACACCTGAAGCCGGTGGCCCAACCCTTGTGGAGGGAGCCGTCGAAGGTGGGATCGGTAATTAGGACT
>81260;tax=k:Bacteria,p:Actinobacteria,c:Actinobacteria_c,o:Micrococcales,f:Microbacteriaceae,g:Microbacterium,s:Microbacterium_chocolatum
TGCTTACAACATGCAAGTCGAACGGTGAAGCCAAGATTGCTTGGTGGATCAGTGGCGAACGGGTGAGTAACACGTGAGCAKCCTGCCCTGAACTCTGGGATAAGCGCTGGAAACGGCGTCTAATACTGGATATGAGCTGCGGAGGCATCTTCGTGGTTGGAAAGATTTTTCGGTTNNNNATGGGCTCGCGGCCTATCAGCTTGTTGGTGAGGTAATGGCTCACCAAGGCGTCGACGGGTAGCCGGCCTGAGAGGGTGACCGGCCACACTGGGACTGAGACACGGCCCAGACTCTACGGGAGGCAGCAGTGGGGAATATTGCACAATGGGCGGAAGCTTGATGCAGCAACGCCGCGTGAGGGATGACGGCTTCGGGTTGTAAACCTCTTTTAGCAGGGAAGAAGCGAAAGTGACGGTACCTGCAGAAAAAGCGCCGGCTAACTACGTGCCAGCAGCCGCGGTAATACGTAGGGCGCAACCGTTATCCGGAATTATTGGGCGTAAAGAGCTCGTAGGCGGTTTGTCGCGTCTGCTGTGAAATCCCGAGGCTCAACCTCGGGTGTGCAGTGGGTACGGGCAGACTAGAGTGCGGTAGGGGAGATTGGAATTCCTGGTGTAGCGGTGGAATGCGCAGATATCAGGAGGAACACCGATGGCGAAGGCAGATCTCTGGGCCGTAACTGACGCTGAGGAGCGAAAGGGTGGGGAGCAAAGAGGCTTAGATACCCTGGTAGTCCACCCCGTAAACGTTGGGAACTAGTTGTGGGGTCCATTCCTCGGATTCCGTGACGCAGCTAACGCATTAAGTTCCCCGCCTGGGGAGTACGGCCGCAAGGCTAAAACTCAAAGGAATTGACGGGGACCCGCACAAGCGGCGGAGCATGCGGATTAATTCGATGCAACGCGAAGAACCTTACCAAGGCTTGACATACACGAGAACGCTGCAGAAATGTAGAACTCTTTGGACACTCGTGAACAGGTGGTGCATGGTTGTCGTCAGCTCGTGTCGTGAGATGTTGGGTTAAGTCCCGCAACGAGCGCAACCCTCGTTCTATGTTGCCAGCACGTAATGGTGGGAACTCATGGGATACTGCCGGGGTCAACTCGGAGGAAGGTGGGGTAGACGTCAAATCATCATGCCCCTTATGTCTTGGGCTTCACGCATGCTACAATGGCCGGTACAAAGGGCTGCAATACCGCGAGGTGGAGCGAATCCCAAAAAGCCGGTCCCAGTTCGGATTGAGGTCTGCAACTCGACCTCATGAAGTCGGAGTCGCTAGTAATCGCAGATCAGCAACGCTGCGGTGAATACGTTCCCGGGTCTTGTACACACCGCCCGTCAAGTCATGAAAGTCGGTAACACCTGAAGCCGGTGGCCCAACCCTTGTGGAGGGAGCCGTCGAAGGTGGGATCGGTAATTAGGACT
>81261;tax=k:Bacteria,p:Actinobacteria,c:Actinobacteria_c,o:Micrococcales,f:Microbacteriaceae,g:Microbacterium,s:Microbacterium_aurantiacum
GATGAACGCTGGCGGCGTGCTTAACACATGCAAGTCGAACGGTGAAGCCAAGCTTGCTTGGTGGATCAGTGGCGAACGGGTGAGTAACACGTGAGCAACCTGCCCTGAACTCTGGGATAAGCGCTGGAAACGGCGTCTAATACTGGATATGAGCTGCGGAGGCATCTTCGTGGTTGGAAAGATTTTTCGGTTTGGCATGGGCTCGCGGCCTATCAGCTTGTTGGTGAGGTAATGGCTCACCAAGGCGTCGACGGGTAGCCGGCCTGAGAGGGTGACCGGCCACACTGGGACTGAGACACGGCCCAGACTCTACGGGAGGCAGCAGTGGGGAATATTGCACAATGGGCGGAAGCCTGATGCAGCAACGCCGCGTGAGGGATGACGGCTTCGGGTTGTAAACCTCTTTTAGCAGGGAAGAAGCGAAAGTGACGGTACCTGCAGAAAAAGCGCCGGCTAACTACGTGCCAGCAGCCGCGGTAATACGTAGGGCGCAAGCGTTATCCGGAATTATTGGGCGTAAAGAGCTCGTAGGCGGTTTGTCGCGTCTGCTGTGAAATCTGGGGGCTCAACCTCGAGCCTGCAGTGGGTACGGGCAGACTAGAGTGCGGTAGGGGAGATTGGAATTCCTGGTGTAGCGGTGGAATGCGCAGATATCAGGAGGAACACCGATGGCGAAGGCAGATCTCTGGGCCGTAACTGACGCTGAGGAGCGAAAGGGTGGGGAGCAAACAGGCTTAGATACCCTGGTAGTCCACCCCGTAAACGTTGGGAACTAGTTGTGGGGTCCATTCCACGGATTCCGTGACGCAGCTAACGCATTAAGTTCCCCGCCTGGGGAGTACGGCCGCAAGGCTAAAACTCAAAGGAATTGACGGGGACCCGCACAAGCGGCGGAGCATGCGGATTAATTCGATGCAACGCGAAGAACCTTACCAAGGCTTGACATACACGAGAACGCTGCAGAAATGTAGAACTCTTTGGACACTCGTGAACAGGTGGTGCATGGTTGTCGTCAGCTCGTGTCGTGAGATGTTGGGTTAAGTCCCGCAACGAGCGCAACCCTCGTTCTATGTTGCCAGCACGTAATGGTGGGAACTCATGGGATACTGCCGGGGTCAACTCGGAGGAAGGTGGGGATGACGTCAAATCATCATGCCCCTTATGTCTTGGGCTTCACGCATGCTACAATGGCCGGTACAAAGGGCTGCAATACCGCGAGGTGGAGCGAATCCCAAAAAGCCGGTCCCAGTTCGGATTGAGGTCTGCAACTCGACCTCATGAAGTCGGAGTCGCTAGTAATCGCAGATCAGCAACGCTGCGGTGAATACGTTCCCGGGTCTTGTACACACCGCCCGTCAAGTCATGAAAGTCGGTAACACCTGAAGCCGGTGGCCCAACCCTTGTGGAGGGAGCCGTCGAAGGTGGGATCGGTAATTAGGACT
>81262;tax=k:Bacteria,p:Proteobacteria,c:Gammaproteobacteria,o:Enterobacterales,f:Enterobacteriaceae,g:Pluralibacter,s:Pluralibacter_gergoviae
ACGCTGGCGGCAGGCCTAACACATGCAAGTCGAACGGTAGCAGAAAGAAGCTTGCTTCTTTGCTGACGAGTGGCGGACGGGTGAGTAATGTCTGGGAAACTGCCCGATGGAGGGGGATAACTACTGGAAACGGTAGCTAATACCGCATAACGTCTTCGGACCAAAGAGGGGGACCTTCGGGCCTCTTGCCATCGGATGTGCCCAGATGGGATTAGCTAGTAGGTGGGGTAACGGCTCACCTAGGCGACGATCCCTAGCTGGTCTGAGAGGATGACCAGCCACACTGGAACTGAGACACGGTCCAGACTCCTACGGGAGGCAGCAGTGGGGAATATTGCACAATGGGCGCAAGCCTGATGCAGCCATGCCGCGTGTATGAAGAAGGCCTTCGGGTTGTAAAGTACTTTCAGCGGGGAGGAAGGGAGTGAGGTTAATAACCTCANTCATTGACGTTACCCGCAGAAGAAGCACCGGCTAACTCCGTGCCAGCAGCCGCGGTAATACGGAGGGTGCAAGCGTTAATCGGAATTACTGGGCGTAAAGCGCACGCAGGCGGTCTGTCAAGTCGGATGTGAAATCCCCGGGCTCAACCTGGGAACTGCATTCGAAACTGGCAGGCTTGAGTCTCGTAGAGGGGGGTAGAATTCCAGGTGTAGCGGTGAAATGCGTAGAGATCTGGAGGAATACCGGTGGCGAAGGCGGCCCCCTGGACGAAGACTGACGCTCAGGTGCGAAAGCGTGGGGAGCAAACAGGATTAGATACCCTGGTAGTCCACGCCGTAAACGATGTCTACTTGGAGGCTGTGGTCTTGAACCGTGGCTTCCGGAGCTAACGCGTTAAGTAGACCGCCTGGGGAGTACGGCCGCAAGGTTAAAACTCAAATGAATTGACGGGGGCCCGCACAAGCGGTGGAGCATGTGGTTTAATTCGATGCAACGCGAAGAACCTTACCTACTCTTGACATCCAGAGAACTTAGCAGAGATGCTTTGGTGCCTTCGGGAACTCTGAGACAGGTGCTGCATGGCTGTCGTCAGCTCGTGTTGTGAAATGTTGGGTTAAGTCCCGCAACGAGCGCAACCCTTATCCTTTGTTGCCAGCGGTCCGGCCGGGAACTCAAAGGAGACTGCCAGTGATAAACTGGAGGAAGGTGGGGATGACGTCAAGTCATCATGGCCCTTACGAGTAGGGCTACACACGTGCTACAATGGCGCATACAAAGAGAAGCGACCTCGCGAGAGCAAGCGGACCTCATAAAGTGCGTCGTAGTCCGGATTGGAGTCTGCAACTCGACTCCATGAAGTCGGAATCGCTAGTAATCGTGGATCAGAATGCCACGGTGAATACGTTCCCGGGCCTTGTACACACCGCCCGTCACACCATGGGAGTGGGTTGCAAAAGAAGTAGGTAGCTTAACCTTCGGGAGGGCGCTTACCACTTTGTGATTCATG
>81263;tax=k:Bacteria,p:Proteobacteria,c:Gammaproteobacteria,o:Enterobacterales,f:Yersiniaceae,g:Serratia,s:Serratia_rubidaea
ACGCTGGCGGCAGGCCTAACACATGCAAGTCGAGCGGCAGCGGGAGGAAGCTTGCTTCCTCGCCGGCGAGCGGCGGACGGGTGAGTAATGTCTGGGGATCTGCCCGATGGAGGGGGATAACCACTGGAAACGGTGGCTAATACCGCATAACGTCGCAAGACCAAAGTGGGGGACCTTCGGGCCTCACACCATCGGATGAACCCAGATGGGATTAGCTAGTAGGTGGGGTAATGGCTCACCTAGGCGACGATCCCTAGCTGGTCTGAGAGGATGACCAGCCACACTGGAACTGAGACACGGTCCAGACTCCTACGGGAGGCAGCAGTGGGGAATATTGCACAATGGGCGCAAGCCTGATGCAGCCATGCCGCGTGTGTGAAGAAGGCCTTCGGGTTGTAAAGCACTTTCAGCGAGGAGGAAGGTGGTGAGCTTAATACGCTCATCAATTGACGTTACTCGCAGAAGAAGCACCGGCTAACTCCGTGCCAGCAGCCGCGGTAATACGGAGGGTGCAAGCGTTAATCGGAATTACTGGGCGTAAAGCGCACGCAGGCGGTTTGTTAAGTCAGATGTGAAATCCCCGAGCTTAACTTGGGAACTGCATTTGAAACTGGCAAGCTAGAGTCTCGTAGAGGGGGGTAGAATTCCAGGTGTAGCGGTGAAATGCGTAGAGATCTGGAGGAATACCGGTGGCGAAGGCGGCCCCCTGGACGAAGACTGACGCTCAGGTGCGAAAGCGTGGGGAGCAAACAGGATTAGATACCCTGGTAGTCCACGCCGTAAACGATGTCGATTTGGAGGTTGTGCCCTTGAGGCGTGGCTTCCGGAGCTAACGCGTTAAATCGACCGCCTGGGGAGTACGGCCGCAAGGTTAAAACTCAAATGAATTGACGGGGGCCCGCACAAGCGGTGGAGCATGTGGTTTAATTCGATGCAACGCGAAGAACCTTACCTACTCTTGACATCCAGAGAACTTTCCAGAGATGGATTGGTGCCTTCGGGAACTCTGAGACAGGTGCTGCATGGCTGTCGTCAGCTCGTGTTGTGAAATGTTGGGTTAAGTCCCGCAACGAGCGCAACCCTTATCCTTTGTTGCCAGCGGTTCGGCCGGGAACTCAAAGGAGACTGCCAGTGATAAACTGGAGGAAGGTGGGGATGACGTCAAGTCATCATGGCCCTTACGAGTAGGGCTACACACGTGCTACAATGGCGTATACAAAGAGAAGCGAACCTGCGAGGGCAAGCGGACCTCATAAAGTACGTCGTAGTCCGGATTGGAGTCTGCAACTCGACTCCATGAAGTCGGAATCGCTAGTAATCGTAGATCAGAATGCTACGGTGAATACGTTCCCGGGCCTTGTACACACCGCCCGTCACACCATGGGAGTGGGTTGCAAAAGAAGTAGGTAGCTTAACCTTCGGGAGGGCGCTTACCACTTTGT
>81264;tax=k:Bacteria,p:Proteobacteria,c:Gammaproteobacteria,o:Enterobacterales,f:Enterobacteriaceae,g:Klebsiella,s:Klebsiella_oxytoca
ACGCTGGCGGCAGGCCTAACACATGCAAGTCGAACGGTAGCACAGAGAGCTTGCTCTCGGGTGACGAGTGGCGGACGGGTGAGTAATGTCTGGGAAACTGCCTGATGGAGGGGGATAACTACTGGAAACGGTAGCTAATACCGCATAACGTCGCAAGACCAAAGAGGGGGACCTTCGGGCCTCTTGCCATCAGATGTGCCCAGATGGGATTAGCTAGTAGGTGGGGTAACGGCTCACCTAGGCGACGATCCCTAGCTGGTCTGAGAGGATGACCAGCCACACTGGAACTGAGACACGGTCCAGACTCCTACGGGAGGCAGCAGTGGGGAATATTGCACAATGGGCGCAAGCCTGATGCAGCCATGCCGCGTGTATGAAGAAGGCCTTCGGGTTGTAAAGTACTTTCAGCGGGGAGGAAGGTGATAAGGTTAATAACCTTANCAATTGACGTTACCCGCAGAAGAAGCACCGGCTAACTCCGTGCCAGCAGCCGCGGTAATACGGAGGGTGCAAGCGTTAATCGGAATTACTGGGCGTAAAGCGCACGCAGGCGGTCTGTCAAGTCGGATGTGAAATCCCCGGGCTCAACCTGGGAACTGCATTCGAAACTGGCAGGCTGGAGTCTTGTAGAGGGGGGTAGAATTCCAGGTGTAGCGGTGAAATGCGTAGAGATCTGGAGGAATACCGGTGGCGAAGGCGGCCCCCTGGACAAAGACTGACGCTCAGGTGCGAAAGCGTGGGGAGCAAACAGGATTAGATACCCTGGTAGTCCACGCTGTAAACGATGTCGACTTGGAGGTTGTTCCCTTGAGGAGTGGCTTCCGGAGCTAACGCGTTAAGTCGACCGCCTGGGGAGTACGGCCGCAAGGTTAAAACTCAAATGAATTGACGGGGGCCCGCACAAGCGGTGGAGCATGTGGTTTAATTCGATGCAACGCGAAGAACCTTACCTACTCTTGACATCCAGAGAACTTAGCAGAGATGCTTTGGTGCCTTCGGGAACTCTGAGACAGGTGCTGCATGGCTGTCGTCAGCTCGTGTTGTGAAATGTTGGGTTAAGTCCCGCAACGAGCGCAACCCTTATCCTTTGTTGCCAGCGATTCGGTCGGGAACTCAAAGGAGACTGCCAGTGATAAACTGGAGGAAGGTGGGGATGACGTCAAGTCATCATGGCCCTTACGAGTAGGGCTACACACGTGCTACAATGGCATATACAAAGAGAAGCGACCTCGCGAGAGCAAGCGGACCTCATAAAGTATGTCGTAGTCCGGATTGGAGTCTGCAACTCGACTCCATGAAGTCGGAATCGCTAGTAATCGTGGATCAGAATGCCACGGTGAATACGTTCCCGGGCCTTGTACACACCGCCCGTCACACCATGGGAGTGGGTTGCAAAAGAAGTAGGTAGCTTAACCTTCGGGAGGGCGCTTACCACTTTGTG
>81265;tax=k:Archaea,p:Crenarchaeota,c:Thermoprotei,o:Thermoproteales,f:Thermoproteaceae,g:Thermocladium,s:Thermocladium_modestius
GACCCGACCGCTATCGGGGTGAGGCTTAGCCATGCGAGTCGGATGTCTTGGGGATCCGCCAGGGCATGGCGGACGGCTCAGTAACACGTGGCCAACCTACCCTAGGGAGGGGAATAACCCCGGGAAACTGGGGCTAATTCCCCATAGGAGAGGGAAGCTGGAAGGCTCCCTCCCCGAAAGGAACCGCGCCGGCACCCGGCGCGATTCGCCCTAGGATGGGGCTGCGGTCCATCATGGTTGTTGGTGGGGTAATGGCCCACCAAGCCGAAGACGGATGGGGGCCGTGAGAGCGGGAGCCCCGAGATGGGCACTGAGACAAGGGCCCAGGCCCTATGGGGTGCAGCAGGCGCGAAACCTCCGCAATGCAGGAAACTGCGACGGGGTTACCCCGAGTGCTACCCGATGAGGGTAGCTTTTCCCCGGTGTAGAAAGCCGGGGGAATAAGCGGGGGGCAAGTCTGGTGTCAGCCGCCGCGGTAATACCAGCTCCGCGAGTGGTCGGGGTGATTACTGGGCCTAAAGCGCCCGTAGCCGGCCCGGCAAGCCTTCTCTGAAATCCCCGGGCTCAACCCGGGGGCTGGGGAAGGTACTGCCGGGCTTGGGGGCGGGAGAGGCCGAGGGTACTCCTGGGGTAGGGGCGAAATCCGATAATCCCAGGAGGACCACCAGTGGCGGAGGCGCTCGGCTGGAACGCGCCCGACGGTGAGGGGCGAAAGCTGGGGGAGCAAAGGGGATTAGATACCCCTGTAGTCCCAGCTGTAAACTATGCGGGCTAGCTGTTGGGCGGGCTTAGAGCCCGCCCAGTGGCGTAGGGAAGCCGTTAAGCCCGCCGCCTGGGGAGTACGGCCGCAAGGCTGAAACTTAAAGGAATTGGCGGGGGGGCACCACAAGGGGTGAAGCTTGCGGCTTAATTGGAGTCAACGCCGGAAACCTTACCCAGGGCGACAGCAAGATGATGGCCAGGCTAACGACCTTGCCTGATGAGCTGAGAGGAGGTGCATGGCCGTCGCCAGCTCGTGCTGTGAAGTGTCCGGTTAAGTCCGGCAACGAGCGAGACCCCCACTTCTAGTTGCCACCCGGTTCTTCGGAATCGGGGGCACACTAGAGGGACTGCCGGCGTAAGCCGGAGGAAGGAGGGGGCCACGGCAGGTCAGTATGCCCCGAAACCCTGGGGCCGCACGCGAGCTGCAATGGCTGGAACAGCGGGATTCGACCCCGAGAGGGGGAGATGATCCCGTAAATCCAGCCCCAGTAGGGATCGAGGGTTGCAATTCACCCTCGTGAACGTGGAATCCCTAGTAACCGCGTGTCACCAACGCGCGGTGAATACGTCCCTGCCCCTTGCACACACCGCCCGTCGCGCCATCCAAGGGAGTTTCTAGCGAGGCTCCTTGGCTAGCGCCGGGGAGTCGAGCTGGGGGCTCCCGAGGAGGGCGAAGTCGTAACAAGGTGGCCGTAGGGGAACCTG
>81266;tax=k:Bacteria,p:Aquificae,c:Aquificae_c,o:Aquificales,f:Hydrogenothermaceae,g:Sulfurihydrogenibium,s:AB005736_s
CGCGAACGTTGNCGGCGTNCCTAACACATGCAAGTCGTGGGGCAGCAGGCTACTACCTTCGGGTAGTAGTGCTGGCGGCCGGCAAACGGGTGAGTAACGCGTAGCTTACCTACCCATAGGTTAGGGATAACCATCCGAAAGGGTGGCTAATACCCAATAATGAGGAGACTCCAAAGCCTTTGTGGGCACCTATGGATGGGGCTGCGTCCCATCAGCTAGTTGGTGAGGTAATGGCTCACCAAGGCTACGACGGGTAACCGGTCTGAGAGGATAATCGGTCACAGTGGGACTGAGACACGGCCCGCACAACTACGGGGGGCAGCAGTGGGGATATTGGGAAATGGCCGAAAGGTCGACCAGAAACGCCGCGTGGTGGATGGAGCCCTTCGGGGTGTAAACACCTTTTCTGGGGGAAGATAATGACGGTACCCCAGGANTAAGGGACGGTTAACTACGTGCCAGAAGCCGNGGTAATACGTTGGTCCCAAACGTNGCGCGAAATTACTGGGCGTAAAGGATCCGTAGGCGGTCTGGTAAGTGGAAGGTGAAATCCTACGGCTCAACCGTAGAATTGCCTCCCAAACTGCTGAACTTGAGGAAGGGAGAGGTCGGCGGAATTCCCGGTGTAGCGGTGAAATGCGTAGATATCGGGAGGAACACCAGTGGCGAAGGCGGCCGACTGGAACTGTCCTGAAACTGAGGGACAAAAGCTAGGGGAGAAAACCGGATTAGATACCCGGGTAGTCCTAGCCGTAAACGATGGATGCTAGATGTAGCCTACGAAAGTAGGCTGTGCCGCAAGCTAACGCGTTAAGCATCCCGCCTGGGAAGTACGGCCGCAAGGTTGAAACTCAAAGGAATTGACGGGGACCCGCACAACCGGTGGAGCGTCTGGTTTAATTCGATGCTAACCGAAAAACCTCACCAGGGTTTGACATGCGGTGTGTCGGGTATGAAAGTACCCTAGGCCATGATTTATTCATGGCCGCGCCGCACAGGTGGTGCATGGTCGTCGTCAGCTCGTGTCGTGAGATGTTGGGTTAAGTCCCGCAACGAGCGCAACCCTTTCCCTGTGTTACCAGCGGGTAATGCCGGGTACTCACAGGGGACTGCCGGCGATAAGTCGGAGGAAGGAGGGGATGACGTCAGATCAGTATGCCCTTTATGCCCTGGGCTACACAGGCGCTACAGTGGCAGGGACAATGGGTCGCAACGCAGCAATGCAGAGCTAATCCCCTAAACCCTGTCGTGGTGCGGATTGGGGGTTGCAACTCACCCCCATGAAGTCGGAATCGCTAG
>81267;tax=k:Bacteria,p:Actinobacteria,c:Actinobacteria_c,o:Streptomycetales,f:Streptomycetaceae,g:Streptomyces,s:Streptomyces_yanii
AGNGGCGAACGGGTGAGTAACACGTGGGCAATCTGCCCTTCACTCTGGGACAAGCCCTGGAAACGGGGTCTAATACCGGATAACACTCTGTCCCGCATGGGACGGGGTTAAAAGCTCCGGCGGTGAAGGATGAGCCCGCGGCCTATCAGCTTGTTGGTGGGGTGATGGCCTACCAAGGCGACGACGGGTAGCCGGCCTGAGAGGGCGACCGGCCACACTGGGACTGAGACACGGCCCAGACTCTACGGGAGGCAGCAGTGGGGAATATTGCACAATGGGCGAAAGCCTGATGCAGCGACGCCGCGTGAGGGATGACGGCTTCGGGTTGTAAACCTCTTTCAGCAGGGAAGAAGCGAGAGTGACGGTACCTGCAGAAGAAGCGCCGGCTAACTACGTGCCAGCAGCCGCGGTAATACGTAGGGCGCAAGCGTTGTCCGGAATTATTGGGCGTAAAGAGCTCGTAGGCGGCTTGTTGCGTCGGTTGTGAAAGCCCGGGGCTTAACCCCGGGTCTGCAGTCGATACGGGCAGGCTAGAGTGTGGTAGGGGAGATCGGAATTCCTGGTGTAGCGGTGAAATGCGCAGATATCAGGAGGAACACCGGTGGCGAAGGCGGATCTCTGGGCCATTACTGACGCTGAGGAGCGAAAGCGTGGGGAGCGAACAGGATTAGATACCCTGGTAGTCCACGCCGTAAACGTTGGGAACTAGGTGTTGGCGACATTCCACGTCGTCGGTGCCGCAGCTAACGCATTAAGTTCCCCGCCTGGGGAGTACGGCCGCAAGGCTAAAACTCAAAGGAATTGACGGGGGCCCGCACAAGCAGCGGAGCATGTGGCTTAATTCGACGCAACGCGAAGAACCTTACCAAGGCTTGACATATACCGGAAAGCATCAGAGATGGTGCCCCCCTTGTGGTCGGTATACAGGTGGTGCATGGCTGTCGTCAGCTCGTGTCGTGAGATGTTGGGTTAAGTCCCGCAACGAGCGCAACCCTTGTTCTGTGTTGCCAGCATGCTTCGGGGTGATGGGGACTCACAGGAGACTGCCGGGGTCAACTCGGAGGAAGGTGGGGACGACGTCAAGTCATCATGCCCCTTATGTCTTGGGCTGCACACGTGCTACAATGGCCGGTACAATGAGCTGCGATGCCGCGAGGCGGAGCGAATCTCAAAAAGCCGGTCTCAGTTCGGATTGGGGTCTGCAACTCGACCCCATGAAGTCGGAGTTGCTAGTAATCGCAGATCAGCATTGCTGCGGTGAATACGTTCCCGGGCCTTGTACACACCGCCCGTCACGTCACGAAAGTCGGTAACACCCGAAGCCGGTGGCCCAACCCCTTGTGGGAGGGAGCTGTCGAAGGTGGGACTGGCGATTGGGACG
>81268;tax=k:Bacteria,p:Actinobacteria,c:Actinobacteria_c,o:Frankiales,f:Sporichthyaceae,g:Sporichthya,s:Sporichthya_brevicatena
GACGAACGCTGGCGGCGTGCTTTACACATGCAAGTCGAACGTGAACCACTTCGGGTGGGGATCAGTGGCGAACGGGTGAGTAACACGTGGGCAACCTGCCCCTAGCTCTGGGATAACTCCGGGAAACCGGAGCTAATACCGGATATGACATCGAGCGGCATCGCTCGATGTGGAAAGTTTTTCGGCTAGGAATGGGCCCGCGGCCTATCAGCTTGTTGGTGGGGTAACGGCCTACCAAGGCGACGACGGGTAGCCGGCCTGAGAGGGCGACCGGCCACACTGGGACTGAGACACGGCCCAGACTCTACGGGAGGCAGCAGTGGGGAATATTGCGCAATGGGCGAAAGCCTGACGCAGCGACGCCGCGTGAGGGACGAAGGCTTCGGGTCGTAAACCTCTTTCAGCAGGGACGAAGCGAAAGTGACGGTACCTGCAGAAGAAGCACCGGCTAACTACGTGCCAGCAGCCGCGGTAATACGTAGGGTGCAAGCGTTGTCCGGAATTATTGGGCGTAAAGAGCTCGTAGGCGGCTTGTCACGTCTGCTGTGAAAACTCGGGGCTCAACCCCGAGCCTGCAGTGGATACGGGCTAGCTAGAGTGCGGTAGGGGAGACTGGAATTCCTGGTGTAGCGGTGAAATGCGCAGATATCAGGAGGAACACCGGTGGCGAAGGCGGGTCTCTGGACCGATACTGACGCTGAGGAGCGAAAGCGTGGGGAGCGAACAGGATTAGATACCCTGGTAGTCCACGCCGTAAACGTTGGGCGCTAGGTGTGGGATCTTTCCACGATCTCCGTGCCGCASTAACGCATTAAGCGCCCCGCCTGGGGAGTACGGCCGCAAGGCTAAAACTCAAAGGAATTGACGGGGGCCCGCACAAGCGGCGGAGCATGTGGCTTAATTCGACGCAACGCGAAGAACCTTACCAAGGCTTGACATATAGGGAAAACTGGCAGAGATGNCAGGTCCGCAAGGGCCCTATACAGGTGGTGCATGGTTGTCGTCAGCTCGTGTCGTGAGATGTTGGGTTAAGTCCCGCAACGAGCGCAACCCTCGTTCTATGTTGCCAGCGCGTAATGGCGGGGACTCATAGGAGACTGCCGGGGTCAACTCGGAGGAAGGTGGGGATGACGTCAAATCATCATGCCCCTTATGTCTTGGGCTGCACACATGCTACAATGGCCGGTACAAAGGGCTGCGATACCGCAAGGTGGAGCGAATCCCAAAAAGCCGGTCTCAGTTCGGATTGGGGTCTGCAACTCGACCCCATGAAGTCGGAGTCGCTAGTAATCGCAGATCAGCAACGCTGCGGTGAATACGTTCCCGGGCCTTGTACACACCGCCCGTCACGTCACGAAAGTCGGTAACACCCGAAGCCGGTGGCCCAACCCTTGTGGAGGGAGCCGTCGAAGGTGGGACTGGCGATTGGGACG
>81269;tax=k:Bacteria,p:Actinobacteria,c:Actinobacteria_c,o:Micromonosporales,f:Micromonosporaceae,g:Virgisporangium,s:Virgisporangium_ochraceum
GACGAACGCTGGCGGCGTGCTTAACACATGCAAGTCGAGCGGAAAGCCCTTTCGGGGGTACTCGAGCGGCGAACGGGTGAGTAACACGTGAGTAACCTCCTCTGGCTTTGGGATAACCCTCGGAAACGGGGGCTAATACCGAATATTCATCTCTGCGGCATCGTGGGTGTTGGAAAGTTTTTCGGCCAGGGATGGGCTCGCGGCCTATCAGCTTGTTGGTGGGGTAATGGCCTACCAAGGCGGCGACGGGTAGCCGGCCTGAGAGGGCGACCGGCCACACTGGGACTGAGACACGGCCCAGACTCTACGGGAGGCAGCAGTGGGGAATATTGCACAATGGGCGGAAGCCTGATGCAGCGACGCCGCGTGAGGGATGACGGCTTCGGGTTGTAAACCTCTTTCGACAGGGACGAAGCGCAAGTGACGGTACCTGGAGAAGAAGCACCGGCCAACTACGTGCCAGCAGCCGCGGTAAGACGTAGGGTGCGAGCGTTGTCCGGATTTATTGGGCGTAAAGAGCTCGTAGGCGGCTCGTCGCGTCGACCGTGAAAACCCGCAGCTTAACTGCGGGCTTGCGGTTGATACGGGCGGGCTAGAGTTCGGTAGGGGAGACTGGAATTCCTGGTGTAGCGGTGAAATGCGCAGATATCAGGAGGAACACCGGTGGCGAAGGCGGGTCTCTGGGCCGATACTGACGCTGAGGAGCGAAAGCGTGGGGAGCGAACAGGATTAGATACCCTGGTAGTCCACGCTGTAAACGTTGGGCGCTAGGTGTGGGGGCCTCTCCGGTTCTCTGTGCCGCANNTAACGCATTAAGCGCCCCGCCTGGGGAGTACGGCCGCAAGGCTAAAACTCAAAGGAATTGACGGGGGCCCGCACAAGCGGCGGAGCATGCGGATTAATTCGATGCAACGCGAAGAACCTTACCTGGGTTTGACATGGCCGCAAAACTCGCAGAGATGCGGGGTCTTCGGGGGCGGTCACAGGTGGTGCATGGCTGTCGTCAGCTCGTGTCGTGAGATGTTGGGTTAAGTCCCGCAACGAGCGCAACCCTTGTCCGATGTTGCCAGCGGGTTATGCCGGGGACTCATCGGAGACTGCCGGGGTCAACTCGGAGGAAGGTGGGGATGACGTCAAGTCATCATGCCCCTTATGTCCAGGGCTTCACGCATGCTACAATGGCCGGTACAAAGGGCTGCGATACCGTGAGGTGGAGCGAATCCCAAAAAGCCGGTCTCAGTTCGGATCGGGGTCTGCAACTCGACCCCGTGAAGTCGGAGTCGCTAGTAATCGCAGATCAGCAACGCTGCGGTGAATACGTTCCCGGGCCTTGTACACACCGCCCGTCACGTCACGAAAGTCGGCAACACCCGAAGCCGGTGGCCCAACCCTTGTGGAGGGAGCCGTCGAAGGTGGGGCTGGCGATTGGGACG
>81270;tax=k:Bacteria,p:Actinobacteria,c:Actinobacteria_c,o:Micromonosporales,f:Micromonosporaceae,g:Virgisporangium,s:Virgisporangium_aurantiacum
GACGAACGCTGGCGGCGTGCTTAACACATGCAAGTCGAGCGGAAAGGCCTCTTCGGGGGTACTCGAGCGGCGAACGGGTGAGTAACACGTGAGTAACCTGCCTCTGGCTTTGGGATAACCCTCGGAAACGGGGGCTAATACCGAATATTCAGCTCTAAGGGCATCTTTGGGGTTGGAAAGTTTTTCGGCTAGGGATGGGCTCGCGGCCTATCAGCTTGTTGGTGGGGTAATGGCCTACCAAGGCGGCGACGGGTAGCCGGCCTGAGAGGGCGACCGGCCACACTGGGACTGAGACACGGCCCAGACTCTACGGGAGGCAGCAGTGGGGAATATTGCACAATGGGCGGAAGCCTGATGCAGCGACGCCGCGTGAGGGATGACGGCTTCGGGTTGTAAACCTCTTTCGACAGGGACGAAGCGAGAGTGACGGTACCTGGAGAAGAAGCACCGGCCAACTACGTGCCAGCAGCCGCGGTAAGACGTAGGGTGCGAGCGTTGTCCGGATTTATTGGGCGTAAAGAGCTCGTAGGCGGCTCGTCGCGTCGACCGTGAAAACCCGCAGCTTAACTGCGGGCTTGCGGTTGATACGGGCGGGCTAGAGTTCGGTAGGGGAGACTGGAATTCCTGGTGTAGCGGTGAAATGCGCAGATATCAGGAGGAACACCGGTGGCGAAGGCGGGTCTCTGGGCCGATACTGACGCTGAGGAGCGAAAGCGTGGGGAGCGAACAGGATTAGATACCCTGGTAGTCCACGCTGTAAACGTTGGGCGCTAGGTGTGGGGGCCTCTCCGGTTCTCTGTGCCGCANNTAACGCATTAAGCGCCCCGCCTGGGGAGTACGGCCGCAAGGCTAAAACTCAAAGGAATTGACGGGGGCCCGCACAAGCGGCGGAGCATGCGGATTAATTCGATGCAACGCGAAGANCCTTACCTGGGTTTGACATGGCCGCAAAANTCGCAGAGATGTGGGGTCTTCGGGGGCGGTCACAGGTGGTGCATGGCTGTCGTCAGCTCGTGTCGTGAGATGTTGGGTTAAGTCCCGCAACGAGCGCAACCCTTGTCCGATGTTGCCAGCGGGTTATGCCGGGGACTCATCGGAGACTGCCGGGGTCAACTCGGAGGAAGGTGGGGATGACGTCAAGTCATCATGCCCCTTATGTCCAGGGCTTCACGCATGCTACAATGGCCGGTACAAAGGGCTGCGATACCGTGAGGTGGAGCGAATCCCAAAAAGCCGGTCTCAGTTCGGATCGGGGTCTGCAACTCGACCCCGTGAAGTCGGAGTCGCTAGTAATCGCAGATCAGCAACGCTGCGGTGAATACGTTCCCGGGCCTTGTACACACCGCCCGTCACGTCACGAAAGTCGGCAACACCCGAAGCCGGTGGCCCAACCCGTAAGGAGGGAGCCGTCGAAGGTGGGGCTGGCGATTGGGACG
>81271;tax=k:Bacteria,p:Actinobacteria,c:Actinobacteria_c,o:Streptosporangiales,f:Streptosporangiaceae,g:Acrocarpospora,s:Acrocarpospora_pleiomorpha
GACGAACGCTGGCGGCGTGCTTAACACATGCAAGTCGAGCGGAAAGGCCCTTCGGGGTACTCGAGCGGCGAACGGGTGAGTAACACGTGAGTAACCTGCCCCTGACTCTGGGATAAGCCTGGGAAACCGGGTCTAATACCGGATACGACCACCTCTGGCATCGGATGGTGGTGGAAAGTTTTTTCGGTTGGGGATGGGCTCGCGGCCTATCAGCTTGTTGGTGGGGTAGTGGCCTACCAAGGCGACGACGGGTAGCCGGCCTGAGAGGGCGACCGGCCACACTGGGACTGAGACACGGCCCAGACTCCTACGGGAGGCAGCAGTGGGGAATATTGCGCAATGGGCGGAANCTGAACGCAGCGACGCCGCGTGGGGGATGACGGCCTTCGGGTTGTAAACCTCTTTCAGCAGGGACGAAGTTGACGTGTACCTGTAGAAGAAGCGCCGGCTAACTACGTGCCAGCAGCCGCGGTAATACGTAGGGCGCAAGCGTTGTCCGGAATTATTGGGCGTAAAGAGCTCGTAGGCGGCCTGTCGCGTCTGCCGTGAAAGCCCGTGGCTTAACTGCGGGTCTGCGGTGGATACGGGCAGGCTAGAGGCTGGTAGGGGCAAGCGGAATTCCTGGTGTAGCGGTGAAATGCGCAGATATCAGGAGGAACACCGGTGGCGAAGGCGGCTTGCTGGGCCGGTTCTGACGCTGAGGAGCGAGAGCNNGGGGAGCGAACAGGATTAGATACCCTGGTAGTCCACGCTGTAAACGTTGGGCGCTAGGTGTGGGGGGCTTCCACGTTTCCCGTGCCGTAGCTAACGCATTAAGCGCCCCGCCTGGGGAGTACGGCCGCAAGGCTAAAACTCAAAGGAATTGACGGGGGCCCGCACAAGCGGCGGAGCATGTTGCTTAATTCGACGCAACGCGAAGAACCTTACCAAGGTTTGACATCACCCGGAAAGCTGCAGAGATGTGGCCCTCTTCGGACTGGGTGACAGGTGGTGCATGGCTGTCGTCAGCTCGTGTCGTGAGATGTTGGGTTAAGTCCCGCAACGAGCGCAACCCTTGTTCCATGTTGCCAGCAACCTCTTTCGGGAGGGTTGGGGACTCATGGGAGACTGCCGGGGTCAACTCGGAGGAAGGTGGGGATGACGTCAAGTCATCATGCCCCTTATGTCTTGGGCTGCAAACATGCTACAATGGCCGGTACAGAGGGTTGCGATGCCGTGAGGTGGAGCGAATCCCTAAAAGCCGGTCTCAGTTCGGATTGGGGTCTGCAACTCGACCCCATGAAGTCGGAGTCGCTAGTAATCGCAGATCAGCAATGCTGCGGTGAATACGTTCCCGGGCCTTGTACACACCGCCCGTCACGTCACGAAAGTCGGCAACACCCGAAGCCCGTGGCCCAACCCGTAAGGGGAGGGAGCGGTCGAAGGTGGGGCTGGCGATTGGGACG
>81272;tax=k:Bacteria,p:Actinobacteria,c:Actinobacteria_c,o:Pseudonocardiales,f:Pseudonocardiaceae,g:Lentzea,s:Lentzea_albida
GACGAACGCTGGCGGCGTGCTTAACACATGCAAGTCGAGCGGTAAGGCTTCGGGGTACACGAGCGGCGAACGGGTGAGTAACACGTGGGTAACCTGCCCTGTACTCTGGGATAAGCCTTGGAAACGAGGTCTAATACCGGATACGACCCCGGATCGCATGATCTGGTGTGGAAAGTTCCGGCGGTATGGGATGGACCCGCGGCCTATCAGCTTGTTGGTGGGGTAATGGCCTACCAAGGCGACGACGGGTAGCCGGCCTGAGAGGGTGACCGGCCACACTGGGACTGAGACACGGCCCAGACTCCTACGGGAGGCAGCAGTGGGGAATATTGCACAATGGGCGAAAGCCTGATGCAGCGACGCCGCGTGAGGGATGACGGCCTTCGGGTTGTAAACCTCTTTCAGCAGGGACGAAGCGCAAGTGACGGTACCTGCAGAAGAAGCACCGGCTAACTACGTGCCAGCAGCCGCGGTAATACGTAGGGTGCGAGCGTTGTCCGGAATTATTGGGCGTAAAGAGCTCGTAGGCGGTTTGTCGCGTCGGCCGTGAAAACTTGGGGCTTAACTCCAAGCTTGCGGTCGATACGGGCAGACTTGAGTTCGGCAGGGGAGACTGGAATTCCTGGTGTAGCGGTGAAATGCGCAGATATCAGGAGGAACACCGGTGGCGAAGGCGGGTCTCTGGGCCGATACTGACGCTGAGGAGCGAAAGCGTGGGGAGCGAACAGGATTAGATACCCTGGTAGTCCACGCCGTAAACGGTGGGTGCTAGGTGTGGGGGGCTTCCACGCCCTCTGTGCCGCAGCTAACGCATTAAGCACCCCGCCTGGGGAGTACGGCCGCAAGGCTAAAACTCAAAGGAATTGACGGGGGCCCGCACAAGCGGCGGAGCATGTGGATTAATTCGATGCAACGCGAAGAACCTTACCTGGGCTTGACATGCACTGGAAACCAGTAGAGATATTGGCCCCCTTGTGGCCGGTGTACAGGTGGTGCATGGCTGTCGTCAGCTCGTGTCGTGAGATGTTGGGTTAAGTCCCGCAACGAGCGCAACCCTCGTTCCATGTTGCCAGCACGTAATGGTGGGGACTCATGGGAGACTGCCGGGGTCAACTCGGAGGAAGGTGGGGATGACGTCAAGTCATCATGCCCCTTATGTCCAGGGCTTCACACATGCTACAATGGCCGGTACAAAGGGCTGCTAAGCCGTGAGGTGGAGCGAATCCCATAAAGCCGGTCTCAGTTCGGATCGGGGTCTGCAACTCGACCCCGTGAAGTCGGAGTCGCTAGTAATCGCAGATCAGCAACGCTGCGGTGAATACGTTCCCGGGCCTTGTACACACCGCCCGTCACGTCACGAAAGTCGGTAACACCCGAAGCCCGTGGCCCAACTCGTCAGGAGAGGGAGCGGTCGAAGGTGGGACTGGCGATTGGGACG
>81273;tax=k:Bacteria,p:Actinobacteria,c:Actinobacteria_c,o:Streptosporangiales,f:Thermomonosporaceae,g:Actinocorallia,s:Actinocorallia_aurea
GACGAACGCTGGCGGCGTGCTTAACACATGCAAGTCGAGCGGAAAGGCCCTTCGGGGTACTCGAGCGGCGAACGGGTGAGTAACACGTGAGCAACCTGCCCCTGACTCTGGGATAAGCCCGGGAAACTGGGTCTAATACCGGATATGACATCTACTCGCATGGGTGGGTGTGGAAAGTTTTTCGGTCAGGGATGGGCTCGCGGCCTATCAGCTTGTTGGTGGGGTAGTGGCCCACCAAGGCGACGACGGGTAGCCGGCCTGAGAGGGCGACCGGCCACACTGGGACTGAGACACGGCCCAGACTCNTACGGGAGGCAGCAGTGGGGAATATTGCACAATGGGGGAAACCCTGATGCAGCGACGCCGCGTGCGGGATGACGGCTTCGGGTTGTAAACCGCTTTCAGCAGGGACGAATCAAGACGGTACCTGCAGAAGAAGCGCCGGCTAACTACGTGCCAGCAGCCGCGGTAATACGTAGGGCGCAAGCGTTGTCCGGAATTATTGGGCGTAAAGAGCTCGTAGGCGGCTTGTCGCGTCGGGTGTGAAAGCCCACGGCTTAACCGTGGGTCTGCATCCGATACGGGCAGGCTAGAGGCAGGTAGGGGAGANCGGAATTCCCGGTGTAGCGGTGAAATGCGCAGATATCGGGAGGAACACCGGTGGCGAAGGCGGTTCTCTGGGCCTGTACTGACGCTGAGGAGCGAAAGCGTGGGGAGCGAACAGGATTAGATACCCTGGTAGTCCACGCCGTAAACGTTGGGCGCTAGGTGTGGGGACCTTCCACGGTTTCCGCGCCGCAGCTAACGCATTAAGCGCCCCGCCTGGGGAGTACGGCCGCAAGGCTAAAACTCAAAGGAATTGACGGGGGCCCGCACAAGCGGCGGAGCATGTTGCTTAATTCGACGCAACGCGAAGAACCTTACCAAGGCTTGACATCGCCGGAAAACTCGCAGAGATGCGGGGTCCTTTTGGGCCGGTGACAGGTGGTGCATGGCTGTCGTCAGCTCGTGTCGTGAGATGTTGGGTTAAGTCCCGCAACGAGCGCAACCCTCGTTCCATGTTGCCAGCACGTAATGGTGGGGACTCATGGGAGACTGCCGGGGTCAACTCGGAGGAAGGTGGGGATGACGTCAAGTCATCATGCCCCTTATGTCTTGGGCTGCAAACATGCTACAATGGCCGGTACAGAGGGCTGCGATACCGCAAGGTGGAGCGAATCCCTTAAAGCCGGTCTCAGTTCGGATTGGGGTCTGCAACTCGACCCCATGAAGTCGGAGTCGCTAGTAATCGCAGATCAGCAACGCTGCGGTGAATACGTTCCCGGGCCTTGTACACACCGCCCGTCACGTCACGAAAGTCAGCAACACCCGAAGCCCGTGGCCCAACCCGCAAGGGAGGGAGCGGTCGAAGGTGGGGCCGGCGATTGGGACG
>81274;tax=k:Bacteria,p:Proteobacteria,c:Gammaproteobacteria,o:Oceanospirillales,f:Oceanospirillaceae,g:Oceanospirillum,s:Oceanospirillum_beijerinckii
ATTGAACGCTGGCGGCAGGCCTAACACATGCAAGTCGAGCGGTAACAGAACTAGCTTGCTAGTTGCTGACGAGCGGCGGACGGGTGAGTAACGCGTAGGAATCTGCCCGGTAGCGGGGGATAGCCCAGAGAAATTTGGATTAATACCGCATACGCCCTAAGGGGGAAAGCAGGGGATCTTCGGACCTTGCGCTATCGGATGAGCCTGCGTCGGATTAGCTTGTTGGTGGGGTAATGGCCTACCAAGGCGACGATCCGTAGCTGGTCTGAGAGGATGATCAGCCACACCGGAACTGAGACACGGTCCGGACTCCTACGGGAGGCAGCAGTGGGGAATATTGCACAATGGGCGCAAGCCTGATGCAGCCATGCCGCGTGTGTGAAGAAGGCCTTCGGGTTGTAAAGCACTTTCAGTAGGGAGGAAAGGTGCAAGATTAATACTCTTGTGCTGTGACGTTACCTACAGAAGAAGCACCGGCTAACTCCGTGCCAGCAGCCGCGGTAATACGGAGGGTGCAAGCGTTAATCGGAATTACTGGGCGTAAAGCGCGCGTAGGCGGCTTGTTAAGCCAGATGTGAAAGCCCCGGGCTTAACCTGGGAACTGCATTTGGAACTGGCAGGCTAGAGTACAGAAGAGGGTGGTGGAATTTCCTGTGTAGCGGTGAAATGCGTAGATATAGGAAGGAACATCAGTGGCGAAGGCGGCCACCTGGTCTGATACTGACGCTGAGGTGCGAAAGCGTGGGGAGCAAACAGGATTAGATACCCTGGTAGTCCACGCCGTAAACGATGTCGACTAGCCGTTGGGACCCTTGAGGTCTTAGTGGCGCAGCTAACGCGTTAAGTCGACCGCCTGGGGAGTACGGTCGCAAGATTAAAACTCAAATGAATTGACGGGGGCCCGCACAAGCGGTGGAGCATGTGGTTTAATTCGAAGCAACGCGAAGAACCTTACCTACTCTTGACATCCAGAGAATTCGGTAGAGATACCTTAGTGCCTTCGGGAACTCTGAGACAGGTGCTGCATGGCTGTCGTCAGCTCGTGTTGTGAAATGTTGGGTTAAGTCCCGTAACGAGCGCAACCCCTATCCCTATTTGCTAGCAGTTTGGCTGAGAACTCTAGGGAGACTGCCGGTGACAAACCGGAGGAAGGTGGGGACGACGTCAAGTCATCATGGCCCTTACGAGTAGGGCTACACACGTGCTACAATGGCCGGTACAGAGGGCTGCAATATCGCGAGATGGAGCCAATCCCACAAAACCGGTCGTAGTCCGGATTGGAGTCTGCAACTCGACTCCATGAAGTCGGAATCGCTAGTAATCGTGAATCAGAATGTCACGGTGAATACGTTCCCGGGCCTTGTACACACCGCCCGTCACACCATGGGAGTGGGTTGCTCCAGAAGTGGCTAGTCTAACCTTCGGGAGGACGGTCACCACGGAGTGATTCATGACTGGGGT
>81275;tax=k:Bacteria,p:Proteobacteria,c:Gammaproteobacteria,o:Oceanospirillales,f:Oceanospirillaceae,g:Marinobacterium,s:Marinobacterium_jannaschii
ATTGAACGCTGGCGGTAGGCTTAACACATGCAAGTCGAGCGGTAACAGAGATAGCTTGCTATCTGCTGACGAGCGGCGGACGGGTGAGTAACGCGTAGAAATCTACCAGATAGTGGGGGATAACCAGTGGAAACGCTGGCTAATACCGCATACGTCCTACGGGAGAAAGGGGGCCTCTTCTTGAAAGCTCTCGCTATCTGATGAGTCTGCGTCGGATTAGCTAGTTGGTGAGGTAAGGGCTCACCAAGGCGACGATCCGTAGCTGGTTTGAGAGGATGATCAACCACACTGGGACTGAGACACGGCCCAGACTCCTACGGGAGGCAGCAGTGGGGAATATTGCACAATGGGGGAAACCCTGATGCAGCCATACCGCGTGTGTGAAGAAGGCCTTAGGGTTGTAAAGCACTTTCAGCAGTGAGGAAAGGTGACCGGCTAATACCCGGTTGCTGTGACGTTAACTGCAGAAGAAGCACCGGCTAATTCCGTGCCAGCAGCCGCGGTAATACGGAAGGTGCAAGCGTTAATCGGAATTACTGGGCGTAAAGCGCGCGTAGGTGGTTCAGTCAGTCAGATGTGAAAGCCCCGGGCTTAACCTGGGAACTGCACCTGATACTGCTGGACTCGAGTACGGTAGAGGGTAGTGGAATTTCCTGTGTAGCGGTGAAATGCGTAGATATAGGAAGGAACACCAGTGGCGAAGGCGACTACCTGGACCGATACTGACACTGAGGTGCGAAAGCGTGGGGAGCAAACAGGATTAGATACCCTGGTAGTCCACGCCGTAAACGATGTCTACTAGTTGTTGGGGGACTTGATCCCTTAGTAACGAAGCTAACGCGATAAGTAGACCGCCTGGGGAGTACGGCCGCAAGGTTAAAACTCAAATGAATTGACGGGGGCCCGCACAAGCGGTGGAGCATGTGGTTTAATTCGACGCAACGCGAAGAACCTTACCTACACTTGACATCCTGCGAACTTGCTAGAGATAGCTTGGTGCCTTCGGGAACGCAGTGACAGGTGCTGCATGGCCGTTGTCAGCTCGTGTTGTGAAATGTTGGGTTAAGTCCCGTAACGAGCGCAACCCTTGTCCTTATTTGCCAGCACTTCGGGTGGGAACTCTAAGGAGACTGCCGGTGACAAACCGGAGGAAGGTGGGGACGACGTCAAGTCATCATGGCCCTTACGTGTAGGGCTACACACGTGCTACAATGGCCGGTACAGAGGGCCGCGAACCTGCGAGGGTAAGCTAATCTCAGAAAACCGGTCGTAGTCCGGATCGCAGTCTGCAACTCGACTGCGTGAAGTCGGAATCGCTAGTAATCGCGAATCAGAATGTCGCGGTGAATACGTTCCCGGGCCTTGTACACACCGCCCGTCACACCATGGGAGTGGGTTGCACCAGAAGTAGCTAGACTAACCTTCGGGGGGTCGGTTACCACGGTGTGATTCATGACTGGGGT
>81276;tax=k:Bacteria,p:Proteobacteria,c:Gammaproteobacteria,o:Oceanospirillales,f:Oceanospirillaceae,g:Oceanobacter,s:Oceanobacter_kriegii
ATTGAACTCTGGCGGCAGGCTTAACACATGCAAGTCGAGCGGTAACAGAGATAGCTTGCTATCTGCTGACGAGCGGCGGACGGGTGAGTAACGCGTAGGAATCTGCCCAGTAGTGGGGGACAACAGTTGGAAACGACTGCTAATACCGCATACGCCCTACGGGGGAAAGGGGGCTTCGGCTCTCGCTATTGGATGAGCCTGCGTGAGATTAGCTTGTTGGTGGGGTAATGGCCTACCAAGGCAACGATCTCTAGCTGGTCTGAGAGGATGATCAGCCACACTGGGACTGAGACACGGCCCAGACTCCTACGGGAGGCAGCAGTGGGGAATATTGGACAATGGGCGCAAGCCTGATCCAGCCATGCCGCGTGTGTGAAGAAGGCCTTCGGGTTGTAAAGCACTTTCAGCAGTGAGGAACGCTTGATGGTTAATACCCATCAAGTTTGACGTTAACTGCAGAAGAAGCACCGGCTAACTCCGTGCCAGCAGCCGCGGTAATACGGAGGGTGCAAGCGTTAATCGGAATTACTGGGCGTAAAGCGCGCGTAGGTTGCTTGTTAAGCGAGATGTGAAAGCCCCGGGCTTAACCTGGGAACTGCATTTCGAACTGGCAGGCTAGAGTACAGTAGAGGGTGGCGGAATTTCCTGTGTAGCGGTGAAATGCGTAGAGATGGGAAGGAACATCAGTGGCGAAGGCGGCCACCTGGACTGATACTGACACTGAGGTGCGAAAGCGTGGGGAGCAAACAGGATTAGATACCCTGGTAGTCCACGCCGTAAACGATGTCTACTAGTTGTCGGGAGACCTGTTCTCTTGGTAACGAAGCTAACGCGATAAGTAGACCGCCTGGGGAGTACGGCCGCAAGGTTAAAACTCAAATGAATTGACGGGGGCCCGCACAAGCGGTGGAGCATGTGGTTTAATTCGAAGCAACGCGAAAAACCTTACCTACTCTTGACATCCTGCGAACTTGGTAAAGATACCTTGGTGCCTTCGGGAACGCAGAGACAGGTGCTGCATGGCTGTCGTCAGCTCGTGTTGTGAAATGTTGGGTTAAGTCCCGTAACGAGCGCAACCCTTGTCCTTAGTTGCCATCATTTAGTTGGGGACTCTAAGGAGACTGCCGGTGACAAACCGGAGGAAGGCGGGGACGACGTCAAGTCATCATGGCCCTTACGAGTAGGGCTACACACGTGCTACAATGGCTAGTACAGAGGGTTGCGAAGCGGCGACGTGGAGCTAATCTCTTAAAGCTAGTCGTAGTCCGGATTGGAGTCTGCAACTTGACTCCATGAAGTCGGAATCGCTAGTAATCGCGAATCAGAATGTCGCGGTGAATACGTTCCCGGGCCTTGTACACACCGCCCGTCACACCATGGGAGTGGGTTGCTCCAGAAGTAGATAGCCTAACCTCGGAGGGCGTTTACCACGGAGTGATTCATGACTGGGGT
>81277;tax=k:Bacteria,p:Proteobacteria,c:Gammaproteobacteria,o:Oceanospirillales,f:Halomonadaceae,g:Marinospirillum,s:Marinospirillum_minutulum
ATTGAACGCTGGCGGCAGGCCTAACACATGCAAGTCGAGCGGTAACAGGAGGAGCTTGCCCCCTGCTGACGAGCGGCGGACGGGTGAGTAATACTTGGGTATCTGCCCGATAGTGGGGGACAACACGGGGAAACTCGTGCTAATACCGCATACGTCCTACGGGAGAAAGCAGGCTTAGGCTTGCGCTATCGGATGAGCCCAAGTCGGATTAGCTAGTTGGTGAGGTAAAGGCTCACCAAGGCGACGATCCGTAACTGGTCTGAGAGGATGATCAGACACACCGGGACTGAGAAACGGCCCGGACTCCTACGGGAGGCAGCAGTGGGGAATATTGGACAATGGGGGCAACCCTGATCCAGCCATGCCGCGTGTGTGAAGAAGGCCTTAGGGTTGTAAAGCACTTTCAGTGAGGAGGAAAAGTTAGTGGTTAATACCCACTAGCCGTGACGTTACTCACAGAAGAAGCACCGGCAAACTCCGTGCCAGCAGCCGCGGTAATACGGAGGGTGCGAGCGTTAATCGGAATTACTGGGCGTAAAGCGCGCGTAGGCGGTTTGTTAAGCCGGTTGTGAAAGCCCTAGGCTCAACCTAGGAACTGCACCCGGAACTGGCAAGCTAGAGTACAGTAGAGGAAGGTGGAATTCCACGTGTAGCGGTGAAATGCGTAGATATGTGGAGGAACATCAGTGGCGAAGGCGGCCTTCTGGACTGATACTGACGCTGAGGTGCGAAAGCGTGGGGAGCAAACAGGATTAGATACCCTGGTAGTCCACGCCGTAAACGATGTCAACTAGTTGTTGGAACCCTTGAGGTTTTAGTAACGCAGCTAACGCATTAAGTTGACCGCCTGGGGAGTACGGCCGCAAGGTTAAAACTCAAATGAATTGACGGGGGCCCGCACAAGCGGTGGAGCATGTGGTTTAATTCGATGCAACGCGAAGAACCTTACCTACTCTTGACATCCAGAGAATTTGCTAGAGATAGCTTAGTGCCTTCGGGAACTCTGAGACAGGTGCTGCATGGCTGTCGTCAGCTCGTGTTGTGAAATGTTGGGTTAAGTCCCGTAACGAGCGCAACCCCTATCCTTATTTGCCAGCGAGTTAAGTCGGGAACTCTAAGGAGACTGCCGGTGACAAACCGGAGGAAGGTGGGGATGACGTCAAGTCATCATGGCCCTTACGAGTAGGGCTACACACGTGCTACAATGGTTGGTACAGCAGGTTGCTAACCCGCGAGGGGGCGCTAATCCGTCAAAACCGATCGTAGTCCGGATCGCAGTCTGCAACTCGACTGCGTGAAGTCGGAATCGCTAGTAATCGCGGATCAGAATGCCGCGGTGAATACGTTCCCGGGCCTTGTACACACCGCCCGTCACACCATGGGAGTTGATTGCACCAGAAGTAGCTAGCTTAACCTTCGGGAGGGCGGTTACCACGGTGTGGTTAATGACTGGGGT
>81278;tax=k:Bacteria,p:Proteobacteria,c:Gammaproteobacteria,o:Oceanospirillales,f:Halomonadaceae,g:Marinospirillum,s:Marinospirillum_megaterium
ATTGAACGCTGGCGGCAGGCCTAACACATGCAAGTCGAGCGGTAACAGGGGTAGCTTGCTACCCGCTGACGAGCGGCGGACGGGTGAGTAATACTTGGGTATCTGCCCATTAGTGGGGGACAACACGGGGAAACTCGTGCTAATACCGCATACGCCCTACGGGGGAAAGCAGGCTTAGGCTTGCGCTATTGGATGAGCCCAAGTCGGATTAGCTAGTTGGTGAGGTAAAGGCTCACCAAGGCGACGATCCGTAACTGGTCTGAGAGGATGATCAGTCACACCGGAACTGAGACACGGTCCGGACTCCTACGGGAGGCAGCAGTGGGGAATATTGGACAATGGGGGCAACCCTGATCCAGCCATGCCGCGTGTGTGAAGAAGGCCCTAGGGTTGTAAAGCACTTTCAGTGAGGAGGAAAAGTTAGTGGTTAATACCCACTAGCCGTGACGTTACTCACAGAAGAAGCACCGGCAAACTCCGTGCCAGCAGCCGCGGTAATACGGAGGGTGCGAGCGTTAATCGGAATTACTGGGCGTAAAGCGCGCGTAGGCGGTTTGTTAAGTTGGTTGTGAAAGCCCTAGGCTCAACCTAGGAACAGCACCCAAAACTGGCAAGCTAGAGTACAGTAGAGGAAGGTGGAATTCCACGTGTAGCGGTGAAATGCGTAGATATGTGGAGGAACATCAGTGGCGAAGGCGGCCTTCTGGACTGATACTGACGCTGAGGTGCGAAAGCGTGGGGAGCAAACAGGATTAGATACCCTGGTAGTCCACGCCGTAAACGATGTCAACTAGTTGTTGGAACCCTTGAGGTTTTAGTAACGCAGCTAACGCATTAAGTTGACCGCCTGGGGAGTACGGCCGCAAGGTTAAAACTCAAATGAATTGACGGGGGCCCGCACAAGCGGTGGAGCATGTGGTTTAATTCGATGCAACGCGAAGAACCTTACCTACTCTTGACATCCAGAGAATTCGCTAGAGATAGCTTAGTGCCTTAGGGAACTCTGAGACAGGTGCTGCATGGCTGTCGTCAGCTCGTGTTGTGAAATGTTGGGTTAAGTCCCGTAACGAGCGCAACCCCTATCCTTATTTGCCAGCGAGTAATGTCGGGAACTCTAAGGAGACTGCCGGTGACAAACCGGAGGAAGGTGGGGATGACGTCAAGTCATCATGGCCCTTACGAGTAGGGCTACACACGTGCTACAATGGTCGGTACAACTGGCTGCTAACCCGCAAGGGGGCGCTAATCCACTAAAACCGATCGTAGTCCGGATCGCAGTCTGCAACTCGACTGCGTGAAGTCGGAATCGCTAGTAATCGCGGATCAGAATGCCGCGGTGAATACGTTCCCGGGCCTTGTACACACCGCCCGTCACACCATGGGAGTTGATTGCACCAGAAGTAGCTAGCTTAACCTTAGGGAGGGCGGTTACCACGGTGTGGTTAATGACTGGGGT
>81279;tax=k:Bacteria,p:Proteobacteria,c:Gammaproteobacteria,o:Oceanospirillales,f:Oceanospirillaceae,g:Oceanospirillum,s:Oceanospirillum_maris
ATTGAACGCTGGCGGCAGGCCTAACACATGCAAGTCGAGCGGCAGCGGGAAGTAGATTGCTACTTCGCCGGCGAGCGGCGGACGGGTGAGTAACGCGTAGGAATCTGCCCGGTAGCGGGGGATAGCCCGGAGAAATCCGGATTAATACCGCATACGCCCTAAGGGGGAAAGGAGGGGACTCTTCGGAGCCTTCCACTATCGGATGANCCTGCGTGAGATTAGCTTGTTGGTGAGGTAAGAGCTCACCAAGGCGACGATCTCTAGCTGGTCTGAGAGGATGATCAGCCACACCGGAACTGAGACACGGTCCGGACTCCTACGGGAGGCAGCAGTGGGGAATATTGCACAATGGGCGCAAGCCTGATGCAGCCATGCCGCGTGTGTGAAGAAGGCCTTCGGGTTGTAAAGCACTTTCAGCGAGGAGGAAAGGTTGTTGACTAATACTCAACAACTGTGACGTTACTCGCANAANAAGCACCGGCTAACTCCGTGCCAGCAGCCGCGGTAATACGGAGGGTGCAAGCGTTAATCGGAATTACTGGGCGTAAAGCGCGCGTANGCGGCTTGTTAAGCCAGATGTGAAAGCCCCGGGCTTAACCTGGGAACTGCATTTGGAACTGGCAAGCTAGAGTACAGAAGAGGGTGGTAGAATTTCCTGTGTAGCGGTGAAATGCGTAGATATAGGAAGGAATACCAGTGGCGAAGGCGGCCACCTGGTCTGATACTGACGCTGAGGTGCGAAAGCGTGGGGAGCAAACAGGATTAGATACCCTGGTAGTCCACGCCGTAAACGATGTCTACTAGCCGTTGGGTCCCTTGAGGACTTAGTGGCGCAGCTAACGCGATAAGTAGACCGCCTGGGGAGTACGGTCGCAAGATTAAAACTCAAATGAATTGACGGGGGCCCGCACAAGCGGTGGAGCATGTGGTTTAATTCGAAGCAACGCGAAGAACCTTACCTACTCTTGACATCCAGAGAACTCGGCAGAAATGCCTTGGTGCCTTCGGGAACTCTGAGACAGGTGCTGCATGGCTGTCGTCAGCTCGTGTTGTGAAATGTTGGGTTAAGTCCCGTAACGAGCGCAACCCCTATCCCTATTTGCTAGCAGTTCGGCTGAGAACTCTAGGGAGACTGCCGGTGACAAACCGGAGGAAGGTGGGGACGACGTCAAGTCATCATGGCCCTTACGAGTAGGGCTACACACGTGCTACAATGGCCGGTACAGAGGGCTGCAATATCGCGAGATGGAGCTAATCCCACAAAACCGGTCGTAGTCCGGATTGGAGTCTGCAACTCGACTCCATGAAGTCGGAATCGCTAGTAATCGTGAATCAGAATGTCACGGTGAATACGTTCCCGGGCCTTGTACACACCGCCCGTCACACCATGGGAGTGGGTTGCTCCAGAAGTGGCTAGTCTAACCTTCGGGAGGACGGTCACCACGGAGTGATTCATGACTGGGGT
>81280;tax=k:Bacteria,p:Proteobacteria,c:Alphaproteobacteria,o:Rhodobacterales,f:Rhodobacteraceae,g:Paracoccus,s:Paracoccus_carotinifaciens
AACGAACGCTGGCGGCAGGCTTAACACATGCAAGTCGAGCGAGACCTTCGGGTCTAGCGGCGGACGGGTGAGTAACGCGTGGGAACGTGCCCTTCTCTACGGAATAGCCCCGGGAAACTGGGAGTAATACCGTATACGCCCTTTGGGGGAAAGATTTATCGGAGAAGGATCGGCCCGCGTTGGATTAGGTAGTTGGTGGGGTAATGGCCCACCAAGCCGACGATCCATAGCTGGTTTGAGAGGATGATCAGCCACACTGGGACTGAGACACGGCCCAGACTCCTACGGGAGGCAGCAGTGGGGAATCTTAGACAATGGGGGCAACCCTGATCTAGCCATGCCGCGTGAGTGATGAAGGCCTTAGGGTTGTAAAGCTCTTTCAGCTGGGAAGATAATGACGGTACCAGCAGAAGAAGCCCCGGCTAACTCCGTGCCAGCAGCCGCGGTAATACGGAGGGGGCTAGCGTTGTTCGGAATTACTGGGCGTAAAGCGCACGTAGGCGGACTGGAAAGTCAGAGGTGAAATCCCAGGGCTCAACCTTGGAACTGCCTTTGAAACTATCAGTCTGGAGTTCGAGAGAGGTGAGTGGAATTCCGAGTGTAGAGGTGAAATTCGTAGATATTCGGAGGAACACCAGTGGCGAAGGCGGCTCACTGGCTCGATACTGACGCTGAGGTGCGAAAGCGTGGGGAGCAAACAGGATTAGATACCCTGGTAGTCCACGCCGTAAACGATGAATGCCAGACGTCGGCAAGCATGCTTGTCGGTGTCACACCTAACGGATTAAGCATTCCGCCTGGGGAGTACGGTCGCAAGATTAAAACTCAAAGGAATTGACGGGGGCCCGCACAAGCGGTGGAGCATGTGGTTTAATTCGAAGCAACGCGCAGAACCTTACCAACCCTTGACATGGCAGGACCGCTGGAGAGATTCAGCTTTCTCGTAAGAGACCTGCACACAGGTGCTGCATGGCTGTCGTCAGCTCGTGTCGTGAGATGTTCGGTTAAGTCCGGCAACGAGCGCAACCCACGTCCCTAGTTGCCAGCAATTCAGTTGGGAACTCTATGGAAACTGCCGATGATAAGTCGGAGGAAGGTGTGGATGACGTCAAGTCCTCATGGGCCTTACGGGTTGGGCTACACACGTGCTACAATGGTGGTGACAGTGGGTTAATCCCCAAAAGCCATCTCAGTTCGGATTGTCCTCTGCAACTCGAGGGCATGAAGTTGGAATCGCTAGTAATCGCGGAACAGCATGCCGCGGTGAATACGTTCCCGGGCCTTGTACACACCGCCCGTCACACCATGGGAGTTGGTTCTACCCGACGACGNTGCGCTAACCTTCGGGGGGCAGGCGGCCACGGTAGGATCAGCGACTGGGGTG
>81281;tax=k:Archaea,p:DQ228522_p,c:DQ228522_c,o:DQ228522_o,f:DQ228522_f,g:DQ228522_g,s:AB007303_s
TTCCGGTTGATCCTGCCGGACCCGACTGCTATCGGGCTGGGATTAAGACATGCAAGTCGTGCGCGGTCGCCATGCCCGACCGCGCGGCGGACGGCTCCGTAACACGTCCTCAACCGAACCTCGGGACCCGGATAACCTCGGGAAACTGAGGTTAATCCGGGATAGGAGAGGAGTTCTGGAAGGACCCTCTCCGAAAGGGTTACCCGGGGCCATGGCCGGGTAACCGCCCGAGGACGGGAGGGCGGCCCATCAGGTAGTAGGTGGGGTAACGGCCCACCTACCCTATGACGGGTACGGGCGCTGGGAGGCGGACCCCGGAGAGGGGCACTGAGACAAGGGCCTCAGCCCTACGGGGTGCAGCAGTCGCGAAACCTCCGCAATGCGCGAAAGCGTGACGGGGTCAGCCCGAGTGCCACCCGTGAGGGTGGCTGTGGCCGGCCGTAAAAAAGCCGGCTTAGAAAGCGGAGGGCAAGGCTGGTGCCAGCCGCCGCGGTAAAACCAGCTCCGCGAGTGGTCGGGACTATTACTGGGCTTAAAGCGTCCGTAGGCGGTCCCGTGTGTCCGCGGCCAAATCCCAGGGCTTAACCCTGGGAACGCTGCGGATACTACGGGACTAGGGACCGGGCGAGGGCGGGGGTACTCACCGGGTAGGGGCGAAATCCAGAGATCCGGTGAGGACCGGCGGTGGCGAAGGCGCCCGCCTAGAACGGCTCCGACGCTGAGGGACGAAAGCCGGGGGAGCGAAGGGGATTAGATACCCCCGTAGTCCCGGCTGTAAACGAGGCCCGCAAGGTGTTGGACTGGCCTGAGCCAGTCCAGTGCCTGAAGGGAAACCGTTAAGCGGGCCGCCTGGGGAGTACGGCCGCAAGGCTGAAACTTAAAGGAATTGGCGGGGGCCCACTACAAGGGGAGGAGCCTGCGGCTTAATTGGATTCAACGCCGGGAAACTTACCGGGGGGGACGGCGGAATGAGGGCCAGGCTAATGACCTTGCCCGACCAGCCGAGAGGTGGTGCACGGCCGTCGCCAGCTCGTACCGTGAGGCGTCCGGTTTAGTCCGGCAACGAGCGAGACCCCGCCCCCTAGTTGCCAGCGGGTACCCTTCGGGGTACGCCGGGCACACTAGGGGGACCGCCGCCGCCAAGGCGGAGGAAGGTGGGGCTACGGCAGGTCAGTGTGCCCCGAAACCCCCGGGCCGCACGCGGGCTACAGGGGGCCGGACAGAGGGTGCCGACCCCGGAAGGGGGAGGTAATCCCTAAACCGGCCCGTGGTTGGGATTGGGGGCTGAAACTCGCCCCCATGAACATGGATTCCCTAGTAACCGCGTCTCAACAAGGCGCGGTGAATACGTCCCTGGGCCTTGCACACACTGCCCGTCGCTGGATCCGACCGCCCCTCCCTCGAGGCGCTACCCAGAGGGTGGCGTCGAGGGGGAGGGGTGGGAGGAGCCATAAGTCGTAACAAGGTACCCGT
>81282;tax=k:Archaea,p:Korarchaeota,c:Korarchaeum_c,o:Korarchaeum_o,f:Korarchaeum_f,g:Korarchaeum,s:AB007304_s
TTCCGGTTGATCCTGCCGGAGGGGACCCCTATCGGGCCCGGACTAAGCCATGCGAGTCGGCTGGGGGCCCTTGCCCCTGGCGGCGCACGGCTCAGTAATACACGGTCAACCTGCCCTGGGGACCGGGATAACCTCGGGAAACTGAGGCTAATCCCGGATAGGGGTGGATTCCTGGAATGGGTCCACCCCTAAAGTAGGCGGGGGAATGGCCCCGCTGAGGCCCCAGGATGGGACCGTGGCCCATCAGGTAGTAGGTGGGGTAACGGCCCACCTAGCCTAAGACGGGTCCGGGCTCTGAGAGGAGGAGCCCGGAGATGGGCACTGAGACAAGGGCCTAGGCCCTACGGGGCGCAGCAGGCGCGAAACTTCCCCAATGCGCGCAAGCGTGAGGGAGTGAGCCCGAGTGCCGTCCGCTGAGGGCGGCTGTTCCCGGGTGTAAACAGCCCGGGGTAGGAAGGGGAGGGTAAGGCTGGTGCCACCCGCCGCGGTAAAACCAGCTCCTCGAGGGGTCCCCACGCATACTGGGCCTAAAGCGTCCGTAGCCGGCCCCGTAAGTCCCCGGTTAAATCCACCGGAAGACCGGTGGGCCGCCGGGGATACTGCGGGGCTAGGGAGCGGGAGGGGCCGAGGGTATTCCGGGGGATAGCGGTAAAATGCGTAGATCCCCGGAGGACCACCAGTGGCGAAGGCGCTCGGCTGGAACGCGTCCGACGGTGAGGGACGAAAGCTGGGGGAGCAAACCGGATTAGATACCCGGGTAGTCCCAGCCGTAAACGATGCCGGCTAGGTGCCGGCCGAGGTTTCGGCCTCGGCCGGTGTCGAAGCGAAGGCGTTAAGCCGGCCGCCTGAGGAGTACGGCCGCAAGGCTGAAACTTGAAGGAATTGACGGGGGGGCACCACAAGGGGTGAATGCCTGCGGCTCAATTGGACCCAACGCCGGGAATCTTACCGGGGGCGACAGCAGGATGAAGGTCAGGCTGAAGACCTTACCTGACGCGCTGAGGGGTGGTGCATGGCCGTCGCCAGCTCGTGCCGTGAGGTGTCCTGTTAAGTCAGGCAACGAGCGAGACCCCCACCCCTAGTTGCCAGCGGGGCCCTTTCGGGGCTGTCCGGGCAAACTAGGGGGACCGCCGGCGAAGAGCCGGAGGAAGGAGGGGGCCACGGCAGGTCAGTATGCCCCTAATCCCCCGGGCCGCACGCGGGCTGCAATGGGCGGGACAGCGGGATGCGACCCCGAGAGGGGGAGCAAATCCCTGAAACCCGCCCGTAGTCGGGATCGAGGGCTGCAACTCGCCCTCGTGAACCCGGAATCCCTAGTAACCGCGGTTCTCCATACCGCGGTGAATACGTCCCTGCCCCTTGTACACACCGCCCGTCAACCCACCCGAGTGGGGCTGGGGCGAGGCCGGCCTACCCTTCGGGGTAGACCGGTCGAGCCTTGGCCCCGCGAGGGGGGGTAAGTCGTAACAAGGTAGCCGT
>81283;tax=k:Archaea,p:Thaumarchaeota,c:THSG1_c,o:AB007307_o,f:AB007307_f,g:AB007307_g,s:AB007307_s
TTCCGGTTGATCCCGCCGGACCCGACCGGTATCGGGGTGGGACTAAGCCATGCGAGTCGTACGTCCCCCAGCCATGTGGGGGGCGTGGCGCACGGCTCAGTAGTACGCAGCTAACCTACCCTAAGGAGGGGGATAATCCCGGGAAACTGGGGCTAATCCCCCATAGGGGAAGGGTGCTGGAAGGCCCCTTCCCCGAAAGGGGTGGGCTAGCATGCTAGCCCACCCGCCTTAGGATGGGGCTGCGTCCGATCAGGTAGTTGGTGGGGTAAAGGCCCACCAAGCCTATGACCGGTGCGGGCTCTGAGAGGAGGAGCCCGGAGATGGACCCTGAGACAAGGGTCCAGGCCCTACGGGGCGCAGCAGGCGCGAAACCTTCGCAATGCCCGAAAGGGTGACGAGGCTACCCCGAGTGCCGCCCGCTGAGGGCGGCTTTTGCCGGGTCTAAAAAGCCCGGCGAATAAGGGGAGGGCAAGTCTGGTGTCAGCCGCCGCGGTAATACCAGCTCCCCGACTGGTCGGGACGATTATTGGGCCTAAAGCGTCCGTAGCCGGCCCTGTGTGTGGTCCGTTAAATCCAGCGGCTCAACCGCTGGACTGCGGATCATACTACAGGGCTAGGGGGCGGGAGAGGCCGGGGGTACTCCGCGGGTAGGGGTAAAATCCGCTGATCCGCGGAAGACCAACAGTGGCGAAGGCGCCCGGCCAGAACGCGCCCGACGGTGAGGGACGAAAGCCAGGGGAGCGAACCGGATTAGATACCCGGGTAGTCCTGGCCGTAAACGATGCCCGCTAGGTCTTGGCGAAGCTTAGGGCTTCGCCAGGGCCGCAGGGAAGCCGTTAAGCGGGCCGCCTGGGGAGTACGGCCGCAAGGCTGAAACTTAAAGGAATTGGCGGGGGAGCACCACAAGGGGTGAAGCCTGCGGTTTAATTGGAGTCAACGCCCGGAACCTTACCAGGGGTGACGGCAGGATGAAGGTCAGGCTAAAGACCTTACCTGACAAGCCGAGAGGAGGTGCATGGCCGTCGCCAGCTCGTGCTGTGAAGTGTCCTGTTAAGTCAGGCAACGAGCGAGACCCTCGCCGTCAGTTGCTTCCGCGCTCCGAAAGGGGTGCGGAGGAAACTGACGGGACCGCCGCCGATAAGGCGGAGGAAGGAGGGGGCTACGGCAGGTCAGTATGCCCCGAAACCCCTGGGCCACACGCGGGCTGCAATGGTGGGGACAATGGGAGCCGAACCCGAAAGGGTGAGGTAATCCCGAAACCCCACCGTAGTTGGGATCGAGGGCTGCAACCCGCCCTCGTGAACCTGGAATCCCTAGTAATCGCGGGTCACCATCCCGCGGTGAATACGTCCCCGCTCCTTGCACACACCGCCCGTCGCTCCACCCGAGTGGGCCCCCGGCGAGGTGGCATCCTAAGTGGTGTCATCGAACCGGGGGTCCGCGAGGGGGGAGAAGTCGTAACAAGGTAACCGT
>81284;tax=k:Archaea,p:Thaumarchaeota,c:THSG1_c,o:AB007307_o,f:AB007307_f,g:AB007308_g,s:AB007308_s
TTCCGGTTGATCCTGCCAGACCCGACCGGTATCGGGGTGGGACTAAGCCATGCAAGTCGTACGTCCCCCAGCCACGTGGGGGGCGTGGCGCACGGCTCAGTAGTACGCAGCTAACCTACCCTAAGGAGGGGGATAATCCCGGGAAACTGAGGCTAATCCCCCATAGGGGAAGGTGCTGGAAGGCCCCTTCCCCGAAAGGGGTGGGGTAGCATGCTAGCCCCCACCCGCCTTAGGATGGGGCTGCGTCCGATCAGGTAGTTGGTGGGGTAAAGGCCCACCAAGCCTATGACCGGTGCGGGCTCTGAGAGGAGGAGCCCGGAGATGGACCCTGAGACAAGGGTCCAGGCCCTACGGGGCGCAGCAGGCGCGAAACTTTCGCAATGCCCGAAAGGGTGACGAGGGTACCCCGAGTGCCTCCCGCTGAGGGCGGCTTTTGCCGGGTCTAAAAAGCCCGGCGAATAAGGGGAGGGCTAGTCTGTTGTCAGCCGCCGCGGTAATACCAGCTCCCCGACTGGTCGGGACGATTATTGGGCCTAAAGCGTCCGTAGCCGGCCCTGTATGTGGTCCGTTAAATCCAGCGGCTCAACCGCTGGACTGCGGATCATACTACAGGGCTAGGGGGCGGGAGAGGCCGGGGGTACTCCGCGGGTAGGGGTAAAATCCGCTGATCCGCGGAAGACCACCAGTGGCGAAGGCGCCGGCCAGAACGCGCCCGACGGTGAGGGACGAAAGCCAGGGGAGCGAACCGGATTAGATACCCGGGTAGTCCCGGCTGTAAACGATGCGGGCTAGTGTCGGGCCGGCTTTCGGGCCCGCCCGGTGTCGCAGGGAAGGCGTTAAGCCCGCCGCCTGAGGAGTACGGCCGCAAGGCTGAAACTTAAAGGAATTGGCGGGGGGGCACACAAGGGGTTAAGCCTGCGGTTCACTTGGAGTCTCCGCCCGGAAACTCACCACGGGTGACAGCAGAATGACGGTCAGGTTAAAGACCTTACCTGAGCGCGTTGAGAGGAGGTGCATGGCCTTCGCCGGTTCGTGCCGTGAGGTTTCCTGTTAAGTCAGGAAACGAGCGAGATCCCAACCACCAGTTGCCATTCCGTCCCTTCTAGGGATGGAAGGCGAACTGGTGGGACTGCCGCCGACAAGGCGGAGGAAGGAGGGGGCTACGGCAGGTCAGTATGCCCCGAAACCCGTGGGCCACACGCGGGCTGCAATGGTGGGGACAATGGGAGCCGAACCCGAAAGGGTGAGGTAATCCCGAAACCCCACCGTAGTTGGGATCGAGGGCTGCAACCCGCCCTCGTGAACTTGGAATCCCTAGTAATCGCGGGTCACCATCCCGCGGTGAATACGTCCCCGCTCGTTGCACACACCGCCCGTCGCTCCACCCGAGTGGGCCCCCGGCGAGGTGGCATCCTCAGTGGTGTCATCGAACCGGGGGTCCGCGAGGGGGGAGATGTCGTAACAAGGTAACCGT
>81285;tax=k:Archaea,p:Crenarchaeota,c:Thermoprotei,o:Desulfurococcales,f:Desulfurococcaceae,g:Thermodiscus,s:AB007312_s
TTCCGGTTGATCCCGCCGGACCCGACCGCTATCGGGGTAGGGCTAAGCCATGGGAGTCGAACGCCCCGCCGCTGCGGGGCGTGGCGAACGGCTGAGTAACACGTGGCTAACCTACCCTCGGGACGGGGATAACCCCGGGAAACTGGGGCTAATCCCCGATAGGCGGGGAGGCCTGGAATGGTTCCCCGCCGAGAGGGGCCGCCGGGGGTTTATCGCCGGCGGTCCGTCCGAGGATGGGGCTGCGGCCCATCATGGTAGTTGGCGGGGTAATGGCCCGCCAAGCCGTCGACGGTTAGGGGCCGTGAGAGCGGGAGCCCCCAGATGGGCACTGAGACAAGGGCCCAGGCCCTACGGGGCGCACCAGGCGCCAAAACTCCGCAATGCGGGCAACCGTGACGGGGCTACCCCGAGTGCTCCCCTTAAGGGGGCTTTTCCCCCCTGTAGGTAGGCGGGGGAATAAGCGGGGGGCAAGACTGGTGTCAGCCGCCGCGGTAATACCAGCCCCGCGAGCGGTCGGGGTGCTTACTGGGCCTAAAGCGCCCGTAGCCGGCTCGGCAAGTCTCCCCCTAAAGCCCCGGGCTCAACCCGGGGAGTGGGGGAGATACTGCCGGGCTAGGGGGCGGGAGAGGCCGAGGGTACTCCCGGGGTAGGGGCGAAATCCACTAATCCCGGGAGGACCATCAGTGGCGAAGGCGCTCGGCTGGAACGCGCCCGACGGTGAGGGGCGAAAGCCGGGGGAGCGAACCGGATTAGATACCCGGGTAGTCCCGGCTGTAAACGATGCGGGCTAGGTGTTGGGCGGGCGATAGGGCCCGCCCAGTGCCGCAGGGAAGCCGTTAAGCCCGCCGCCTGGGGAGTACGGCCGCAAGGCTGAAACTTAAAGGAATTGGCGGGGGAGCACCACAAGGGGTGGAGCCTGCGGCTTAATTGGAGTCAACGCCGGGAACCTCCACCGGGGGCGACAGCAGGATGACGGCCAGCCTGAAGGGCTTGCCCGACGCGCTGAGGGGAGGTGCATGGCCGTCGCCAGCTCGTGCCGTGAGGTGTCCTGTTAAGTCAGGCAACGAGCGAGACCCCCGCCCCTAGTTGCAACCCCAGGGGGGACCCGGGGGGCACACTAGGGGGACTGCCGCCGCTAAGGCGGAGGAAGGAGGGGGCAACGGCAGGTCAGCATGCCCCTAAACCCCCGGGCTGCACGCGGGCTACAATGGCGGGGACAGCGGGTTTCCGACCCCGAAAGGGGGAGGCAATCCCTCAAACCCCGCCTCAGTTGGGATCGAGGGCTGCAACTCGCCCTCGTGAACGTGGAATCCCTAGTAACCGCGCGTCATCATCGCGGGGT
>81286;tax=k:Bacteria,p:Actinobacteria,c:Actinobacteria_c,o:Micrococcales,f:Microbacteriaceae,g:Leucobacter,s:Leucobacter_komagatae
GACGAACGCTGGCGGCGTGCTTAACACATGCAAGTCGAACGATGAAGCCCAGCTTGCTGGTTGGAAGAGTGGCGAACGGGTGAGTAACACGTGAGTAACCTGCCCTGAACTCTGGGATAAGCACTGGAAACGGTGTCTAATACTGGATACGACCTATCACCGCATGGTGTGTGGGTGGAAAGATTTATCGGTTCTGGATGGACTCGCGGCCTATCAGCTAGATGGTGAGGTAATGGCTCACCATGGCGACGACGGGTAGCCGGCCTGAGAGGGTGACCGGCCACACTGGGACTGAGACACGGCCCAGACTCCTACGGGAGGCAGCAGTGGGGAATATTGCACAATGGGCGCAAGCCTGATGCAGCAACGCCGCGTGAGGGATGACGGCCTTCGGGTTGTAAACCTCTTTTAGTAGGGAAGAAGCGAAAGTGACGGTACCTGCAGAAAAAGCACCGGCTAACTACGTGCCAGCAGCCGCGGTAATACGTAGGGTGCAAGCGTTGTCCGGAATTATTGGGCGTAAAGAGCTCGTAGGCGGCTTGTCGCGTCTGCTGTGAAAACCCGGGGCTCAACCCCGGGCCTGCAGTGGGTACGGGCAGGCTAGAGTGCGGTAGGGGAGATTGGAATTCCTGGTGTAGCGGTGGAATGCGCAGATATCAGGAGGAACACCGATGGCGAAGGCAGATCTCTGGGCCGCTACTGACGCTGAGGAGCGAAAGCATGGGGAGCGAACAGGATTAGATACCCTGGTAGTCCATGCCGTAAACGTTGGGAACTAGATGTAGGGCCTGTTCCACGGGTTCTGTGTCGTACGTAACGCATTAAGTTCCCCGCCTGGGGAGTACGGCCGCAAGGCTAAAACTCAAAGGAATTGACGGGGGCCCGCACAAGCGGCGGAGCATGCGGATTAATTCGATGCAACGCGAAGAACCTTACCAAGGCTTGACATATACGAGAACGGGCGAGAGATCGTCCAACTCTTTGGACACTCGTATACAGGTGGTGCATGGTTGTCGTCAGCTCGTGTCGTGAGATGTTCGGTTAAGTCCGGCAACGAGCGCAACCCTCGTCCTATGTTGCCAGCACGTTATGGTGGGAACTCATGGGATACTGCCGTGGTCAACACGGAGGAAGGTGGGGATGACGTCAAATCATCATGCCCCTTATGTCTTGGGCTTCACGCATGCTACAATGGCCGATACAAAGGGCTGCGATACCGCGAGGTGGAGCGAATCCCAAAAAGTCGGTCTCAGTTCGGATTGGGGTCTGCAACTCGACCCCATGAAGTCGGAGTCGCTAGTAATCGCAGATCAGCAACGCTGCGGTGAATACGTTCCCGGGCCTTGTACACACCGCCCGTCAAGTCATGAAAGTCGGTAACACCCGAAGCCGGTGGCCTAACCCTTGTGGAGGGAGCCGTCGAAGGTGGGACTGGTGATTAGGACT
>81287;tax=k:Bacteria,p:Proteobacteria,c:Betaproteobacteria,o:Burkholderiales,f:Oxalobacteraceae,g:Oxalicibacterium,s:Oxalicibacterium_solurbis
ATTGAACGCTGGCGGCATGCCTTACACATGCAAGTCGAACGGCAGCATAGGAGCTTGCTCCTGATGGCGAGTGGCGAACGGGTGAGTAATATATCGGAACGTGCCCTAGAGTGGGGGATAACTAGTCGAAAGATTAGCTAATACCGCATACGATCTACGGATGAAAGTGGGGGATCGCAAGACCTCATGCTCTTGGAGTGGCCGATATCTGATTAGCTAGTTGGTGGGGTAAAAGCTCACCAAGGCGACGATCAGTAGCTGGTCTGAGAGGACGACCAGCCACACTGGAACTGAGACACGGTCCAGACTCCTACGGGAGGCAGCAGTGGGGAATTTTGGACAATGGGCGCAAGCCTGATCCAGCAATGCCGCGTGAGTGAAGAAGGCCTTCGGGTTGTAAAGCTCTTTTGTCAGGGAAGAAACGGTGAGGGCTAATATCCTTTGCTAATGACGGTACCTGAAGAATAAGCACCGGCTAACTACGTGCCAGCAGCCGCGGTAATACGTAGGGTGCAAGCGTTAATCGGAATTACTGGGCGTAAAGCGTGCGCAGGCGGTTGTGCAAGACAGATGTGAAATCCCCGGGCTCAACCTGGGAATTGCATTTGTGACTGCACGGCTAGAGTGTGTCAGAGGGGGGTAGAATTCCACGTGTAGCAGTGAAATGCGTAGAGATGTGGAGGAATACCGATGGCGAAGGCAGCCCCCTGGGATAACACTGACGCTCATGCACGAAAGCGTGGGGAGCAAACAGGATTAGATACCCTGGTAGTCCACGCCCTAAACGATGTCAACTAGTTGTTGGGTCTTAATTGACTTGGTAACGCAGCTAACGCGTGAAGTTGACCGCCTGGGGAGTACGGTCGCAAGATTAAAACTCAAAGGAATTGACGGGGACCCGCACAAGCGGTGGATGATGTGGATTAATTCGATGCAACGCGAAAAACCTTACCTACCCTTGACATGTCCGGAATCCCTGAGAGATCAGGGAGTGCTCGAAAGAGAATCGGAACACAGGTGCTGCATGGCTGTCGTCAGCTCGTGTCGTGAGATGTTGGGTTAAGTCCCGCAACGAGCGCAACCCTTGTCATTAGTTGCTACATTTAGTTGGCACTCTAATGAGACTGCCGGTGACAAACCGGAGGAAGGTGGGGATGACGTCAAGTCCTCATGGCCCTTATGGGTAGGGCTTCACACGTCATACAATGGTACATACAGAGGGCCGCCAACCCGCGAGGGGGAGCTAATCCCAGAAAGTGTATCGTAGTCCGGATTGTAGTCTGCAACTCGACTACATGAAGTTGGAATCGCTAGTAATCGCGGATCAGCATGTCGCGGTGAATACGTTCCCGGGTCTTGTACACACCGCCCGTCACACCATGGGAGCGGGTTTCACCAGAAGTGGGTAGCCTAACCGCAAGGAGGGCGCTTACCACGGTGGGATTCGTGACTGGGGTG
>81288;tax=k:Bacteria,p:Proteobacteria,c:Gammaproteobacteria,o:Xanthomonadales,f:Xanthomonadaceae,g:Pseudoxanthomonas,s:Pseudoxanthomonas_japonensis
AGTGAACGCTGGCGGTAGGCCTAACACATGCAAGTCGAACGGCAGCACAGGAGAGCTTGCTCTCTGGGTGGCGAGTGGCGGACGGGTGAGGAATACATCGGAATCTACCTTTTCGTGGGGGATAACGTAGGGAAACTTACGCTAATACCGCATACGACCTACGGGTGAAAGTGGGGGACCGCAAGGCCTCACGCGATTAGATGAGCCGATGTCCGATTAGCTAGTTGGCGGGGTAATGGCCCACCTAGGCGACGATCGGTAGCTGGTCTGAGAGGATGATCAGCCACACTGGAACTGAGACACGGTCCAGACTCCTACGGGAGGCAGCAGTGGGGAATATTGGACAATGGGCGCAAGCCTGATCCAGCCATACCGCGTGGGTGAAGAAGGCCTTCGGGTTGTAAAGCCCTTTTGTTGGGAAAGAAATCCTGTCGGTTAATAACCGGTGGGGATGACGGTACCCAAAGAATAAGCACCGGCTAACTTCGTGCCAGCAGCCGCGGTAATACGAAGGGTGCAAGCGTTACTCGGAATTACTGGGCGTAAAGCGTGCGTAGGTGGTGGTTTAAGTCTGCTGTGAAAGCCCTGGGCTCAACCTGGGAATTGCAGTGGATACTGGATCACTAGAGTGTGGTAGAGGGATGCGGAATTTCTGGTGTAGCAGTGAAATGCGTAGAGATCAGAAGGAACATCCGTGGCGAAGGCGGCATCCTGGGCCAACACTGACACTGAGGCACGAAAGCGTGGGGAGCAAACAGGATTAGATACCCTGGTAGTCCACGCCCTAAACGATGCGAACTGGATGTTGGGTGCAACTTGGCACCCAGTATCGAAGNTAACGCGTTAAGTTCGCCGCCTGGGGAGTACGGTCGCAAGACTGAAACTCAAAGGAATTGACGGGGGCCCGCACAAGCGGTGGAGTATGTGGTTTAATTCGATGCAACGCGAAGAACCTTACCTGGTCTTGACATCNACGGAACTTNCCAGAGATGGATTGGTGCTTCGGAACCGTGAGACAGGTGCTGCATGGCTGTCGTCAGCTCGTGTCGTGAGATGTTGGGTTAAGTCCCGCAACGAGCGCAACCCTGTCCTTAGTTGCCAGCACGTAATGGTGGGAACTCTAAGGAGACCGCCGGTGACAAACCGGAGGAAGGTGGGGATGACGTCAAGTCATCATGGCCCTTACGACCAGGGCTACACACGTACTACAATGGTAGGGACAGAGGGCTGCAAACCCGCGAGGGTGAGCCAATCCCAGAAACCCTATCTCAGTCCGGATTGGAGTCTGCAACTCGACTCCATGAAGTCGGAATCGCTAGTAATCGCAGATCAGCATTGCTGCGGTGAATACGTTCCCGGGCCTTGTACACACCGCCCGTCACACCATGGGAGTTTGTTGCACCAGAAGCAGGTAGCTTAACCTTCGGGAGGGCGCTTGCCACGGTGTGGCCGATGACTGGGGTG
>81289;tax=k:Bacteria,p:Firmicutes,c:Clostridia,o:Clostridiales,f:Lachnospiraceae,g:Eubacterium_g24,s:Eubacterium_ruminantium
GATGAACGCTGGCGGCGTGCTTAACACATGCAAGTCGAACGGAGTACTTCTCCCGAGACTGAGGAAGCTTGCTTCTGAAGAATCATTTGAAGTACTTAGTGGCGGACGGGTGAGTAACGCGTGGGTAACCTGCCTCACACAGGGGGATAACAGTTGGAAACGACTGTTAATACCGCATAAGCGCACAGTATCGCATGATACAGTGTGAAAAACTCCGGTGGTGTGAGATGGACCCGCGTCTGATTAGCTAGTTGGCGAGGTAACGGCCCACCAAGGCGACGATCAGTAGCCGGCCTGAGAGGGTAAACGGCCACATTGGGACTGAGACACGGCCCAAACTCCTACGGGAGGCAGCAGTGGGGAATATTGCACAATGGGGGAAACCCTGATGCAGCGACGCCGCGTGAGTGATGAAGTATTTCGGTACGTAAAACTCTATCAGCAGGGAAGAAAATGACGGTACCTGACTAAGAAGCACCGGCTAAATACGTGCCAGCAGCCGCGGTAATACGTATGGTGCAAGCGTTATCCGGATTTACTGGGTGTAAAGGGTGCGTAGGTGGCATGGCAAGTCAGATGTGAAATGCCGGGGCTCAACCCCGGAACTGCATTTGAAACTGTCAAGCTAGAGTACAGGAGAGGAAAGCGGAATTCCTAGTGTAGCGGTGAAATGCGTAGATATTAGGAGGAACACCAGTGGCGAAGGCGGCTTTCTGGACTGACACTGACACTGAGGCACGAAAGCGTGGGGAGCAAACAGGATTAGATACCCTGGTAGTCCACGCCGTAAACGATGAATACTAGGTGTTGGAGAGCAAAGCTCTTCGGTGCCGCAGCTAACGCATTAAGTATTCCACCTGGGGAGTACGTTCGCAAGAATAAAACTCAAAGGAATTGACGGGGACCCGCACAAGCGGTGGAGCATGTGGTTTAATTCGAAGCAACGCGAAGAACCTTACCAGGTCTTGACATACCGATGACGTCTCCGTAATGGGAGAGTTCCTTCGGGACATCGGATACAGGTGGTGCATGGTTGTCGTCAGCTCGTGTCGTGAGATGTTGGGTTAAGTCCCGCAACGAGCGCAACCCCTGTTTTCAGTAGCCAGCATTTAGGATGGGCACTCTGGAAAGACTGCCCGGGTCAACCGGGAGGAAGGCGGGGATGACGTCAAATCATCATGCCCCTTACGATCTGGGCTACACACGTGCTACAATGGCGGTCACAAAGGGAAGCAAAACTGTGAGGTCGAGCAAATCCCAAAAAAGCCGTCTCAGTTCGGATTGTAGTCTGCAACTCGACTACATGAAGCTGGAATCGCTAGTAATCGCGAATCAGAACGTCGCGGTGAATACGTTCCCGGGTCTTGTACACACCGCCCGTCACACCATGGGAGTCGGAAATGCCCGAAGTCGGTGACCTAACCTTTTAGGAAGGAGCCGCCGAAGGCAGGTCTGATAACTGGGGTG
>81290;tax=k:Bacteria,p:Proteobacteria,c:Gammaproteobacteria,o:Alteromonadales,f:Moritellaceae,g:Moritella,s:Moritella_yayanosii
ATTGAACGCTGGCGGTAGGCTTAACACATGCAAGTCGAGCGGAAACGAAGAATAGCTTGCTATTCTGGCGTCGAGCGGCGGACGGGTGAGTAATGCTTGGGAATCTGCCTAGTCGAGGGGGACAACAGTTGGAAACGACTGCTAATACCGCATACGACCTACGGGTGAAAGGGGGCCTCTTCTTGAAAGCTCTCGCGACTAGATGAGCCCAAGTGGGATTAGCTTGTTGGTGAGGTAAGAGCTCACCAAGGCGACGATCCCTAGCTGGTCTGAGAGGATGATCAGCCACACTGGAACTGAGACACGGTCCAGACTCCTACGGGAGGCAGCAGTGGGGAATATTGCACAATGGAGGAAACTCTGATGCAGCCATACCGCGTGTATGAAGAAGGCCTTAGGGTTGTAAAGTACTTTCAGCAAGGAGGAAAGGTGGTGACTTAATACGTTATCACTGTGACGTTACTCGCAGAAGAAGCACCGGCTAACTCCGTGCCAGCAGCCGCGGTAATACGGAGGGTGCGAGCGTTAATCGGAATTACTGGGCGTAAAGCGCATGCAGGCGGTTTGTTAAGCGAGATGTGAAAGCCCCGGGCTCAACCTGGGAACTGCATTTCGAACTGGCAAACTAGAGTTCTTGAGAGGGTGGTAGAATTTCAGGTGTAGCGGTGAAATGCGTAGAGATCTGAAGGAATACCAGTGGCGAAGGCGGCCACCTGGCAAGTAACTGACGCTCAGATGCGAAAGCGTGGGTAGCAAACGGGATTAGATACCCCGGTAGTCCACGCCGTAAACGATGTCTACTCGGAGTTTGGTTCCTTGAGAACTGGGCTCTTAAGCTAACGCATTAAGTAGACCGCCTGGGGAGTACGGCCGCAAGGTTAAAACTCAAATGAATTGACGGGGGCCCGCACAAGCGGTGGAGCATGTGGTTTAATTCGATGCAACGCGAAGAACCTTACCTACTCTTGACATCCATAGAACTTTCCAGAGATGGATTGGTGCCTTCGGGAACTATGAGACAGGTGCTGCATGGCTGTCGTCAGCTCGTGTTGTGAAATGTTGGGTTAAGTCCCGCAACGAGCGCAACCCTTATCCTTATTTGCCAGCACGTAATGGTGGGAACTCTAAGGAGACTGCCGGTGATAAACCGGAGGAAGGTGGGGACGACGTCAAGTCATCATGGCCCTTACGAGTAGGGCTACACACGTGCTACAATGGCGCATACAAAGGGCTGCAAACCAGCAATGGTAAGCGAATCCCACAAAGTGCGTCGTAGTCCGGATTGGGGTCTGCAACTCGACCCCATGAAGTCGGAATCGCTAGTAATCGTGAATCAGAATGTCACGGTGAATACGTTCCCGGGCCTTGTACACACCGCCCGTCACACCATGGGAGTGGGCTGCACCAGAAGTCATTAGCTTAACCTTCGGGAGGGCGATGACCACGGTGTGGTTCATGACTGGGTG
>81291;tax=k:Bacteria,p:Proteobacteria,c:Betaproteobacteria,o:Burkholderiales,f:Comamonadaceae,g:Caldimonas,s:Caldimonas_manganoxidans
ATTGAACGCTGGCGGCATGCTTTACACATGCAAGTCGAACGGCAGCGGGTCCTTCGGGATGCCGGCGAGTGGCGAACGGGTGAGTAATGCATCGGAACGTACCCAGTCGTGGGGGATAACTACTCGAAAGAGTAGCTAATACCGCATACGACCTGAGGGTGAAAGCGGGGGACCGCAAGGCCTCGCGCGATTGGAGCGGCCGATGTCGGATTAGCTAGTTGGTGGGGTAAAGGCTTACCAAGGCGACGATCCGTAGCTGGTCTGAGAGGACGGCCAGCCACACTGGGACTGAGACACGGCCCAGACTCCTACGGGAGGCAGCAGTGGGGAATTTTGGACAATGGGCGCAAGCCTGATCCAGCCATGCCGCGTGCGGGAAGAAGGCCTTCGGGTTGTAAACCGCTTTTGTCAGGGAAGAAAAGCTCTGGGCTAATACCTCGGAGTGATGACGGTACCTGAAGAATAAGCACCGGCTAACTACGTGCCAGCAGCCGCGGTAATACGTAGGGTGCGAGCGTTAATCGGAATTACTGGGCGTAAAGCGTGCGCAGGCGGTTGTGCAAGACAGATGTGAAATCCCCGGGCTTAACCTGGGAACTGCATTTGTGACTGCACGGCTAGAGTGCGGCAGAGGGGGATGGAATTCCGCGTGTAGCAGTGAAATGCGTAGATATGCGGAGGAACACCGATGGCGAAGGCAGTCCCCTGGGCCTGCACTGACGCTCATGCACGAAAGCGTGGGGAGCAAACAGGATTAGATACCCTGGTAGTCCACGCCCTAAACGATGTCAACTGGTTGTTGGGGATTCATTTCCTCAGTAACGAAGCTAACGCGTGAAGTTGACCGCCTGGGGAGTACGGCCGCAAGGTTGAAACTCAAAGGAATTGACGGGGACCCGCACAAGCGGTGGATGATGTGGTTTAATTCGATGCAACGCGAAAAACCTTACCTACCCTTGACATGCCAGGAACCCTGCAGAGATGTGGGGGTGCTCGAAAGAGAGCCTGGACACAGGTGCTGCATGGCCGTCGTCAGCTCGTGTCGTGAGATGTTGGGTTAAGTCCCGCAACGAGCGCAACCCTTGCCATTAGTTGCTACGAAAGGGCACTCTAATGGGACTGCCGGTGACAAACCGGAGGAAGGTGGGGATGACGTCAGGTCCTCATGGCCCTTATGGGTAGGGCTACACACGTCATACAATGGCCGGTACAGAGGGCTGCCAACCCGCGAGGGGGAGCCAATCCCAGAAAACCGGTCGTAGTCCGGATCGCAGTCTGCAACTCGACTGCGTGAAGTCGGAATCGCTAGTAATCGCGGATCAGCATGTCGCGGTGAATACGTTCCCGGGTCTTGTACACACCGCCCGTCACACCATGGGAGCGGGTTCTGCCAGAAGTGGGTAGCCTAACCGCAAGGAGGGCGCTTACCACGGCAGGGTTCGTGACTGGGGTG
>81292;tax=k:Archaea,p:Euryarchaeota,c:Methanomicrobia,o:Methanomicrobiales,f:Methanocalculus_f,g:Methanocalculus,s:Methanocalculus_pumilus
GGGTTGATCCTGCCAGAGGCTATTGCTATCAGGGTTTGACTAAGCCATGCGAGTCGAGAGGTGAAAGACCTCGGCATACTGCTCAGTAACACGTGGATAATCTGCCCTCAGGTGAGGAATAATCCCGGGAAACTGGGGCTAATGCCTCATAGGAGACGGGTGCTGGAATGCTCTGTCTCCGAAAGGTCCGCCGCCTGAGGATGAGTCTGCGTCCGATTAGGTTGTTGTTGGGGTAACGGCCCAACAAGCCTTTGATCGGTACGGGTTGTGGGAGCAAGAGCCCGGAGATGGATTCTGAGACATGAATCCAGGCCCTACGGGGCGCAGCAGGCGCGAAAACTTTACAATGCGAGCAATCGTGATAAGGAAACCCTGAGTGCCTGTCAATGCAGGCTTGTTCTGGTGTCTAACACACACCAGGAGAAAGGGCGGGGCAAGACCGGTGCCAGCCGCCGCGGTAATACCGGCTGCTCGAGTGATAGCCACTTTTACTGGGCTTAAAGCGTTCGTAGCTTGGTCGTTAAGTCTCTGGGGAAATCTTTTGGCTCAACCAAAAGGCGTCTCAGGGAAACTGACGATCTTGGAACCGGGAGAGGTAAGACGTACTTCGGGGGTAGGAGTGAAATCTTGTAATCCCCGAGGGACGACCGATGGCGAAGGCATCTTACCAGAACGGCTTCGACAGTGAGGGACGAAAGCTGGGGGAGCAAACCGGATTAGATACCCGGGTAGTCCCAGCCGTAAACGATGTGCGTTAGGTGTGTCAGTGACCACGAGTCGCTGAGGTGCCGAAGGGAAACCGTGAAACGCACCGCCTGGGAAGTACGGTCGCAAGGCTGAAACTTAAAGGAATTGGCGGGGGAGCACCACAACGGGTGGAGCCTGCGGTTTAATTGGATTCAACGCCGGACAACTCACCGGATACGACAGCGGAATGATAGCCGGGCTGAAGACTCTGCTTGACTAGCTGAGAGGAGGTGCATGGCCGTCGTCAGTTCGTACTGTGAAGCATCCTGTTAAGTCAGGCAACGAGCGAGACCCACGCCAACAGTTGCCAGCATAATCTCCGGATTGATGGGGACACTGTTGGGACCGCCTCTGCTAAAGGGGAGGAAGGAATGGGCAACGGTAGGTCAGCATGCCCCGAATTATCCGGGCTACACGCGGGCTACAATGGATGGGACAATGGGTTTCGACACCGAAAGGTGAAGGTAATCTCCTAACCCCACCCGTAGTTCGGATTGCGGGCTGCAACTCGCCCGCATGAAGCTGGAATCCGTAGTAATCGCGTCTCACGATGGCGCGGTGAATATGTGCCCTGCTCCTTGCACACACCGCCCGTCAAACCACCCGAGTGGGGTCTGGATGAGGCGGCAGTTTATGCTGCTGTCGAATCTAGGTTCCGCAAGGGGGGTTAAGTCGTAACAAGG
>81293;tax=k:Bacteria,p:Firmicutes,c:Bacilli,o:Lactobacillales,f:Streptococcaceae,g:Streptococcus,s:Streptococcus_dysgalactiae
TAATACATGCAAGTAGAACGCTGAGGACTGGTGCTTGCACCGGTCCAAGGAGTTGCGAACGGGTGAGTAACGCGTAGGTAACCTACCTCATAGCGGGGGATAACTATTGGAAACGATAGCTAATACCGCATAAAAGTGTTTAACCCATGTTAAACATTTAAAAGGTGCAACTGCATCACTATGAGATGGACCTGCGTTGTATTAGCTAGTTGGTGAGGTAACGGCTCACCAAGGCGACGATACATAGCCGACCTGAGAGGGTGATCGGCCACACTGGGACTGAGACACGGCCCAGACTCCTACGGGAGGCAGCAGTAGGGAATCTTCGGCAATGGACGGAAGTCTGACCGAGCAACGCCGCGTGAGTGAAGAAGGTTTTCGGATCGTAAAGCTCTGTTGTTAGAGAAGAATGATGGTGGGAGTGGAAAATCCACCATGTGACGGTAACTAACCAGAAAGGGACGGCTAACTACGTGCCAGCAGCCGCGGTAATACGTAGGTCCCGAGCGTTGTCCGGATTTATTGGGCGTAAAGCGAGCGCAGGCGGTTCTTTAAGTCTGAAGTTAAAGGCAGTGGCNCAACCATTGTACGCTTTGGAAACTGGAGAACTTGAGTGCAGAAGGGGAGAGTGGAATTCCATGTGTAGCGGTGAAATGCGTAGATATATGGAGGAACACCGGTGGCGAAAGCGGCTCTCTGGTCTGTAACTGACGCTGAGGCTCGAAAGCGTGGGGAGCAAACAGGATTAGATACCCTGGTAGTCCACGCCGTAAACGATGAGTGCTAGGTGTTAGGCCCTTTCCGGGGCTTAGTGCCGGAGCTAACGCATTAAGCACTCCGCCTGGGGAGTACGACCGCAAGGTTGAAACTCAAAGGAATTGACGGGGGCCCGCACAAGCGGTGGAGCATGTGGTTTAATTCGAAGCAACGCGAAGAACCTTACCAGGTCTTGACATCCTCCTGACCGGTCTAGAGATAGGCTTTCCTTCGGGGCAGGAGTGACAGGTGGTGCATGGTTGTCGTCAGCTCGTGTCGTGAGATGTTGGGTTAAGTCCCGCAACGAGCGCAACCCCTATTGTTAGTTGCCATCATTAAGTTGGGCACTCTAGCGAGACTGCCGGTAATAAACCGGAGGAAGGTGGGGATGACGTCAAATCATCATGCCCCTTATGACCTGGGCTACACACGTGCTACAATGGTTGGTACAACGAGTCGCAAGCCGGTGACGGCAAGCTAATCTCTTAAAGCCAATCTCAGTTCGGATTGTAGGCTGCAACTCGCCTACATGAAGTCGGAATCGCTAGTAATCGCGGATCAGCAC
>81294;tax=k:Bacteria,p:Firmicutes,c:Clostridia,o:Clostridiales,f:Ruminococcaceae,g:PAC000748_g,s:AB009176_s
TTCAAGTCGAACGGAGAAGGGGGCTTCGGTCCCCGGATCAGTGGCGGACGGGTGAGTAACGCGTGACAATCTGCCTTTCAGTGCGGGATAACACAGGGAAACCTGTGCTAATACCGCATGACGCATCACTGTCACATGGCGGAGATGCCAAAGATTTATTGCTGAGAGATGAGCTCGCGTCCGATTAGATAGTTGGCGGGGTAACGGCCCACCAAGTCGACGATCGGTAGCCGGACTGAGAGGTTGAACGGCCACATTGGAACTGAGAAACGGTCCAGACTCCTACGGGAGGCAGCAGTGGGGAATATTGGGCAATGGGCGAAAGCCTGACCCAGCGACGCCGCGTGAGGGAAGAAGGTCTTCGGATTGTAAACCTCTGTTGACAGGGAAGAAACAAATGACGTAACCTGTCGAGGAAGCCACGGCTAACTACGTGCCAGCAGCCGCGGTAATACGTAGGTGGCGAGCGTTATCCGGATTTACTGGGTGTAAAGGGTGTGTAGGCGGGTCGGCAAGTCGGATGTGAAAATCAAGGGCTCAACTCTTGACCTGCGTCCGAAACTGTCGGTCTTGAGTGCCGGAGGGTAAACGGAATTCCCGGTGTAGCGGTGAAATGCGTAGATATCGGGAGGAACATCGGCGGCGAAGGCGGTTTACTGGACGGCAACTGACGCTGAGACACGAAAGCGTGGGGAGCAAACAGGATTAGATACCCTGGTAGTCCACGCTGTAAACGATGAATGCTAGGTGTGGGGGCGAATGCTTCCGTGCCGGAATTAACACAATAAGCATTCCACCTGGGGAGTACGGCCGCAAGGTTGAAACTCAAAGGAATTGACGGGAGCCCGCACAAGCAGTGGAGTATGTGGTTTAATTCGACGCAACGCGAAGAACCTTACCAGGTCTTGACATCCAGGGAACCCTGCGTAATGGCGGGGGTGCCTTCGGGGAATCCTGAGACAGGTGGTGCATGGTTGTCGTCAGCTCGTGTCGTGAGATGTTGGGTTAAGTCCCGCAACGAGCGCAACCCTTACGGTTAGTTNTACGCAAGAGCACTCTAGCCGGACTGCCGTTGATAAAACGGAGGAAGGTGGGGATGAGGTCAAATCATCATGCCCCTTAAGATCTGGGCTACACACGTACTACAATGGCGCAAACAAAGGGAAGCGAGGCCGCGAGGCGGAGCAAACCCCGTAAAAGGCGTCCCAGTTCGGACAGCAGGCTGCAACCCGCCTGCTCGAAGTCGGAATTGCTAGTAATCGCGGATCAGCATGCCGCGGTGAATACGTTCCCGGGCTTTGTACACACCGCCCGTCAAACCATGAAAGTTGGGAACACCCGAAGTCCGTAGTCTAACCGCAAGGAGGGCGCGGCCGAAGGTGGGGTTCAATGATTGGGG
>81295;tax=k:Bacteria,p:Firmicutes,c:Erysipelotrichi,o:Erysipelotrichales,f:Erysipelotrichaceae,g:AB009222_g,s:AB009179_s
ATGCAAGTCGAGCGAGGGGATTCGTCCCCTAGCGGCGAACGGGTGAGTAACACGTAGGTAACCTGCCTTTAGGACTGGGATACCCGGACGAAAGTNCTAATACCGGATAACAACGGAGATCGCATGATTTCCGCTTGAAAGGTGCGTTTGCACCACCTTTAGATGGACCTGCGGCACATTAGCTAGTTGGTGAGATAACAGCCCACCAAGGCGAGGATGTGTAGCCGACCTGAGAGGGTGACCGGCCACAATGGGACTGAGACACGGCCCATACTCCTACGGGAGGCAGCAGTAGGGAGTTTTCGGCAATGGGCGAAAGCCTGACCGAGCAACGCCGCGTGAGTGATGAAGGTCTTCGGATTGTAAAGCTCTGTCAGGAGGGACGAAATCTGCGATCAGGAAATGGGTTGCAGTTGACGGTACCTCGTTAGGAAGTGACGGCTAACTACGTGCCAGCAGCCGCGGTAATACGTAGGTCACGAGCGTTATCCGGAATTATTGGGCGTAAAGAGTGAGCAGGCGGCATAGCAAGTCTGAGGTGAAAGCGTGGAGCTCAACTCCATACAGCCTTGGAAACTACTAAGCTAGAGTGCGTGAGAGGTAAACGGAACTCCATGTGTAGCGGTGAAATGCGTAGATATATGGAAGAACACCAGTGGCGAAGGCGGTTTACCAGCACTGCACTGACGCTCAGTCACGAAAGCGTGGGGAGCAAATAGGATTAGATACCCTAGTAGTCCACGCCGTAAACGATGATGACTAACTATTCGAGTGATCGAGTGGTGAAGCTAACGCATTAAGTCATCCGCCTGGGAAGTACGGTCGCAAGACTGAAACTTAAAGGAATTGACGGGACCCCGCACAAGTAGTGGAGCATGTGGTTTAATTCGAAGCTACGCGGAAAACCTTACCGGAACTTGACATGGAGGCTAATATCGGGTAATGCCGAAAAAGTGTGCCTTCACAGGTGGTGCATGGTTGTCGTCAGCTCGTGTCGTGAGATGTTAGGTTAAGTCCTGCAACGAGCGCAACCCTTGTCGCTAGTTACCATCATTTAGTTGGGGACTCTAGCGAGACTGCCGATGCAAATCGGAGGAAGGTGGGGATGACGTCAAATCAGCATGCCCTTTATGTCCTGGGCAACACACGTGCTACAATGGCCGTTACAAAGAGANCGATACCGCGAGGTGGAGCAAATCTCAAAAAGGCGGTCTCAGTTCAGATTGGAGTCTGCAATTCGACTCCATGAAGGCGGAATTACTAGTAATCGCGAATCAGCATGTCGCGGTGAATACGTTCCCGGGGTTTGTACACACCGCCCGTCAAACCATGAGAGGTGGTAACGCTTGAAGCCGCTGTCCTAACCGCAAGGAGGGAGGCGTCTAGGGCGGGACCGCTGATTGGGG
>81296;tax=k:Bacteria,p:Bacteroidetes,c:Bacteroidia,o:Bacteroidales,f:Prevotellaceae,g:Prevotella,s:AB009187_s
ATGCAAGTCGAGGGGCAGCATGAAGTTTGCTTGCAAACTTTGATGGCGACCGGCGCACGGGTGAGTAACGCGTATCCAACCTTCCCTATAGTAGAGGATAGCCCGGCGAAAGTCGGATTAATACTCTATGTTGTATTTTGCGGACATCTAATGAATACCAAAGGTTTACCGCTATAGGATGGGGATGCGTCTGATTAGGTAGTCGGCGGGGTAACGGCCCACCGAGCCGTCGATCAGTAGGGGTTCTGAGAGGAAGGTCCCCCACATTGGAACTGAGACACGGTCCAAACTCCTACGGGAGGCAGCAGTGAGGAATATTGGTCAATGGGCGAGAGCCTGAACCAGCCAAGTAGCGTGCAGGACGACGGCCCTATGGGTTGTAAACTGCTTTTATACAGGGATAAAGTGCATCACGTGTGGTGTTTTGTAGGTACTGTATGAACAAGGACCGGCTAATTCCGTGCCAGCAGCCGCGGTAATACGGAAGGTCCGGGCGTTATCCGGATTTATTGGGTTTAAAGGGAGCGCAGGCCGGCTGGTAAGCGTGACGTGAAATGTAGATGCTCAACATCTGCACTGCGTCGCGAACTGTCAGCCTTGAGTGAGTTCGATGTTGGCGGAATTCGTGGTGTAGCGGTGAAATGCTTAGATATCACGAAGAACTCCGATTGCGAAGGCAGCCGACAAGGCCTTTACTGACGCTAAAGCTCGAAGGTGCGGGTATCGAACAGGATTAGATACCCTGGTAGTCCGCACGGTAAACGATGGATGCCCGCTGTTCGCGATATACTGTGAGCGGCCAAGAGAAATCGTTAAGCATCCCACCTGGGGAGTACGCCGGCAACGGTGAAACTCAAAGGAATTGACGGGGGCCCGCACAAGCGGAGGAACATGTGGTTTAATTCGATGATACGCGAGGAACCTTACCCGGGCTTGAACTGCCAGTGAACGATACAGAGATGTTGAGGCCTTCGGGGCACTGGTGGAGGTGCTGCATGGTTGTCGTCAGCTCGTGCCGTGAGGTGTCGGCTTAAGTGCCATAACGAGCGCAACCCCTTTCGTCAGTTGCCATCAGGTGAAGCTGGGCACTCTGGCGACACTGCCACCGTAAGGTGCGAGGAAGGTGGGGATGACGTCAAATCAGCACGGCCCTTACGTCCGGGGCTACACACGTGTTACAATGGGGAGTACAGAGAGTCGGTCGTTTGCAAATGCGATCCAATCCTAAAAGCTCTCCTCAGTTCGGATTGGGGTCTGCAACCCGACCCCATGAAGCTGGATTCGCTAGTAATCGCGCATCAGCCATGGCGCGGTGAATACGTTCCCGGGCCTTGTACACACCGCCCGTCAAGCCATGAAAGCCGGGGGCGCTTGAAGTCCGTGACCGCGAGGATCGGCCTAGAGCGAAACTGGTAATTGGGG
>81297;tax=k:Bacteria,p:Firmicutes,c:Clostridia,o:Clostridiales,f:Ruminococcaceae,g:PAC000661_g,s:AB009189_s
ATGCAAGTCGAACGGACTTAATCCATTCTTTTAGTTTGGAAGCGGTTAGTGGCGGACTGGTGAGTAATGTATAAGTAACCTGCCTATCAGAGGGGAACAACAGTTGGAAACGACTGCTAATACCGCATATGCCATAGGAATCACATGATTCTAGTGGGAAAGGAGCAATCCGCTGATAGATGGACTTATATCTGATTAGCTAGTTGGTGGGGTAATGGCCTACCAAGGCGACGATCAGTAGCCGGACTGAGAGGTTAAACGGCCACATTGGGACTGAGATACGGCCCAGACTCCTACGGGAGGCAGCAGTCGGGAATATTGCGCAATGGAGGAAACTCTGACGCAGTGACGCCGCGTGCAGGAAGAAGGCTTTCGAGTTGTAAACTGCTTTAGACAGGGAAGAAGAAGTGACAGTACCTGTAGAATAAGCTCCGGCTAACTACGTGCCAGCAGCCGCGGTAATACGTAGGGAGCAAGCGTTATCCGGATTTATTGGGTGTAAAGGGTGCGTAGACGGGAAGTTAAGTTAGTTGTGAAATCCCTCGGCTCAACTGAGGAACTGCAACTAAAACTGGCTTTCTTGAGTACTGGAGAGGAAAGTGGAATTCCTAGTGTAGCGGTGAAATGCGTAGATATTAGGAGGAACACCAGTGGCGAAGGCGACTTTCTGGACAGAAACTGACGTTGAGGCACGAAAGTGTGGGGAGCAAACAGGATTAGATACCCTGGTAGTCCACACCGTAAACGATGGATACTAGGTGTAGGGGATGAATAATCCTCTGTGCCGTCGCAAACGCAATAAGTATCCCACCTGGGGAGTACGGCCGCAAGGTTGAAACTCAAAGGAATTGACGGGGGCCCGCACAAGCAGTGGAGTATGTGGTTTAATTCGAAGCAACGCGAAGAACCTTACCAGGGCTTGACATATACAGGAATAATTAAGAGATTAGTTAGCTCTTCGGAGCTTGTATACAGGTGGTGCATGGTTGTCGTCAGCTCGTGTCGTGAGATGTTAGGTTAAGTCCTGCAACGAGCGCAACCCCTATTCTTAGTTACCAGCATGTAAAGATGGGAACTCTAGGAAGACTGCCGGTGATAAATCGGAGGAAGGTGGGGACGACGTCAAATCATCATGCCCTTTATGTCCTGGGCTACACACGTACTACAATGGCTATAACAAAGGGAAGCGAAACAGTGATGTGGAGCAAAACCCAAAAAGGTAGTCTCAGTTCGGATTGAAGGCTGAAATTCGCCTTCATGAAGCCGGAATTGCTAGTAATGGCAGGTCAGCATACTGCCGTGAATACGTTCCCGGGCCTTGTACACACCGCCCGTCACACCATGAGAGTTGGGAATACCCGAAGCCCATGAGCCAACCGTAAGGAGGCAGTGGTCGAAGGTAGAATCAATGATTGGGGTG
>81298;tax=k:Bacteria,p:Firmicutes,c:Clostridia,o:Clostridiales,f:Christensenellaceae,g:PAC001141_g,s:AB009198_s
AAGTCGAACGAGGGTAGCAATACTCGAGTGGCGAACGGGTGAGTAACGCGTGAGGAATCTGCCTTACACAACGGGATACCTACTGGAAACAGTAGTTAATACGGTATAAGACCACAGCACCGCATGGCTGAGCGGTAAAAGATTTATCGGTGTAAGATGACCTCGCGTCGCATTAGCTAGTTGGTGGGGTAACGGCTCACCAAGGCGACGATGCGTACGCGACCTGAGAGGGTGATCGGCCACATTGGGACTGAGATACGGCCCAGACTCCTACGGGAGGCAGCAGTGGGGAATATTGGGCAATGGAGGAAACTCTTACCCAGCAATGCCGCGTGAATGAAGAAGGTCGTAAGATTGTAAAGTTCTTTAGTCAGGGATTAATAAATGAAAGATCTGAAGAATAAGCTCCGGCTAACTACGTGCCAGCAGCCGCGGTAATACGTAGGGAGCAAGCGTTGTCCGGAATGACTGGGCGTAAAGGGTGTGTAGGTGGTTTGGCAAGTTAGAAGTGTAATACCTGGGCTTAACTCAGGTGCTGCTTTTAAAACTGTTAGACTTGAGTGCAGTAGAGGTTAGTGGAATTCCTAGTGTAGCGGTGGAATGCGTAGATATTAGGAGGAACACCAGAGGCGAAGGCGGCTAACTGGACTGTAACTGACACTGAGACACGAAAGTGTGGGTAGCAAACAGGATTAGATACCCTGGTAGTCCACACCGTAAACGATGGATACTAGTTGTAGGAAGATCGACGCTTTCTGCGACGCAGTTAACACGATAAGTATCCCGCCTGGGGAGTACGGCCGCAAGGTTGAAACTCAAAGGAATTGACGGGGACCCGCACAAGCAGCGGAGCATGTGGTTTAATTCGAAGCAACGCGAAGAACCTTACCAAGACTTGACATCGTATGACCACTATAGAGATATAGTCTTCTCTTCGGAGACATATAGACAGGTGGTGCATGGTTGTCGTCAGCTCGTGTCGTGAGATGTTAGGTTAAGTCCTGCAACGAGCGCAACCCTTATGGCTAGTTGCCAATATTTAGTTAGGAACTCTAGTCAGACTGCCGAGGTTAACTCGGAGGAAGGTGGGGATGACGTCAAATCATCATGCCCCTTACGTCTTGGGCTACACACGTGCTACAATGGCTACTACAAAGAGCTGCGAACCTGTAAAGGCAAGCGAATCTCAAAAAAGTAGTCTCAGTTCGGACTGTGGGCTGCAACCCGCCCACACGAAGTTGGAGTTGCTAGTAATCCCGAATCAGAATGTCGGGGTGAATGCGTTCCCGGGTCTTGTACACACCGCCCGTCACGCCATGGGAGTTGGGAGTACCCAAAGTCGGCAATTCAACCGCAAGGAGATAACCGCCTAAGGTAAGACCAATGACTGGGGTG
>81299;tax=k:Bacteria,p:Bacteroidetes,c:Bacteroidia,o:Bacteroidales,f:RF16_f,g:GU303877_g,s:AB009202_s
AAGTCGAGGGGCAGCATGGTCAAAGCTTGCTTTGACTGATGGCGACCGGCGCACGGGTGCGTAACAGGTGTGCAATCTGTCCATAGTCGGGGGATAGCCGGCGAAAGCAATTAATACTCCATGTGTCATTTAGCCGCATGACTGAATGATGAAACGTAAGGACTATGGGTGAGCACGCTTCTGATTAGGTAGTTGGTGAGGTAACGGCCCACCAAGCCGACGATCAGTAGGGGTTCTGAGAGGAAGGTCCCCCACATTGGAACTGAGACACAGTCCAAACTCCTACGGGAGGCAGCAGTGAGGAATATTGGTCAATGGACGAGAGTCTGAACCAGCCAAGTCGCGTGAAGGATGAAGGTTCTATGGATTGTAAACTTCTTTTGTCCGAGGGTAAAGTGCGGTACGTGTACCGTTTGGCAAGTATCGGACGAATAAGCATCGGCTAACTCCGTGCCAGCAGCCGCGGTAATACGGAGGATGCGAGCGTTATCCGGATTTATTGGGTTTAAAGGGTGCGTAGGCGGAATGTTAAGTCAGTGGTGAAAGCGTGCGGCTCAACCGTACCGAGCCATTGAAACTGGTGTTCTTGAGTGCAAGCGAGGTAAGCGGAATGTGACGTGTAGCGGTGAAATGCTTAGATATGTCCCAGAACTCCGATTGCGAAGGCAGCTTACCAGTATGTAACTGACGCTGAGGCACGAAAGCGTGGGTATCAAACAGGATTAGATACCCTGGTAGTCCACGCAGTAAACGATGAATACTAGCTGTTGGCGATATAATGTCAGTGGCAGAGCGAAAGTGTTAAGTATTCCACCTGGGGAGTACGCCGGCAACGGTGAAACTCAAAGGAATTGACGGGGGCCCGCACAAGCGGAGGAACATGTGGTTTAATTCGATGATACGCGAGGAACCTTACCCGGGCTTGAAAGTTAATGAATAACCCTGAAAGGGGTTAGGCTCGCAAGAGACATGAAACTAGGTGCTGCATGGTTGTCGTCAGCTCGTGCCGTGAGGTGTCGGCTTAAGTGCCATAACGAGCGCAACCCTTGTTGTTAGTTACCATCAGGTTAAGCTGGGGACTCTAACGAGACTGCTACTGTAAGGTAGAGGAAGGTGGGGATGACGTCAAATCAGCACGGCCCTTACGTCCGGGGCGACACACGTGTTACAATGGGCGGTACAGAGGGTTGCGACCACGCGAGTGGGAGCTAATCTCCAAAAACCGTTCTCAGTTCGGATCGGAGTCTGCAACTCGACTCCGTGAAGCTGGATTCGCTAGTAATCGCGCATCAGCCATGGCGCGGTGAATACGTTCCCGGGCCTTGTACACACCGCCCGTCAAGCCATGGAAGCTCGGGGTACCTGAAGTACGTGACCGCAAGGAGCGTCCTAGGGTAAAACGAGTAACTGGGG
>81300;tax=k:Bacteria,p:Firmicutes,c:Erysipelotrichi,o:Erysipelotrichales,f:Erysipelotrichaceae,g:AB009222_g,s:AB009222_s
ATGCAAGTCGAGCGAGGTAGCTTGCTACCTAGCGGCGAACGGGTGAGTAACACGTAGGTAACCTGCCTTTAAGACTGGGATACCCAGACGAAAGTTTGGCTAATACCGGATAACAACGGGGACGGCATCGCCCCCGCTTGAAAGCCGCGCTTGCGGCGCTTTTAGATGGACCTGCGGCACATTAGCTAGTTGGCGGGGCAACGGCCCACCAAGGCGAGGATGTGTAGCCGACCTGAGAGGGTGACCGGCCACAATGGGACTGAGACACGGCCCATACTCCTACAGGAGGCAGCAGTAGGGAGTTTTCGGCAATGGGCGAAAGCCTGACCGAGCAACGCCGCGTGAGTGATGAAGGTCTTCGGATTGTAAAGCTCTGTTGCGAGGGACGAACAACGCGGCCAGGAAATGGGCCGCGCCTGACGGTACCTCGCCAGAAAGTGACGGCTAACTACGTGCCAGCAGCCGCGGTAATACGTAGGTCACGAGCGTTATCCGGAATTATTGGGCGTAAAGAGTGAGCAGGCGGCATGGCAAGTCTGAGGTGAAAGCGTGGGGCTCAACCCCATACAGCCTTGGAAACTACCAAGCTAGAGTGCGCGAGAGGTAAACGGAACTCCATGTGTAGCGGTGAAATGCGTAGATATATGGAAGAACACCGGTGGCGAAGGCGGTTTACCAGCGCTGCACTGACGCTCAGTCACGAAAGCGTGGGGAGCAAATAGGATTAGATACCCTAGTAGTCCACGCCGTAAACGATGATGACTAACTATTCGAGTGATCGAGTGGTGAAGCTAACGCATTAAGTCATCCGCCTGGGAAGTACGGTCGCAAGACTGAAACTTAAAGGAATTGACGGGACCCCGCACAAGTAGTGGAGCATGTGGTTTAATTCGAANTACGCGGAAAACCTTACCAGAACTTGACATGGAGACTACCCCCCGGGCAACGCCGGGGAACTACTACTCCACAGGTGGTGCATGGTTGTCGTCAGCTCGTGTCGTGAGATGTTAGGTTAAGTCCTGCAACGAGCGCAACCCTTGTCGCTAGTTACCATCATTCAGTTGGGGACTCTAGCGAGACTGCCGATGCAAATCGGAGGAAGGTGGGGATGACGTCAAATCAGCATGCCCTTTATGTCCTGGGCAACACACGTGCTACAATGGCCGTTACAAAGAGACGCGATGCCGCGAGGCGGAGCAAATCTCAAAAAGGCGGTCTCAGTTCAGATTGGAGTCTGCAATTCGACTCCATGAAGGCGGAATTACTAGTAATCGCGAATCAGCATGTCGCGGTGAATACGTTCCCGGGGTTTGTACACACCGCCCGTCAAACCATGAGAGGTGGCAATGCTTGAAGCCGCTGTCCCAACCGCAAGGGGGGAGGCGTCTAGGGCAGGGCCGCTGATTGGGGTT
>81301;tax=k:Bacteria,p:Bacteroidetes,c:Bacteroidia,o:Bacteroidales,f:Prevotellaceae,g:Prevotella,s:AB009224_s
ATGCAAGTCGAGGGGCATCATAGTCAAAGCTTGCTTTGATTGATGGCGACCGGCGCACGGGTGAGTAACGCGTATCCAACCTTCCCCTTAGTAGGGCATAGCCGGCGAAAGTCGGATTAATACCCTATGTTGTGTCATGAGGACATCTGAATAACACTAAAGATTCATCGCTAAGGGATGGGGATGCGTCCGATTAGCTTGCCGGCGGGGTAACGGCCCACCGGGGCGACGATCGGTAGGGGTTCTGAGAGGAAGGTCCCCCACACTGGTACTGAGACACGGACCAGACTCCTACGGGAGGCAGCAGTGAGGAATATTGGTCAATGGGCGAGAGCCTGAACCAGCCAAGTAGCGTGCAGGATGACGGCCCTATGGGTTGTAAACTGCTTTTATGCGGGGATAAAGTGACGTACGTGTACGTTTTTGTAGGTACCGCATGAATAAGGACCGGCTAATTCCGTGCCAGCAGCCGCGGTAATACGGAAGGTCCGGGCGTTATCCGGATTTATTGGGTTTAAAGGGAGCGCAGGCGGAGGCTTAAGCGTGACGTGAAATGCCGCGGCTCAACCGTGGAAGTGCGTCGCGAACTGGGTTTCTTGAGTGAGTGCGACGTGTACGGAATTCGTGGTGTAGCGGTGAAATGCTTAGATATCACGAAGAACCCCGATTGCGAAGGCAGTGCACGAGCCCTTTACTGACGCTATAGCTCGAAGGTGCGGGTATCGAACAGGATTAGATACCCTGGTAGTCCGCACGGTAAACGATGGATGCCCGCTGTTGGCGATATACAGTCAGTGGCCAAGCGAAAGCGTTAAGCATCCCACCTGGGGAGTACGCCGGCAACGGTGAAACTCAAAGGAATTGACGGGGGCCCGCACAAGCGGAGGAACATGTGGTTTAATTCGATGATACGCGAGGAACCTTACCCGGGCTTGAACTGCAGCAGACGGATCCAGAGATGGTGACTCCTTCGGGGCTGCTGTGGAGGTGCTGCATGGTTGTCGTCAGCTCGTGCCGTGAGGTGTCGGCTTAAGTGCCATAACGAGCGCAACCCTTTTCGCCAGTTGCCAGCATGTGATGGTGGGCACTCTGGGGACACTGCCACCGTAAGGTGTGAGGAAGGTGGGGATGACGTCAAATCAGCACGGCCCTTACGTCCGGGGCTACACACGTGTTACAATGGGGTATACAGAGAGTAGGGTGCCGGCAACGTCGCTCCAATCTTCAAAGTGCCCCTCAGTTCGGATTGGGGTCTGCAACCCGACCCCATGAAGCTGGATTCGCTAGTAATCGCGCATCAGCCATGGCGCGGTGAATACGTTCCCGGGCCTTGTACACACCGCCCGTCAAGCCATGAAAGCCTGGGGCGCCTGAAGTCCGTGACCGCGAGGGTCGGCCTAGGGTGAAACAGGTGATTGGGGCT
>81302;tax=k:Bacteria,p:Tenericutes,c:Mollicutes,o:PAC001265_o,f:PAC001265_f,g:EF586032_g,s:AB009230_s
ATGCAAGTCAAACGGGAAGTAGCAATACTTCTAGTGGCGAACGGGTGAGTAACACGTAGGCAATCTGTCCTAAAGATTGGGATAACAGTTGGAAACGGCTGATAATACCGGATAATAGATTAAGTCGCATGACTTGATTTTGAAAGATGCAACTGCATCACTTTTGGAGGGGCCTGCGGCGCATTAGATAGTTGGTGAGGTAACGGCCCACCAAGTCGATGATGCGTANTGCGCTGAGAGGCGAAACAGCCACATTGGGACTGAGAACGGCCCAAACTCCTACGGGAGGCAGCAGTAGGGAATTTTCGGCAATGGGGGAAACCCTGACCGAGCAATACCGCGTGAATGATGACGATCTTCGGATTGTAAAGTTCTGTTGTAGAGGACGAATGGTAGGTAGAGTGGAAAGCTATCTATTTGACGGTACTTTACTAGAAAGCCCCGGCTAACTATGTGCCAGCAGCCGCGGTAATACATAGGGGGCGAGCGTTATCCGGAATTATTGGGCGTAAAGAGTGCGTAGGCGGTTTATTAAGTCTGGTGTGAAATCCCATAGCTTAACTATGGCGGGTCATTGGAAACTGGTAAACTTGAGTACAGTAGGGGCAAGTGGAATTCCAAGTGGAGCGGTGGAATGCGTAGATATTTGGAGGAACACCAGTGGCGAAGGCGGCTTGCTGGGCTGGAACTGACGCTGAGGCACGAAAGCGTAGGGAGCAAACAGGATTAGATACCCTGGTAGTCTACGCTGTAAACGTTGAGTATTAAATGTCGGAAGCAATTTCGGTGTTGCAGTTAACACAATAAATACTCCGCCTGGGGAGTACGGTCGCAAGACTGAAACTCAAAGGAATTGACGGGGACTCGCACAAGCGGTGGAGCATGCGGTTTAATTCGATGCAACGCGAAAAACCTTACCAGGTCTTGACATACTGTTGTCAGGATTAGAGATAATCCCTTTCTTCGGAACAACAGATACAGGTGGTGCATGGTTGTCGTCAGCTCGTGTCGTGAGATGTTGGGTTAAGTCCCGCAACGAGCGCAACCCTTATCATTAGTTGCTAACATTCAGTTGAGCACTCTAATGAGACCGCCGGTGATAAACCGGATGAAGGTGGGGATGACGTCAAATCATCATGCCCCTTATGACCTGGGCTACACGCGTGCTACAATGGCTAGTACAAAGAGTTGCAATACCGTGAGGTGGAGCTAATCTCATAAAGCTAGTCTCAGTTCGGATTGTAGTCTGCAACTCGACTACATGAAGTTGGAATCGCTAGTAATCGTAAATCAGCATGTTACGGTGAATACGTTCTCGAGTCTTGTACACACCGCCCGTCACACCATGAGAGTTTGTAATACCCAAAGCCGGTGGCCTAACCGTAAGGAGGGAGCCGTTTAAGGTAGGACAAATGATTGGGGTG
>81303;tax=k:Bacteria,p:Proteobacteria,c:Hydrogenophilalia,o:Hydrogenophilales,f:Hydrogenophilaceae,g:Hydrogenophilus,s:Hydrogenophilus_thermoluteolus
ATTGAACGCTGGCGGCATGCTTACACATGCAAGTCGAACGGCATCGCGGGAAAGCTTGCTTTCCTGGCGGCGAGTGGCGAACGGGTGAGTAACACATCGGAACGTACCGGCTAGTGGGGGATAACCCGTCGAAAGACGGCTAATACCGCATACGCTCTTAGGAGGAAAGCAGGGGACCTTTGGGCCTTGCGCTANCGAGCGGCCGATGTCCGATTAGCTAGTTGGTGGGGTAAAGGCCTACCAAGGCGACGATCAGTAGCGGGTCTGAGAGGACGATCCGCCACACTGGGACTGAGACACGGCCCAGACTCCTACGGGAGGCAGCAGTGGGGAATCTTGGACAATGGGGGCAACCCTGATCCAGCAATGCCGCGTGGGTGAAGAAGGCCTTCGGGTTGTAAAGCCCTTTCGGCAGGGAAGAAATCGGCGGGGCGAATAACCCTGCTGGATGACGGTACCTGCAGAAGAAGCACCGGCTAACTACGTGCCAGCAGCCGCGGTAATACGTAGGGTGCGAGCGTTAATCGGATTTACTGGGCGTAAAGCGTGCGCAGGCGGCCCGTTAAGACAGGTGTGAAATCCCTGGGCTCAACCTAGGAATTGCGCTTGTGACTGGCGGGCTCGAGTACGGTAGAGGGGGGTGGAATTCCTGGTGTAGCAGTGAAATGCGTAGAGATCAGGAGGAACACCGATGGCGAAGGCAGCCCCCTGGGCCTGTACTGACGCTCATGCACGAAAGCGTGGGGAGCAAACAGGATTAGATACCCTGGTAGTCCACGCCCTAAACGATGGGTACTAGCCGTTTGGTGCGCGATAGCGCTGAGTGGCGAANTAACGCGTGAAGTACCCCGCCTGGGGAGTACGGCCGCAAGGTTGAAACTCAAAGGAATTGACGGGGACCGCACAAGCGGTGGATGATGTGGATTAATTCGATGCAACGCGAAGAACCTTACCTACCCTTGACATGCCCCGAACCTGGGAGAGATCCTGGGGTGCCCGAAAGGGAACGGGGACACAGGTGCTGCATGGCTGTCGTCAGCTCGTGTCGTGAGATGTTGGGTTAAGTCCCGCAACGAGCGCAACCCCTGCCATTAGTTGCCAGCGGCTTGGCCGGGCACTCTAATGGGACTGCCGGTGACAAACCGGAGGAAGGTGGGGACGACGTCAAGTCATCATGGCCCTTATGGGTAGGGCTTCACACGTCATACAATGGCGCGTACAGAGGGTTGCGAAGCGCGAGGCGGAGCCAATCCCAGAAAGCGCGTCGTAGTCCGGATTGCAGTCTGCAACTCGACTGCATGAAGTCGGAATCGCTAGTAATCGCGGATCAGCATGCCGCGGTGAATACGTTCCCGGGTCTTGTACACACCGCCCGTCACACCATGGGAGTGGGGTGCACCAGAAGTCGGTAGCCTAACCGCAAGGAGGCGCCGCCCACGGTGTGCTCCATGACTGGGGTG
>81304;tax=k:Bacteria,p:Firmicutes,c:Bacilli,o:Bacillales,f:Staphylococcaceae,g:Staphylococcus,s:Staphylococcus_arlettae
GATGAACGCTGGCGGCGTGCCTAATACATGCAAGTCGAGCGAACAGATAAGGAGCTTGCTCCTTTGACGTTAGCGGCGGACGGGTGAGTAACACGTGGGTAACCTACCTATAAGACTGGAATAACTCCGGGAAACCGGGGCTAATGCCGGATAACATTTAGAACCGCATGGTTCTAAAGTGAAAGATGGTTTTGCTATCACTTATAGATGGACCCGCGCCGTATTAGCTAGTTGGTAAGGTAATGGCTTACCAAGGCAACGATACGTAGCCGACCTGAGAGGGTGATCGGCCACACTGGAACTGAGACACGGTCCAGACTCCTACGGGAGGCAGCAGTAGGGAATCTTCCGCAATGGGCGAAAGCCTGACGGAGCAACGCCGCGTGAGTGATGAAGGGTTTCGGCTCGTAAAACTCTGTTATTAGGGAAGAACAAACGTGTAAGTAACTGTGCACGTCTTGACGGTACCTAATCAGAAAGCCACGGCTAACTACGTGCCAGCAGCCGCGGTAATACGTAGGTGGCAAGCGTTATCCGGAATTATTGGGCGTAAAGCGCGCGTAGGCGGTTTCTTAAGTCTGATGTGAAAGCCCACGGCTCAACCGTGGAGGGTCATTGGAAACTGGGAGACTTGAGTGCAGAAGAGGAAAGTGGAATTCCATGTGTAGCGGTGAAATGCGCAGAGATATGGAGGAACACCAGTGGCGAAGGCGACTTTCTGGTCTGTAACTGACGCTGATGTGCGAAAGCGTGGGGATCAAACAGGATTAGATACCCTGGTAGTCCACGCCGTAAACGATGAGTGCTAAGTGTTAGGGGGTTTCCGCCCCTTAGTGCTGCAGCTAACGCATTAAGCACTCCGCCTGGGGAGTACGACCGCAAGGTTGAAACTCAAAGGAATTGACGGGGACCCGCACAAGCGGTGGAGCATGTGGTTTAATTCGAAGCAACGCGAAGAACCTTACCAAATCTTGACATCCTTTGACCACTCTAGAGATAGAGTTTTCCCCTTCGGGGGACAAAGTGACAGGTGGTGCATGGTTGTCGTCAGCTCGTGTCGTGAGATGTTGGGTTAAGTCCCGCAACGAGCGCAACCCTTAAACTTAGTTGCCAGCATTTAGTTGGGCACTCTAGGTTGACTGCCGGTGACAAACCGGAGGAAGGTGGGGATGACGTCAAATCATCATGCCCCTTATGATTTGGGCTACACACGTGCTACAATGGACAATACAAAGGGCAGCTAAACCGCGAGGTCATGCAAATCCCATAAAGTTGTTCTCAGTTCGGATTGTAGTCTGCAACTCGACTACATGAAGCTGGAATCGCTAGTAATCGTAGATCAGCATGCTACGGTGAATACGTTCCCGGGTCTTGTACACACCGCCCGTCACACCACGAGAGTTTGTAACACCCGAAGCCGGTGGAGTAACCATTTATGGAGCTAGCCGTCGAAGGTGGGACAAATGATTGGGGT
>81305;tax=k:Bacteria,p:Firmicutes,c:Bacilli,o:Bacillales,f:Staphylococcaceae,g:Staphylococcus,s:Staphylococcus_carnosus
GATGAACGCTGGCGGCGTGCCTAATACATGCAAGTCGAGCGAACAGATGAGGAGCTTGCTCCTCTGATGTTAGCGGCGGACGGGTGAGTAACACGTGGGTAACCTACCTATAAGACTGGAATAACTCCGGGAAACCGGGGCTAATGCCGGATAATATGCAGAACCGCATGGTTCTGCAATGAAAGACGGTTTTGCTGTCACTTATAGATGGACCCGCGCCGTATTAGCTAGTTGGTAAGGTAACGGCTTACCAAGGCAACGATACGTAGCCGACCTGAGAGGGTGATCGGCCACACTGGAACTGAGACACGGTCCAGACTCCTACGGGAGGCAGCAGTAGGGAATCTTCCGCAATGGGCGAAAGCCTGACGGAGCAACGCCGCGTGAGTGATGAAGGTCTTCGGATCGTAAAACTCTGTTATTAGGGAAGAACAAGTGCGTAGGTAACTATGCGCACCTTGACGGTACCTAATCAGAAAGCCACGGCTAACTACGTGCCAGCAGCCGCGGTAATACGTAGGTGGCAAGCGTTATCCGGAATTATTGGGCGTAAAGCGCGCGTAGGCGGTTTTTTAAGTCTGATGTGAAAGCCCACGGCTCAACCGTGGAGGGTCATTGGAAACTGGAAAACTTGAGTGCAGAAGAGGAAAGTGGAATTCCATGTGTAGCGGTGAAATGCGCAGAGATATGGAGGAACACCAGTGGCGAAGGCGACTTTCTGGTCTGCAACTGACGCTGATGTGCGAAAGCGTGGGGATCAAACAGGATTAGATACCCTGGTAGTCCACGCCGTAAACGATGAGTGCTAAGTGTTAGGGGGTTTCCGCCCCTTAGTGCTGCAGCTAACGCATTAAGCACTCCGCCTGGGGAGTACGGCCGCAAGGCTGAAACTCAAAGGAATTGACGGGGACCCGCACAAGCGGTGGAGCATGTGGTTTAATTCGAAGCAACGCGAAGAACCTTACCAAATCTTGACATCCTTTGACCGCTCTAGAGATAGAGTCTTCCCCTTCGGGGGACAAAGTGACAGGTGGTGCATGGTTGTCGTCAGCTCGTGTCGTGAGATGTTGGGTTAAGTCCCGCAACGAGCGCAACCCTTAAGCTTAGTTGCCAGCATTAAGTTGGGCACTCTAAGTTGACTGCCGGTGACAAACCGGAGGAAGGTGGGGATGACGTCAAATCATCATGCCCCTTATGATTTGGGCTACACACGTGCTACAATGGACAGTACAAAGGGCAGCGAAACCGCGAGGTCAAGCAAATCCCATAAAGTTGTTCTCAGTTCGGATTGTAGTCTGCAACTCGACTACATGAAGCTGGAATCGCTAGTAATCGTAGATCAGCATGCTACGGTGAATACGTTCCCGGGTCTTGTACACACCGCCCGTCACACCACGAGAGTTTGTAACACCCGAAGCCGGTGGAGTAACCTTTTAGGAGCTAGCCGTCGAAGGTGGGACAGATGATTGGGGT
>81306;tax=k:Bacteria,p:Firmicutes,c:Bacilli,o:Bacillales,f:Staphylococcaceae,g:Staphylococcus,s:Staphylococcus_caprae
GATGAACGCTGGCGGCGTGCCTAATACATGCAAGTCGAGCGAACAGACGAGGAGCTTGCTCCTCTGACGTTAGCGGCGGACGGGTGAGTAACACGTGGATAACCTACCTATAAGACTGGGATAACTTCGGGAAACCGGAGCTAATACCGGATAACATGTTGAACCGCATGGTTCAACAGTGAAAGACGGTCTTGCTGTCACTTATAGATGGATCCGCGCCGCATTAGCTAGTTGGTAAGGTAACGGCTTACCAAGGCAACGATGCGTAGCCGACCTGAGAGGGTGATCGGCCACACTGGAACTGAGACACGGTCCAGACTCCTACGGGAGGCAGCAGTAGGGAATCTTCCGCAATGGGCGAAAGCCTGACGGAGCAACGCCGCGTGAGTGAAGAAGGTCTTCGGATCGTAAAACTCTGTTATTAGGGAAGAACAAATGTGTAAGTAACTATGCACGTCTTGACGGTACCTAATCAGAAAGCCACGGCTAACTACGTGCCAGCAGCCGCGGTAATACGTAGGTGGCAAGCGTTATCCGGAATTATTGGGCGTAAAGCGCGCGTAGGCGGTTTTTTAAGTCTGATGTGAAAGCCCACGGCTCAACCGTGGAGGGTCATTGGAAACTGGAAAACTTGAGTGCAGAAGAGGAAAGTGGAATTCCATGTGTAGCGGTGAAATGCGCAGAGATATGGAGGAACACCAGTGGCGAAGGCGACTTTCTGGTCTGTAACTGACGCTGATGTGCGAAAGCGTGGGGATCAAACAGGATTAGATACCCTGGTAGTCCACGCCGTAAACGATGAGTGCTAAGTGTTAGGGGGTTTCCGCCCCTTAGTGCTGCAGCTAACGCATTAAGCACTCCGCCTGGGGAGTACGACCGCAAGGTTGAAACTCAAAGGAATTGACGGGGACCCGCACAAGCGGTGGAGCATGTGGTTTAATTCGAAGCAACGCGAAGAACCTTACCAAATCTTGACATCCTCTGACCCCTCTAGAGATAGAGTTTTCCCCTTCGGGGGACAGAGTGACAGGTGGTGCATGGTTGTCGTCAGCTCGTGTCGTGAGATGTTGGGTTAAGTCCCGCAACGAGCGCAACCCTTAAGCTTAGTTGCCATCATTAAGTTGGGCACTCTAAGTTGACTGCCGGTGACAAACCGGAGGAAGGTGGGGATGACGTCAAATCATCATGCCCCTTATGATTTGGGCTACACACGTGCTACAATGGACAATACAAAGGGCAGCGAAACCGCGAGGTCAAGCAAATCCCATAAAGTTGTTCTCAGTTCGGATTGTAGTCTGCAACTCGACTACATGAAGCTGGAATCGCTAGTAATCGTAGATCAGCATGCTACGGTGAATACGTTCCCGGGTCTTGTACACACCGCCCGTCACACCACGAGAGTTTGTAACACCCGAAGCCGGTGGAGTAACCTTTTGGAGCTAGCCGTCGAAGGTGGGACAAATGATTGGGGT
>81307;tax=k:Bacteria,p:Firmicutes,c:Bacilli,o:Bacillales,f:Staphylococcaceae,g:Staphylococcus,s:Staphylococcus_cohnii
GATGAACGCTGGCGGCGTGCCTAATACATGCAAGTCGAGCGAACAGATAAGGAGCTTGCTCCTTTGACGTTAGCGGCGGACGGGTGAGTAACACGTGGGTAACCTACCTATAAGACTGGAATAACTCCGGGAAACCGGGGCTAATGCCGGATAACATTTAGAACCGCATGGTTCTAAAGTGAAAGATGGTTTTGCTATCACTTATAGATGGACCCGCGCCGTATTAGCTAGTTGGTAAGGTAACGGCTTACCAAGGCAACGATACGTAGCCGACCTGAGAGGGTGATCGGCCACACTGGAACTGAGACACGGTCCAGACTCCTACGGGAGGCAGCAGTAGGGAATCTTCCGCAATGGGCGAAAGCCTGACGGAGCAACGCCGCGTGAGTGATGAAGGTCTTCGGATCGTAAAACTCTGTTATTAGGGAAGAACAAATGTGTAAGTAACTGTGCACGTCTTGACGGTACCTAATCAGAAAGCCACGGCTAACTACGTGCCAGCAGCCGCGGTAATACGTAGGTGGCAAGCGTTATCCGGAATTATTGGGCGTAAAGCGCGCGTAGGCGGTTTCTTAAGTCTGATGTGAAAGCCCACGGCTCAACCGTGGAGGGTCATTGGAAACTGGGAAACTTGAGTGCAGAAGAGGAAAGTGGAATTCCATGTGTAGCGGTGAAATGCGCAGAGATATGGAGGAACACCAGTGGCGAAGGCGACTTTCTGGTCTGTAACTGACGCTGATGTGCGAAAGCGTGGGGATCAAACAGGATTAGATACCCTGGTAGTCCACGCCGTAAACGATGAGTGCTAAGTGTTAGGGGGTTTCCGCCCCTTAGTGCTGCAGCTAACGCATTAAGCACTCCGCCTGGGGAGTACGACCGCAAGGTTGAAACTCAAAGGAATTGACGGGGACCCGCACAAGCGGTGGAGCATGTGGTTTAATTCGAAGCAACGCGAAGAACCTTACCAAATCTTGACATCCTTTGACAACTCTAGAGATAGAGCCTTCCCCTTCGGGGGACAAAGTGACAGGTGGTGCATGGTTGTCGTCAGCTCGTGTCGTGAGATGTTGGGTTAAGTCCCGCAACGAGCGCAACCCTTAAGCTTAGTTGCCAGCATTAAGTTGGGCACTCTAAGTTGACTGCCGGTGACAAACCGGAGGAAGGTGGGGATGACGTCAAATCATCATGCCCCTTATGATTTGGGCTACACACGTGCTACAATGGACAATACAAAGGGCAGCTAAACCGCGAGGTCATGCAAATCCCATAAAGTTGTTCTCAGTTCGGATTGTAGTCTGCAACTCGACTACATGAAGCTGGAATCGCTAGTAATCGTAGATCAGCATGCTACGGTGAATACGTTCCCGGGTCTTGTACACACCGCCCGTCACACCACGAGAGTTTGTAACACCCGAAGCCGGTGGAGTAACCATTTATGGAGCTAGCCGTCGAAGGTGGGACAAATGATTGGGGT
>81308;tax=k:Bacteria,p:Firmicutes,c:Bacilli,o:Bacillales,f:Staphylococcaceae,g:Staphylococcus,s:Staphylococcus_delphini
TATGAACGCTGGCGGCGTGCCTAATACATGCAAGTCGAGCGAACAGATAAGGAGCTTGCTCCTTTGACGTTAGCGGCGGACGGGTGAGTAACACGTGGGTAACCTACCTATAAGACTGGAATAACTCCGGGAAACCGGGGCTAATGCCGGATAACATGTTGAACCGCATGGTTCTACAGTGAAAGACGGTCTTGCTGTCACTTATAGATGGACCCGCGCCGTATTAGCTAGTTGGTGGGGTAACGGCCTACCAAGGCGACGATACGTAGCCGACCTGAGAGGGTGATCGGCCACACTGGAACTGAGACACGGTCCAGACTCCTACGGGAGGCAGCAGTAGGGAATCTTCCGCAATGGGCGAAAGCCTGACGGAGCAACGCCGCGTGAGTGATGAAGGTCTTCGGATCGTAAAGCTCTGTTGTTAGGGAAGAACAAATGTGTAAGTAACTGTGCACATCTTGACGGTACCTAACCAGAAAGCCACGGCTAACTACGTGCCAGCAGCCGCGGTAATACGTAGGTGGCAAGCGTTATCCGGAATTATTGGGCGTAAAGCGCGCGTAGGCGGTTTTTTAAGTCTGATGTGAAAGCCCACGGCTCAACCGTGGAGGGTCATTGGAAACTGGAAAACTTGAGTGCAGAAGAGGAAAGTGGAATTCCATGTGTAGCGGTGAAATGCGCAGAGATATGGAGGAACACCAGTGGCGAAGGCGGCTTTCTGGTCTGCAACTGACGCTGATGTGCGAAAGCGTGGGGATCAAACAGGATTAGATACCCTGGTAGTCCACGCCGTAAACGATGAGTGCTAAGTGTTAGGGGGTTTCCGCCCCTTAGTGCTGCAGCTAACGCATTAAGCACTCCGCCTGGGGAGTACGGTCGCAAGACTGAAACTCAAAGGAATTGACGGGGACCCGCACAAGCGGTGGAGCATGTGGTTTAATTCGAAGCAACGCGAAGAACCTTACCAAATCTTGACATCCTTTGACAACTCTAGAGATAGAGCTTTCCTCTTCGGAGGACAAAGTGACAGGTGGTGCATGGTTGTCGTCAGCTCGTGTCGTGAGATGTTGGGTTAAGTCCCGCAACGAGCGCAACCCTTGAACTTAGTTGCCATCATTAAGTTGGGCACTCTAAGTTGACTGCCGGTGACAAACCGGAGGAAGGTGGGGATGACGTCAAATCATCATGCCCCTTATGATTTGGGCTACACACGTGCTACAATGGACAATACAAAGGGCAGCGAAACCGCGAGGTCAAGCAAATCCCATAAAGTTGTTCTCAGTTCGGATTGTAGTCTGCAACTCGACTACATGAAGCTGGAATCGCTAGTAATCGTAGATCAGCATGCTACGGTGAATACGTTCCCGGGTCTTGTACACACCGCCCGTCACACCACGAGAGTTTGTAACACCCGAAGCCGGTGGAGTAACCATTTTGGAGCTAGCCGTCGAAGGTGGGACAAATGATTGGGGT
>81309;tax=k:Bacteria,p:Firmicutes,c:Bacilli,o:Bacillales,f:Staphylococcaceae,g:Staphylococcus,s:Staphylococcus_equorum
GATGAACGCTGGCGGCGTGCCTAATACATGCAAGTCGAGCGAACGGATAAGGAGCTTGCTCCTTTGAAGTTAGCGGCGGACGGGTGAGTAACACGTGGGTAACCTACCTATAAGACTGGAATAACTTCGGGAAACCGGAGCTAATGCCGGATAACATTTGGAACCGCATGGTTCTAAAGTAAAAGATGGTTTTGCTATCACTTATAGATGGACCCGCGCCGTATTAGCTAGTTGGTAAGGTAACGGCTTACCAAGGCAACGATACGTAGCCGACCTGAGAGGGTGATCGGCCACACTGGAACTGAGACACGGTCCAGACTCCTACGGGAGGCAGCAGTAGGGAATCTTCCGCAATGGACGAAAGTCTGACGGAGCAACGCCGCGTGAGTGATGAAGGTTTTCGGATCGTAAAACTCTGTTATTAGGGAAGAACAAATGTGTAAGTAACTGTGCACATCTTGACGGTACCTAATCAGAAAGCCACGGCTAACTACGTGCCAGCAGCCGCGGTAATACGTAGGTGGCAAGCGTTATCCGGAATTATTGGGCGTAAAGCGCGCGTAGGCGGTTTCTTAAGTCTGATGTGAAAGCCCACGGCTCAACCGTGGAGGGTCATTGGAAACTGGGAAACTTGAGTACAGAAGAGGAAAGTGGAATTCCATGTGTAGCGGTGAAATGCGCAGAGATATGGAGGAACACCAGTGGCGAAGGCGACTTTCTGGTCTGTAACTGACGCTGATGTGCGAAAGCGTGGGGATCAAACAGGATTAGATACCCTGGTAGTCCACGCCGTAAACGATGAGTGCTAAGTGTTAGGGGGTTTCCGCCCCTTAGTGCTGCAGCTAACGCATTAAGCACTCCGCCTGGGGAGTACGACCGCAAGGTTGAAACTCAAAGGAATTGACGGGGACCCGCACAAGCGGTGGAGCATGTGGTTTAATTCGAAGCAACGCGAAGAACCTTACCAAATCTTGACATCCTTTGAAAACTCTAGAGATAGAGCCTTCCCCTTCGGGGGACAAAGTGACAGGTGGTGCATGGTTGTCGTCAGCTCGTGTCGTGAGATGTTGGGTTAAGTCCCGCAACGAGCGCAACCCTTAAACTTAGTTGCCAGCATTTAGTTGGGCACTCTAGGTTGACTGCCGGTGACAAACCGGAGGAAGGTGGGGATGACGTCAAATCATCATGCCCCTTATGATTTGGGCTACACACGTGCTACAATGGACAATACAAAGGGCAGCTAAACCGCGAGGTCATGCAAATCCCATAAAGTTGTTCTCAGTTCGGATTGTAGTCTGCAACTCGACTACATGAAGCTGGAATCGCTAGTAATCGTAGATCAGCATGCTACGGTGAATACGTTCCCGGGTCTTGTACACACCGCCCGTCACACCACGAGAGTTTGTAACACCCGAAGCCGGTGGAGTAACCATTTATGGAGCTAGCCGTCGAAGGTGGGACAAATGATTGGGGT
>81310;tax=k:Bacteria,p:Firmicutes,c:Bacilli,o:Bacillales,f:Staphylococcaceae,g:Staphylococcus,s:Staphylococcus_kloosii
GATGAACGCTGGCGGCGTGCCTAATACATGCAAGTCGAGCGAACAGATAAGGAGCTTGCTCCTTTGACGTTAGCGGCGGACGGGTGAGTAACACGTGGGTAACCTACCTATAAGACTGGAATAACTTCGGGAAACCGAAGCTAATGCCGGATAACATGTAGAACCGCATGGTTCTACAGTGAAAGATGGCCTTGCTATCACTTATAGATGGACCCGCGCCGTATTAGCTAGTTGGTAAGGTAACGGCTTACCAAGGCAACGATACGTAGCCGACCTGAGAGGGTGATCGGCCACACTGGAACTGAGACACGGTCCAGACTCCTACGGGAGGCAGCAGTAGGGAATCTTCCGCAATGGGCGAAAGCCTGACGGAGCAACGCCGCGTGAGTGATGAAGGTCTTCGGATCGTAAAGCTCTGTTATTAGGGAAGAACAAGTGCGTAAGTAACTGTGCGCACCTTGACGGTACCTAATCAGAAAGCCACGGCTAACTACGTGCCAGCAGCCGCGGTAATACGTAGGTGGCAAGCGTTATCCGGAATTATTGGGCGTAAAGCGCGCGTAGGCGGTTTCTTAAGTCTGATGTGAAAGCCCACGGCTCAACCGTGGAGGGTCATTGGAAACTGGGAGACTTGAGTGCAGAAGAGGAAAGTGGAATTCCATGTGTAGCGGTGAAATGCGCAGAGATATGGAGGAACACCAGTGGCGAAGGCGACTTTCTGGTCTGTAACTGACGCTGATGTGCGAAAGCGTGGGGATCAAACAGGATTAGATACCCTGGTAGTCCACGCCGTAAACGATGAGTGCTAAGTGTTAGGGGGTTTCCGCCCCTTAGTGCTGCAGCTAACGCATTAAGCACTCCGCCTGGGGAGTACGACCGCAAGGTTGAAACTCAAAGGAATTGACGGGGACCCGCACAAGCGGTGGAGCATGTGGTTTAATTCGAAGCAACGCGAAGAACCTTACCAAATCTTGACATCCTTTGACCACTCTAGAGACAGAGCTTTCCCCTTCGGGGGACAAAGTGACAGGTGGTGCATGGTTGTCGTCAGCTCGTGTCGTGAGATGTTGGGTTAAGTCCCGCAACGAGCGCAACCCTTAAGCTTAGTTGCCATCATTAAGTTGGGCACTCTAAGTTGACTGCCGGTGACAAACCGGAGGAAGGTGGGGATGACGTCAAATCATCATGCCCCTTATGATTTGGGCTACACACGTGCTACAATGGACAATACAAAGGGCAGCTAAACCGCGAGGTCATGCAAATCCCATAAAGTTGTTCTCAGTTCGGATTGTAGTCTGCAACTCGACTACATGAAGCTGGAATCGCTAGTAATCGTAGATCAGCATGCTACGGTGAATACGTTCCCGGGTCTTGTACACACCGCCCGTCACACCACGAGAGTTTGTAACACCCGAAGCCGGTGGAGTAACCATTTATGGAGCTAGCCGTCGAAGGTGGGACAAATGATTGGGGT
>81311;tax=k:Bacteria,p:Firmicutes,c:Bacilli,o:Bacillales,f:Staphylococcaceae,g:Staphylococcus,s:Staphylococcus_lugdunensis
GATGAACGCTGGCGGCGTGCCTAATACATGCAAGTCGAGCGAACAGATAAGGAGCTTGCTCCTTTGACGTTAGCGGCGGACGGGTGAGTAACACGTGGGTAACCTACCTATAAGACTGGGACAACTTCGGGAAACCGGAGCTAATACCGGATAATATGTTGAACCGCATGGTTCAATAGTGAAAGATGGTTTTGCTATCACTTATAGATGGACCCGCGCCGTATTAGCTAGTTGGTGAGGTAACGGCTCACCAAGGCAACGATACGTAGCCGACCTGAGAGGGTGATCGGCCACACTGGAACTGAGACACGGTCCAGACTCCTACGGGAGGCAGCAGTAGGGAATCTTCCGCAATGGGCGAAAGCCTGACGGAGCAACGCCGCGTGAGTGATGAAGGTCTTAGGATCGTAAAACTCTGTTATTAGGGAAGAACAAACGTGTAAGTAACTGTGCACGTCTTGACGGTACCTAATCAGAAAGCCACGGCTAACTACGTGCCAGCAGCCGCGGTAATACGTAGGTGGCAAGCGTTATCCGGAATTATTGGGCGTAAAGCGCGCGTAGGCGGTTTTTTAAGTCTGATGTGAAAGCCCACGGCTCAACCGTGGAGGGTCATTGGAAACTGGAAAACTTGAGTGCAGAAGAGGAAAGTGGAATTCCATGTGTAGCGGTGAAATGCGCAGAGATATGGAGGAACACCAGTGGCGAAGGCGACTTTCTGGTCTGTAACTGACGCTGATGTGCGAAAGCGTGGGGATCAAACAGGATTAGATACCCTGGTAGTCCACGCCGTAAACGATGAGTGCTAAGTGTTAGGGGGTTTCCGCCCCTTAGTGCTGCAGCTAACGCATTAAGCACTCCGCCTGGGGAGTACGACCGCAAGGTTGAAACTCAAAGGAATTGACGGGGACCCGCACAAGCGGTGGAGCATGTGGTTTAATTCGAAGCAACGCGAAGAACCTTACCAAATCTTGACATCCTTTGACCGCTCTAGAGATAGAGTCTTCCCCTTCGGGGGACAAAGTGACAGGTGGTGCATGGTTGTCGTCAGCTCGTGTCGTGAGATGTTGGGTTAAGTCCCGCAACGAGCGCAACCCTTAAGCTTAGTTGCCATCATTTAGTTGGGCACTCTAAGTTGACTGCCGGTGACAAACCGGAGGAAGGTGGGGATGACGTCAAATCATCATGCCCCTTATGATTTGGGCTACACACGTGCTACAATGGACAATACAAAGGGCAGCGAAACCGCGAGGTCAAGCAAATCCCATAAAGTTGTTCTCAGTTCGGATTGTAGTCTGCAACTCGACTACATGAAGCTGGAATCGCTAGTAATCGTAGATCAGCATGCTACGGTGAATACGTTCCCGGGTCTTGTACACACCGCCCGTCACACCACGAGAGTTTGTAACACCCGAAGCCGGTGGAGTAACCATTTGGAGCTAGCCGTCGAAGGTGGGACAAATGATTGGGGT
>81312;tax=k:Bacteria,p:Firmicutes,c:Bacilli,o:Bacillales,f:Staphylococcaceae,g:Staphylococcus,s:Staphylococcus_piscifermentans
GATGAACGCTGGCGGCGTGCCTAATACATGCAAGTCGAGCGAACAGACGAGGAGCTTGCTCCTCTGACGTTAGCGGCGGACGGGTGAGTAACACGTGGGTAACCTACCTATAAGACTGGAATAACTCCGGGAAACCGGGGCTAATGCCGGATAATATGCGGAACCGCATGGTTCCGCAATGAAAGACGGTTTTGCTGTCACTTATAGATGGACCCGCGCCGTATTAGCTAGTTGGTAAGGTAACGGCTTACCAAGGCAACGATACGTAGCCGACCTGAGAGGGTGATCGGCCACACTGGAACTGAGACACGGTCCAGACTCCTACGGGAGGCAGCAGTAGGGAATCTTCCGCAATGGGCGAAAGCCTGACGGAGCAACGCCGCGTGAGTGATGAAGGTCTTCGGATCGTAAAACTCTGTTATTAGGGAAGAACAAGTGCGTAGGTAACTATGCGCACCTTGACGGTACCTAATCAGAAAGCCACGGCTAACTACGTGCCAGCAGCCGCGGTAATACGTAGGTGGCAAGCGTTATCCGGAATTATTGGGCGTAAAGCGCGCGTAGGCGGTTTTTTAAGTCTGATGTGAAAGCCCACGGCTCAACCGTGGAGGGTCATTGGAAACTGGAAAACTTGAGTGCAGAAGAGGAAAGTGGAATTCCATGTGTAGCGGTGAAATGCGCAGAGATATGGAGGAACACCAGTGGCGAAGGCGACTTTCTGGTCTGCAACTGACGCTGATGTGCGAAAGCGTGGGGATCAAACAGGATTAGATACCCTGGTAGTCCACGCCGTAAACGATGAGTGCTAAGTGTTAGGGGGTTTCCGCCCCTTAGTGCTGCAGCTAACGCATTAAGCACTCCGCCTGGGGAGTACGGCCGCAAGGCTGAAACTCAAAGGAATTGACGGGGACCCGCACAAGCGGTGGAGCATGTGGTTTAATTCGAAGCAACGCGAAGAACCTTACCAAATCTTGACATCCTTTGACCGCTCTAGAGATAGAGTCTTCCCCTTCGGGGGACAAAGTGACAGGTGGTGCATGGTTGTCGTCAGCTCGTGTCGTGAGATGTTGGGTTAAGTCCCGCAACGAGCGCAACCCTTAAGCTTAGTTGCCAGCATTAAGTTGGGCACTCTAAGTTGACTGCCGGTGACAAACCGGAGGAAGGTGGGGATGACGTCAAATCATCATGCCCCTTATGATTTGGGCTACACACGTGCTACAATGGACAATACAAAGGGCAGCGAAACCGCGAGGTCAAGCAAATCCCATAAAGTTGTTCTCAGTTCGGATTGTAGTCTGCAACTCGACTACATGAAGCTGGAATCGCTAGTAATCGTAGATCAGCATGCTACGGTGAATACGTTCCCGGGTCTTGTACACACCGCCCGTCACACCACGAGAGTTTGTAACACCCGAAGCCGGTGGAGTAACCTTTTAGGAGCTAGCCGTCGAAGGTGGGACAGATGATTGGGGT
>81313;tax=k:Bacteria,p:Firmicutes,c:Bacilli,o:Bacillales,f:Staphylococcaceae,g:Staphylococcus,s:Staphylococcus_schleiferi
GATGAACGCTGGCGGCGTGCCTAATACATGCAAGTCGAGCGAACGGACAAGGAGCTTGCTCCTTTGAAGTTAGCGGCGGACGGGTGAGTAACACGTGGGTAACCTACCTATAAGACTGGAATAACTCCGGGAAACCGGGGCTAATGCCGGATAACATGTTGAACCGCATGGTTCAACAGTGAAAGACGGTCTTGCTGTCACTTATAGATGGACCCGCGCCGTATTAGCTAGTTGGTGGGGTAACGGCCTACCAAGGCGACGATACGTAGCCGACCTGAGAGGGTGATCGGCCACACTGGAACTGAGACACGGTCCAGACTCCTACGGGAGGCAGCAGTAGGGAATCTTCCGCAATGGGCGAAAGCCTGACGGAGCAACGCCGCGTGAGTGATGAAGGTCTTCGGATCGTAAAGCTCTGTTGTTAGGGAAGAACAAATGTGTAAGTAACTGTGCACGTCTTGACGGTACCTAACCAGAAAGCCACGGCTAACTACGTGCCAGCAGCCGCGGTAATACGTAGGTGGCAAGCGTTATCCGGAATTATTGGGCGTAAAGCGCGCGTAGGCGGTTTTTTAAGTCTGATGTGAAAGCCCACGGCTCAACCGTGGAGGGTCATTGGAAACTGGAAAACTTGAGTGCAGAAGAGGAAAGTGGAATTCCATGTGTAGCGGTGAAATGCGCAGAGATATGGAGGAACACCAGTGGCGAAGGCGGCTTTCTGGTCTGCAACTGACGCTGATGTGCGAAAGCGTGGGGATCAAACAGGATTAGATACCCTGGTAGTCCACGCCGTAAACGATGAGTGCTAAGTGTTAGGGGGTTTCCGCCCCTTAGTGCTGCAGCTAACGCATTAAGCACTCCGCCTGGGGAGTACGGTCGCAAGACTGAAACTCAAAGGAATTGACGGGGACCCGCACAAGCGGTGGAGCATGTGGTTTAATTCGAAGCAACGCGAAGAACCTTACCAAATCTTGACATCCTTTGACCGCTCTAGAGATAGAGTTTTCCTCTTCGGAGGACAAAGTGACAGGTGGTGCATGGTTGTCGTCAGCTCGTGTCGTGAGATGTTGGGTTAAGTCCCGCAACGAGCGCAACCCTTGAGCTTAGTTGCCATCATTAAGTTGGGCACTCTAAGTTGACTGCCGGTGACAAACCGGAGGAAGGTGGGGATGACGTCAAATCATCATGCCCCTTATGATTTGGGCTACACACGTGCTACAATGGACAATACAAAGGGCAGCGAAACCGCGAGGTCAAGCAAATCCCATAAAGTTGTTCTCAGTTCGGATTGTAGTCTGCACCTCGACTACATGAAGCTGGAATCGCTAGTAATCGTAGATCAGCATGCTACGGTGAATACGTTCCCGGGTCTTGTACACACCGCCCTTCACACCACGAGAGTTTGTAACACCCGAAGCCGGTGGAGTAACCATTTGGAGCTAGCCGTCGAAGGTGGGACAAATGATTGGGGT
>81314;tax=k:Bacteria,p:Firmicutes,c:Bacilli,o:Bacillales,f:Staphylococcaceae,g:Staphylococcus,s:Staphylococcus_vitulinus
GACGAACGCTGGCGGCGTGCCTAATACATGCAAGTCGAGCGAACAGATGAGAAGCTTGCTTCTCTGATGTTAGCGGCGGACGGGTGAGTAACACGTGGGTAACCTACCTATAAGACTGGGATAACTCCGGGAAACCGGGGCTAATACCTGATAATATTTTGAACCGCATGGTTCAATAGTGAAAGACGGCTTCGGCTGTCACTTATAGATGGACCCGCGCCGTATTAGCTAGTTGGTAAGGTAATGGCTTACCAAGGCAACGATACGTAGCCGACCTGAGAGGGTGATCGGCCACACTGGAACTGAGACACGGTCCAGACTCCTACGGGAGGCAGCAGTAGGGAATCTTCCGCAATGGGCGAAAGCCTGACGGAGCAACGCCGCGTGAGTGATGAAGGTCTTAGGATCGTAAAACTCTGTTGTTAGGGAAGAACAAATTTGTTAGTAACTGAACAAGTCTTGACGGTACCTAACCAGAAAGCCACGGCTAACTACGTGCCAGCAGCCGCGGTAATACGTAGGTGGCAAGCGTTATCCGGAATTATTGGGCGTAAAGCGCGCGTAGGCGGTTTCTTAAGTCTGATGTGAAAGTCCACGGCTCAACCGTGGAAGGTCATTGGAAACTGGGGAACTTGAGTGCAGAAGAGGAGAGTGGAATTCCATGTGTAGCGGTGAAATGCGCAGAGATATGGAGGAACACCAGTGGCGAAGGCGGCTCTCTGGTCTGTAACTGACGCTGATGTGCGAAAGCGTGGGGATCAAACAGGATTAGATACCCTGGTAGTCCACGCCGTAAACGATGAGTGCTAAGTGTTAGGGGGTTTCCGCCCCTTAGTGCTGCAGCTAACGCATTAAGCACTCCGCCTGGGGAGTACGACCGCAAGGTTGAAACTCAAAGGAATTGACGGGGACCCGCACAAGCGGTGGAGCATGTGGTTTAATTCGAAGCAACGCGAAGAACCTTACCAAATCTTGACATCCTTTGATCGCTCTAGAGATAGAGTTTTCCCCTTCGGGGGACAAAGTGACAGGTGGTGCATGGTTGTCGTCAGCTCGTGTCGTGAGATGTTGGGTTAAGTCCCGCAACGAGCGCAACCCTTAAGCTTAGTTGCCATCATTAAGTTGGGCACTCTAGGTTGACTGCCGGTGACAAACCGGAGGAAGGTGGGGATGACGTCAAATCATCATGCCCCTTATGATTTGGGCTACACACGTGCTACAATGGATAATACAAAGGGCAGCGAAACCGCGAGGTCAAGCAAATCCCATAAAATTATTCTCAGTTCGGATTGTAGTCTGCAACTCGACTACATGAAGCTGGAATCGCTAGTAATCGTAGATCAGCATGCTACGGTGAATACGTTCCCGGGTCTTGTACACACCGCCCGTCACACCACGAGAGTTTGTAACACCCGAAGCCGGTGGAGTAACCTTTTATTAGGAGCTAGCCGTCGAAGGTGGGACAGATGATTGGGGT
>81315;tax=k:Bacteria,p:Tenericutes,c:Mollicutes,o:Acholeplasmatales,f:Acholeplasmataceae,g:Phytoplasma,s:Phytoplasma_japonicum
GATTAACGCTGGCGGCGTGCCTAATACATGCAAGTCGAACGGAAGCCTTCGGGCTTTAGTGGCGAACGGGTGAGTAACGCGTAAGCAATCTGCCCCTAAGACGAGGATAACAGTTGGAAACGATTGCTAAGACTGGATAGGAGATAAGAAGGCATCTTCTTATTTTTAAAAGACCTAGTAATAGGTATGCTTAGAGAGGAGCTTGCGTCACATTAGTTAGTTGGTGGGGTAAAAGCCTACCAAGACTATGATGTGTAGCCGGGCTGAGAGGTCAAACGGCCACATTGGGACTGAGACACGGCCCAAACTCCTACGGGAGGCAGCAGTAAGGAATTTTCGGCAATGGAGGAAACTCTGACCGAGCAACGCCGCGTGAACGATGAAGTATTTCGGTACGTAAAGTTCTTTTATTAGGGAAGAAAAGATGGTGGAAAAACCATTATGACGGTATCTAATGAATAAGCCCCGGCTAACTATGTGCCAGCAGCCGCGGTAATACATAGGGGGCGAGCGTTATCCGGAATTATTGGGCGTAAAGGGTGCGTAGGCGGTTAAATAAGTCTGTGGTATAAACTCAATGCTCAACATTGTGGCGCTACAGAAACTGTTTAGCTAGAGTTGGATAGAGGCAAGTGGAATTTCATGTGTAGTGGTAAAATGCGTAAATATATGAAGGAACACCAGAAGCGAAGGCGGCTTGCTGGGTCTTAACTGACGCTGAGGCACGAAAGCGTGGGGAGCAAACAGGATTAGATACCCTGGTAGTCCACGCCCTAAACGATGAGTACTAAACGTTGGGTAAAACCAGTGTTGAAGTTAACACATTAAGTACTCCGCCTGAGTAGTACGTACGCAAGTATGAAACTTAAAGGAATTGACGGGACTCCGCACAAGCGGTGGATCATGTTGTTTAATTCGAAGGTACCCGAAAAACCTCACCAGGTCTTGACATGCTTTTGCGAAGTTGTAGAAATACAGTGGAGGTTATCAGAAGCACAGGTGGTGCATGGTTGTCGTCAGCTCGTGTCGTGAGATGTTGGGTTAAGTCCCGCAACGAGCGCAACCCTTGTTGTTAATTGCCAGCATGTAATGATGGGGACTTTAGCAAGACTGCCAGTGATAAATTGGAGGAAGGTGGGGACGACGTCAAATCATCATGCCCCTTATGACCTGGGCTACAAACGTGATACAATGGCTGTTACAAAGGGTAGCTAAAGCGCAAGCTTCTGGCGAATCTCAAAAAAGCAGTCTCAGTTCGGATTGAAGTCTGCAACTCGACTTTATGAAGTTGGAATCGCTAGTAATCGCGAATCAGCATGTCGCGGTGAATACGTTCTCGGGGTTTGTACACACCGCCCGTCAAACCACGAAAGTTGGCAATACCTAAAACCGGTGGCCTAACTTGAGCAATCAAGAGGGATCCGTCTAAGGTAGGGTTGATGATTGGGGTT
>81316;tax=k:Bacteria,p:Proteobacteria,c:Betaproteobacteria,o:Burkholderiales,f:Alcaligenaceae,g:Achromobacter,s:Achromobacter_ruhlandii
ATGCTTACACATGCAAGTCGAACGGCAGCACGGACTTCGGTCTGGTGGCGAGTGGCGAACGGGTGAGTAATGTATCGGAACGTGCCCAGTAGCGGGGGATAACTACGCGAAAGCGTAGCTAATACCGCATACNCCCTACGGGGGAAAGCAGGGGATCGCAAGACCTTGCACTATTGGAGCGGCCGATATCGGATTAGCTAGTTGGTGGGGTAACGGCTCACCAAGGCGACGATCCGTAGCTGGTTTGAGAGGACGACCAGCCACACTGGGACTGAGACACGGCCCAGACTCCTACGGGAGGCAGCAGTGGGGAATTTTGGACAATGGGGGAAACCCTGATCCAGCCATCCCGCGTGTGCGATGAAGGCCTTCGGGTTGTAAAGCACTTTTGGCAGGAAAGAAACGTCGTGGGTTAATACCCCGCGGAACTGACGGTACCTGCAGAATAAGCACCGGCTAACTACGTGCCAGCAGCCGCGGTAATACGTAGGGTGCAAGCGTTAATCGGAATTACTGGGCGTAAAGCGTGCGCAGGCGGTTCGGAAAGAAAGNNGTGAAATCCCAGAGCTTAACTTTGGAACTGCATTTTTAACTACCGGGCTAGAGTGTGTCAGAGGGAGGTGGAATTCCGCGTGTAGCAGTGAAATGCGTAGATATGCGGAGGAACACCGATGGCGAAGGCAGCCTCCTGGGATAACACTGACGCTCATGCACGAAAGCGTGGGGAGCAAACAGGATTAGATACCCTGGTAGTCCACGCCCTAAACGATGTCAACTAGCTGTTGGGGCTTCGGGCTTGGTAGCGCAATAACGCGTGAAGTTGACCGCCTGGGGAGTACGGTCGCAAGATTAAAACTCAAAGGAATTGACGGGGACCCGCACAAGCGGTGGATGATGTGGATTAATTCGATGCAACGCGAAAAACCTTACCTACCCTTGACATGTCTGGAATCCTGAAGAGATTTAGGAGTGCTCGCAAGAGAACCGGAACACAGGTGCTGCATGGCTGTCGTCAGCTCGTGTCGTGAGATGTTGGGTTAAGTCCCGCAACGAGCGCAACCCTTGTCATTAGTTGCTACGAAAGGGCACTCTAATGAGACTGCCGGTGACAAACCGGAGGAAGGTGGGGATGACGTCAAGTCCTCATGGCCCTTATGGGTAGGGCTTCACACGTCATACAATGGTCGGGACAGAGGGTCGCCAACCCGCGAGGGGGAGCCAATCCCAGAAACCCGATCGTAGTCCGGATCGCAGTCTGCAACTCGACTGCGTGAAGTCGGAATCGCTAGTAATCGCGGATCAGCATGTCGCGGTGAA
>81317;tax=k:Bacteria,p:Actinobacteria,c:Actinobacteria_c,o:Corynebacteriales,f:Corynebacteriaceae,g:Corynebacterium,s:AB010906_s
GACGAACGCTGGCGGCGTGCTTAACACATGCAAGTCGAACGGAAAGGCCCGCTTGCGGGTACTCGAGTGGCGAACGGGTGAGTAACACGTGGGTGATCTGCCCTGCACTTCGGGATAAGCCTGGGAAACTGGGTCTAATACCGGATAGGACCGCATCGTAGGTGGTGTGGTGGAAAGATTTATCGGTGCAGGATGAGCTCGCGGCCTATCAGCTGGTTGGTGGGGTAATGGCCTACCAAGGCGTCGACGGGTAGCCGGCCTGAGAGGGTGGACGGCCACATTGGGACTGAGATACGGCCCAGACTCCTACGGGAGGCAGCAGTGGGGAATCTTGCACAATGGGCGGAAGCCTGATGCAGCGACGCCGCGTGGGGGATGACGGCCTTCGGGTTGTAAACTCCTTTCGCCAGGGACGAAGCCGTGAGGTGACGGTACCTGGATAAGAAGCACCGGCTAACTACGTGCCAGCAGCCGCGGTAATACGTAGGGTGCGAACGTTGTCCGGAATTACTGGGCGTAAAGAGCTCGTAGGTGGTTTGTCGCGTCGTCTGTGAAATTCCGGGGCTTAACTCCGGGCGTGCAGGCGATACGGGCATAACTTGAGTGCTGTAGGGGAGACTGGAATTCCTGGTGTAGCGGTGAAATGCGCAGATATCAGGAGGAACACCGATGGCGAAGGCAGGTCTCTGGGCAGTAACTGACGCTGAGGAGCGAAAGCATGGGTAGCGAACAGGATTAGATACCCTGGTAGTCCATGCCGTAAACGGTGGGCGCTAGGTGTAGGGGACTTCCACGTCTTCTGTGCCGTAGCTAACGCATTAAGCGCCCCGCCTGGGGAGTACGGCCGCAAGGCTAAAACTCAAAGGAATTGACGGGGGCCCGCACAAGCGGCGGAGCATGTGGATTAATTCGATGCAACGCGAAGAACCTTACCTGGGCTTGACATACACCGGACCGGCGCAGAGATGCGTCTTCCCTTGTGGCCGGTGTACAGGTGGTGCATGGTTGTCGTCAGCTCGTGTCGTGAGATGTTGGGTTAAGTCCCGTAACGAGCGCAACCCTTGTCTTATGTTGCCAGCACGTTGTGGTGGGGACTCATGAGAGACTGCCGGGGTCAACTCGGAGGAAGGTGGGGATGACGTCAAATCATCATGCCCCTTATGTCCAGGGCTTCACACATGCTACAATGGTCGGTACAGTAGGTCGCGAACCCGTGAGGGTGAGCCAATCCTGTGAAAGCCGGCCTCAGTTCGGATTGGGGTCTGCAACTCGACCCCATGAAGTCGGAGTCGCTAGTAATCGCAGATCAGCAACGCTGCGGTGAATACGTTCCCGGGCCTTGTACACACCGCCCGTCACGTCATGAAAGTTGGTAACACCCGAAGCCAGTGGCCCAACCCTTGTGGGGGGAGCTGTCGAAGGTGGGATCGGCGATTGGGACG
>81318;tax=k:Archaea,p:Crenarchaeota,c:Thermoprotei,o:Sulfolobales,f:Sulfolobaceae,g:Sulfolobus,s:Sulfolobus_yangmingensis
TCCGGTTGATCCTGCCGGACCCGACCGCTATCGGGGTAGCACTAAGCCATGGGAGTCGTACACCCCCGGGCAAGGGGGTGTGGCGGACGGCTGAGTAACACGTGGCTAACCTACCCTCGGGAGGGGGATAACCCCGGGAAACTGGGGATAATCCCCCATAGGGGAGGAGTCCTGGAACGGTTCCTCCCTTAAAGGGGTATGGGCTATTTCCCGCTCATACCCGCCCGAGGATGGGGCTGCGGCCCATCAGGCTGTTGGCGGGGTAACGGCCCGCCAAACCTATAACGGGTAGGGGCCGTGGGAGCGGGAGCCCCCAGTTGGGCACTGAGACAAGGGCCCAGGCCCTACGGGGCGCACCAGGCGGGAAACGTCCCCAATGCGCGAAAGCGTGAGGGCGCTACCCCGAGTGCCCCCGTAAGGGGGCTTTTCCCCGCTCTAAAAAGGCGGGGGAATAAGCGGGGGGCAAGTCTGGTGTCAGCCGCCGCGGTAACACCAGCTCCGCGAGTGGTCGGGACGCTTACTGGGCCTAAAGCGCCTGTGGCCGGCCCACTAAGTCGCCCCTTAAAGACCCGGGCTCAACCCGGGAAATGGGGGCGATACTGGTGGGCTAGGGGGCGGGAGAGGCTAGGGGTACTCCCAGAGGAGGGGCGAAATCCGTAGATCCTGGGAGGACCACCAGTGGCGGAGGCGCCTAGCTAGAACGCGCCCGACGGTGAGAGGCGAAAGCCGGGGCAGCAAATGGGATTAGATACCCCAGTAGTCCCGGCTGTAAACGATGCGGGCTAGGTGTCAGGTGGGCTTAGAGCTCACCTGGTGCCGCAGGGAAGCCGTTAAGCCCGCCGCCTGGGGAGTACGGTCGCAAGACTGAAACCTAAAGGAATTGGCGGGGGAGCACCACAAGGGGTGGAACCTGCGGCTCAATTGGAGTCAACGCCTGGAATCTTACCGGGGGAGACCGCAAGGTGACGGCCAGGCTAACGACCTTGCCTGACTCGCGGAGAGGAGGTGCATGGCCCTCGCCAGCTCCTGTTGTGAAATGTCCTGTTAAGTCAGGCAACGAGCGAGACCCCCACCCCTAGTTTGTATCCCCATCTCCGGATGGGGGCCACACTAGGGGGACTGCCGCCGTAAGGCGGAGGAAGGAGGGGGCCACGGCAGGTCAGCATGCCCCGAAACCCCCGGGCCGCACGCGGGTTACAATGGCAGGGACAGCGGGATTGCGACCCCGAAAGGGGGAGCCAATCCCCCAAACCCTGCCGCAGTTGGGATCGAGGGCTGAAACCCGCCCTCGTGAACGAGGAATCCCTAGTAACCGCGGGTCAACAACCCGCGGTGAATACGTCCCTGCTCCTTGCACACACCGCCCGTCGCTCCACCCGAAAGAGGAAGGGGTGAGGTCCCCTGCCATGAGTGGGGGATCGAACTCCTTCCTCTCGAGGGGGGAGAANTCCTAACAACGTANCCGTAGGGGAACCTNCGGCTGGATCACCTC
>81319;tax=k:Archaea,p:Euryarchaeota,c:Halobacteria,o:Halobacteriales,f:Halobacteriaceae,g:Haloarcula,s:Haloarcula_quadrata
ATTCCGGTTGATCCTGCCGGAGGCCATTGCTATCGGAGTCCGATTTAGCCATGCTAGTTGCACGAGTTTAGACTCGTAGCATATAGCTCAGTAACACGTGGCCAAACTACCCTACAGACCGCGATAACCTCGGGAAACTGAGGCCAATAGCGGATATAACTCTCATGCTGGAGTGCAGAGAGTTAGAAACGTTCCGGCGCTGTAGGATGTGGCTGCGGCCGATTAGGTAGATGGTGGGGTAACGGCCCACCATGCCGATAATCGGTACAGGTTGTGAGAGCAAGAGCCTGGAGACGGTATCTGAGACAAGATACCGGGCCCTACGGGGCGCAGCAGGCGCGAAACCTTTACACTGCACGACAGTGCGATAGGGGGACTCCGAGTGTGAGGGCATATAGCCCTCGCTTTTCTGAACCGTAAGGTGGTTCAGGAACAAGGACTGGGCAAGACCGGTGCCAGCCGCCGCGGTAATACCGGCAGTCCAAGTGATGGCCGATATTATTGGGCCTAAAGCGTCCGTAGCTTGCTGTGTAAGTCCATTGGGAAATCGACCAGCCCAACTGGTCGGCGTCCGGTGGAAACTACACAGCTTGGGGCCGAGAGACTCAACGGGTACGTCCGGGGTAGGAGTGAAATCCTGTAATCCTGGACGGACCACCAATGGGGAAACCACGTTGAGAGACCGGACCCGACAGTGAGGGACGAAAGCCAGGGTCTCGAACCGGATTAGATACCCGGGTAGTCCTGGCTGTAAACAATGCTCGCTAGGTATGTCACGCGCCATGAGCACGTGATGTGCCGCAGTGAAGACGATAAGCGAGCCGCCTGGGAAGTACGTCCGCAAGGATGAAACTTAAAGGAATTGGCGGGGGAGCACCACAACCGGAGGAGCCTGCGGTTTAATTGGACTCAACGCCGGACATCTCACCGGTCCCGACAGTAGTAATGACAGTCAGGTTGACGACTTTACTCGACGCTACTGAGAGGAGGTGCATGGCCGCCGTCAGCTCGTACCGTGAGGCGTCCTGTTAAGTCAGGCAACGAGCGAGACCCACACTTCTAGTTGCCAGCAACACCCCTGCGGTGGTTGGGTACACTAGGAGGACTGCCATTGCTAAAATGGAGGAAGGAATGGGCAACGGTAGGTCAGTATGCCCCGAATGGACCGGGCAACACGCGGGCTACAATGGCTATGACAGTGGGATGCAACGCCGAGAGGCGAAGCTAATCTCCAAACGTAGTCGTAGTTCGGATTGCGGGCTGAAACCCGCCCGCATGAAGCTGGATTCGGTAGTAATCGCGTGTCAGAAGCGCGCGGTGAATACGTCCCTGCTCCTTGCACACACCGCCCGTCAAAGCACCCGAGTGGGGTCCGGATGAGGCCGTCATGCGACGGTCGAATCTGGGTCCGCAAGGGGGCTTAAGTCGTAACAAGGTAGCCGTAGAGGAATCTGCGGCTGGATCACCTCCT
>81320;tax=k:Bacteria,p:Proteobacteria,c:Gammaproteobacteria,o:Alteromonadales,f:Colwelliaceae,g:Colwellia,s:Colwellia_psychrerythraea
ATTGAACGCTGGCGGCAGGCTTAACACATGCAAGTCGAGCGGTAACATTTCTAGCTTGCTAGAAGATCACGAGCGGCGGACGGGTGAGTAATGCTTGGGAATATGCCTTATGGTGGGGGACAACAGTTGGAAACGACTGCTAATACCGCATAACGTCTACGGACCAAAGGGGGGGATTTTCGGACCTCTCGCCATTTGATTAGCCCAAGTGAGATTAGCTAGTTGGTGAGGTAATGGCTCACCAAGGCGACGATCTCTAGCTGGTTTGAGAGGATGATCAGCCACACTGGGACTGAGACACGGCCCAGACTCCTACGGGAGGCAGCAGTGGGGAATATTGCACAATGGGCGAAAGCCTGATGCAGCCATGCCGCGTGTGTGAAGAAGGCCTTCGGGTTGTAAAGCACTTTCAGTTGTGAGGAAAGGGATGTAGTTAATAACTGCATGCTGTGACGTTAACAACAGAAGAAGCACCGGCTAACTTCGTGCCAGCAGCCGCGGTAATACGAGGGGTGCTAGCGTTAATCGGAATTACTGGGCGTAAAGCGTTCGTAGGCGGTCTATTAAGCAAGATGTGAAAGCCCAGGGCTCAACCTTGGAACTGCATTTTGAACTGGTAGACTAGAGTACTGTAGAGGGTGGTGGAATTTCCAGTGTAGCGGTGAAATGCGTAGAGATTGGAAGGAACATCAGTGGCGAAGGCGGCCACCTGGACAGATACTGACGCTGAGGAACGAAAGCGTGGGGAGCGAACAGGATTAGATACCCTGGTAGTCCACGCCGTAAACGATGTCAACTAGCCGTTCGTGTCCTTGAGACGTGAGTGGCGCAGCTAACGCACTAAGTTGACCGCCTGGGGAGTACGGCCGCAAGGTTAAAACTCAAATGAATTGACGGGGGCCCGCACAAGCGGTGGAGCATGTGGTTTAATTCGATGCAACGCGAAGAACCTTACCATCCCTTGACATCCAGAGAAGCGACTAGAGATAGACTTGTGCCTTCGGGAACTCTGTGACAGGTGCTGCATGGCTGTCGTCAGCTCGTGTTGTGAAATGTTGGGTTAAGTCCCGCAACGAGCGCAACCCCTATCCTTATTTGCCAGCGCGTAATGGCGGGAACTCTAAGGAGACTGCCGGTGATAAACCGGAGGAAGGTGGGGACGACGTCAAGTCATCATGGCCCTTACGGGATGGGCTACACACGTGCTACAATGGCAGGTACAGAGGGCAGCAATACCGCGAGGTGGAGCGAATCCCACAAAGCTTGTCGTAGTCCGGATTGGAGTCTGCAACTCGACTCCATGAAGTCGGAATCGCTAGTAATCGTAGATCAGAATGCTACGGTGAATACGTTCCCGGGCCTTGTACACACCGCCCGTCACACCATGGGAGTGGGATGCAAAAGATGTGGCTAGTTTCTAACCTTCGGGAGGACGGTCACCACTTTGTGTTTCATGACTGGGGTG
>81321;tax=k:Archaea,p:Euryarchaeota,c:Halobacteria,o:Halobacteriales,f:Halobacteriaceae,g:AB012052_g,s:AB012052_s
CCTGGTTGATCCTGGCGGAGGCCATTGCTATCGGGGTCCGATTAAGCCATGCTAGTCGCACGGGTTTAGACCCGTGGCGGAAAGCTCAGTAACACGTGGCCAAACTGCCCTGTGGATCAGGATAACCTCGGGAAACTGAGGCCAATTCTGAATAAGACTCACATCTTGGAGTAGAGTGAGTCTGAAATGCTACGGCGCCACAGGATGTGGCTGCGGCCGATCAGGTAGACGGTGGGGTAACGGCCCACTGTGCCCATAATCGGTACGGGTTGTGAGAGCAAGAGCCCGGAGACGGTATCTGAGACAAGATACCGGGCCCTACGGGGCGCAGCAGGCGCGAAACCTTTACACTGTGCGAGAGCGCGATAAGGGGACCCCGAGTGCGAGGGCATATAGTCCTCGCTTTTCTGGACTGTAGGGAGGTCCAGGAATAAGAGCTGGGCAAGACCGGTGCCAGCCGCCGCGGTAATACCGGCAGCTCAAGTGATGGCCGATTTTACTGGGCCTAAAGCGTCCGTAGCCGGCCAGACAGGTCCGTCGGGAAATCTGCACGCCCAACGTGCAGACGTCCGGCGGAAACCAGCTGGCTTGGGGCCGGAAGACCCAGGGGGTACGTCCGGGGTAGGAGTGAAATCCTGTAATCCCGGACGGACCGCCGGTGGCGAAAGCGCCCTGGGAGGACGGACCCGACGGTGAGGGACGAAAGCTAGGGTCACGAACCGGATTAGATACCCGGGTAGTCCTAGCCGTAAACGATGCCCGCTAGGTTTGGCGCAGGCTACGAGCCTGCGCTGTGCCACAGCGAAGGCGCTAAGCGGGCCGCCTGGGAAGTACGTCTGCAAGGATGAAACTTAAAGGAATTGGCGGGGGAGCACTACAACCGGAGGAGCCTGCGGTTTAATTGGACTCAACGCCGGACATCTCACCGGCACCGACAGCAGTAATGACGGTCAGGTTGATGACCTTACTCGAGCTGCTGAGAGGAGGTGCATGGCCGCCGTCAGCTCGTACCGTGAGGCGTCCTGTTAAGTCAGGCAACGAGCGAGATCCGCATCCTTAATTGCCAGCAGCACGTTTTGCGTGGCTGGGTACATTAGGGAGACTGCCGCCGCTAAGGCGGAGGAAGGAACGGGCAACGGTAGGTCAGTATGCCCCGAATGTGCCGGGCGACACGCGGGCTACAATGGCCAAGACAGTGGGATGCGATCCCGAAAGGGAGAGCTAATCTCCTAAACTTGGTCGTAGTTCGGATTGAGGGCTGCAACTCGCCCTCATGAAGCTGGATTCGGTAGTAATCGCGTCTCAGAAGGGCGCGGTGAATACGTCCCTGCTCCTTGCACACACCGCCCGTCAAACCACCCGAGTGGGGTCCGGATGAGGCCGCCATGCGGCGGTCGAATCTGGGCTCTGCAAGGGGGGTTAAGTCGTAACAAGGTATCCGT
>81322;tax=k:Archaea,p:Euryarchaeota,c:Halobacteria,o:Halobacteriales,f:Halobacteriaceae,g:AB012052_g,s:AB012053_s
TCCGGTTGATCCTGGCGGAGGCCATTGCTATCGGGGTCCGATTTAGCCATGCTAGTCGCACGGGTTTAGGCCCGTGGCGTAAAGCTCAGTAACACGTGGCCAAACTACCCTATGGATCAGAACAACCTCGGGAAACTGAGGCTAATTCTGAATAGGGCTTGCATCTTGGAGTAGAGCAAGTCCGAAATGCTTCGGCGCCATAGGATGTGGCTGCGGCCGATTAGGTTGACGGTGGGGTAACGGCCCACCGTGCCAATAATCGGTACGGGTTGTGAGAGCAAGAGCCCGGAGACGGTATCTGAGACAAGATACCGGGCCCTACGGGGCGCAGCAGGCGCGAAACCTTTACACTGCGCGACAGCGCGATAAGGGGACCCCGAGTGCGAGGGCATATAGTCCTCGCTTTTCTGGACCGTAAGGTGGTTCAGGAATAAGGGCTGGGCAAGACCGGTGCCAGCCGCCGCGGTAATACCGGCAGCCCGAGTGATGGCCGATTTTATTGGGCCTAAAGCGTTCGTAGCCTGCCAGACAGGTCCGTCGGGAAATCTGCACGCCCAACGTGCAGGCGTCCGGCGGAAACCAGCTGGCTTGGGGCCGGAAGACCCAGGAGGTACGTCCGGGGTAGGAGTGAAATCCTGTAATCCCGGACGGACCGCCGGTGGCGAAAGCGCCCTGGGAGGACGGACCCGACGGTGAGGGACGAAAGCTAGGGTCACGAACCGGATTAGATACCCGGGTAGTCCTAGCCGTAAACGATGCCCGCTAGGTGTGGCGCAGGCTACGAGCCTGCGCTGTGCCACAGCGAAGGCGCTAAGCGGGCCGCCTGGGAAGTACGTCTGCAAGGATGAAACTTAAAGGAATTGGCGGGGGAGCACTACAACCGGAGGAGCCTGCGGTTTAATTGGACTCAACGCCGGACATCTCACCGGCACCGACAGCAGTAATGACGGTCAGGTTGATGACCTTACTCGAGCTGCTGAGAGGAGGTGCATGGCCGCCGTCAGCTCGTACCGTGAGGCGTCCTGTTAAGTCAGGCAACGAGCGAGATCCGCATCCCTAATTGCCAGCAGCACGTTCTGCGTGGCTGGGTACATTAGGGAGACTACCGCCGCTAAGGCGGAGGAGGGAACGGGCAACGGTAGGTCAGTATGCCCCGAATGTGCCGGGCAACACGCGGGCTACAATGGCCGAGACAATGGGATGCGACCCCGAGAGGGGAAGCTAATCTCCTAAACTCGGTCGTAGTTCGGATTGAGGACTGAAATTCGTCCTCATGAAGCTGGATTCGGTAGTAATCGTGCCTCAGTAGGGCACGGTGAATACGTCCCTGCTCCTTGCACACACCGCCCGTCAAACCACCCGAGTGGGGTCCGGATGAGGCCCGGTTCCCGGGTCAAATCTGGGCTCTGCAAGGGGGGTTAAGTCGTAACAAGGTAGCCGT
>81323;tax=k:Archaea,p:Euryarchaeota,c:Halobacteria,o:Halobacteriales,f:Halobacteriaceae,g:AB012054_g,s:AB012054_s
TCCGGTTGATCCTGGCGGAGGCCATTGCTATCGGGGTCCGATTTAGCCATGCTAGTCGTACGGGTTTAGACCCGTGGCGGAAAGCTCAGTAACACGTGGCCGAACTACCCTGTGGACCGGGATAACCTCGGGAAACTGAGGCTAATACCGGACAACGGTCTCACGTTGGAGTGCAGAGATCGTGAAACGCTCCGGCGCCATAGGATGTGGCTGCGGCCGATTAGGTTGACGGTGGGGTAACGGCCCACCGTGCCCATAATCGGTACGGGCTGTGAGAGCAAGAGCCCGGAGACGGTGTCTGAGACAAGATACCGGGCCCAACGGGGCGCANCAGGCGCGAAACCTTTACACTGCATGCGAGTGCGATAAGGGGATCCCGAGTGCGAGGGCATATAGTCCTCGCTTTTCTCGACCGTAAAGTGGTCAAGGAACAAGGGCTGGGCAAGACCGGTGCCAGCCGCCGCGGTAACACCGGCAGCCCGAGTGATGGCCGATATTATTGGGCCTAAAGCGTCCGTAGCCGGCCGGACAGGTCCGTCGGGAAATCTGCACGCCCAACGTGCAGGCGTCCGGCGGAAACCAGCCGGCTTGGGGCCGGAAGACCCAGGGGGTACGTCTGGGGTAGGAGTGAAATCCCGTAATCCCAGACGGACCGCCGGTGGCGAAAGCGCCCTGGGAGGACGGACCCGACGGTGAGGGACGAAAGCTGGGGTCACGAACCGGATTAGATACCCGGGTAGTCCCAGCCGTAAACGATGCCCGCTCGGTGTGGCGCAGGCTACGAGCCTGCGCTGTGCCACAGCGAAGGCGCTAAGCGGGCCGCCTGGGAAGTACGTCCGCAAGGATGAAACTTAAAGGAATTGGCGGGGGAGCACTACAACCGGAGGAGCCTGCGGTTTAATTGGACTCAACGCCGGACATCTCACCAGCCCCGACAGCAGTAATGACGGTCAGGTTGATGACCTTACTCGAGCTGCTGAGAGGAGGTGCATGGCCGCCGTCAGCTCGTACCGTGAGGCGTCCTGTTAAGTCAGGCAACGAGCGAGATCCGTGTCCCTAATTGCCAGCAGCACGTTCTGCGTGGCTGGGTACATTAGGGAGACTGCCGTCGCTAAGACGGAGGAAGGAGCGGGCAACGGTAGGTCAGTATGCCCCGAATGGGCTGGGCGACACGCGGGCTACAATGGCCGGGACAGTGGGATGCGACCCCGAGAGGGGGAGCTAATCTCCGAAACCCGGTCGTAGTTCGGATTGAGGGCTGAAACTCGCCCTCATGAAGCTGGATTCGGTAGTAATCGCGCCTCAGAAGGGCGCGGTGAATACGTCCCTGCTCCTTGCACACACCGCCCGTCAAAGCACCCGAGTGGGGTCCGGATGAGGCCGCCTTCCGGCGGTCGAATCCGGGCTCTGCAAGGGGGCTTAAGTCGTAACAAGGTAACCGG
>81324;tax=k:Archaea,p:Euryarchaeota,c:Nanohaloarchaea,o:Nanosalina_o,f:AB012059_f,g:AB012059_g,s:AB012059_s
TCTGGTTGATCCTGGCGGAGGTCACTGCTATCGGAGTCCGATTTAGCCATGCTAGTCCACCGAGCCCTTGCGGCTTGGGGCGGATAGCTGAGTAACACGTGGCTAACCTACTCTGTGGACCGGAATAACCTCGGGAAACTGAGGCTAATGCCGGATAAGAGAGGGATACTGGAAAGTTCCCTCTCAGAAATGCTACGGCGCCACAGGATGGGGCCGCGGCTGATTAGGTAGTTGGTGAGGTAACGGCTCACCAAGCCAGTGATCAGTAACAGCCGTGGAAGCGGGAGCTGTCAGTCGTGTTCTGAGACAAGAACACGGGCCCTACGGGGCGCAGCAGGCACGAAACCTTCACAATGCACGAGAGTGCGATGGGGGGACTCCGAGTGCGATCTTCCTACAAGGAAGGTCGCTTTTCTGCAGTGTAAGGAGCTGCAGGAACAAGGGGTGGGCAAGACGGCTGCCAGCCGCCGCGGTAATAGCCGCACCCCAAGTGGTGACCGTTCTTATTGGGCTTAAAGCGCTCGTAGCCGGCCGTACAAGTCCGCTGTAAAATCCACGCGCTCAACGTGTGGACACGCAGCGGATACTGTGCGGCTAGGGACCGGACGGCGTCGAGGCTATTCCCGGAGTAGGAGTGAAATCCTAAAATTCCGGGAGGAGCACCAGTGGCGAAAGCGCTCGACGAGTACGGATCCGACGGTGAGGAACGAAAGCCAGGGGAGCAAAGCGGATTAGATACCCGCGTAGTCCTGGCCGTAAACAATGCCTGTTCGATGTCGGGTAACCTTCGTGGTTACCCGGTGCCCAAGGAAAACCGTTAAACAGGCCGCCTGGGAAGTACGGTCGCAAGGCTGAAACTTAAAGGAATTGACGGGGGAGCACCACAACCGGTGGGGGCTGCGGTTTAATTAGATCAAACGCAGCACACCCTACCAGAGCCGACAGCAGAATGACGGTCAGCCTAAGGGGCTTACCTGACGCGCTGAGAGGAGCTGCATGGCCGCCGTCAGCTCGTGCCGTGAGGTGTCCGGTTAAGTCCGGTAACGAGCGAGACCCGTATCCCATGTTGCGATGGATTCACTCAGTGAATCCAGCACTCGTGGGAGACCGCTGGCGATAAGCCAGGGGAAGGAGCGGGCCACGGTAGGTCAGTATGGCCCGAATGCTCTGGGATACACGCGGCCCACAATGGCCGATACAAAGGGACGCCACCCCGAAAGGGGAAGCTAACCCCCTAAAATCGGTCCTAGTCCGGATCGAGGCCTGCAACTCGGCCTCGTAAAGGCGAAATCGGTAGTAGTCGCTGGTCACTATCTAGCGGCGAATAAGTCCCTGCTCCTTGTACACACCGCCTGTCAAGTCACCCGAGTCAGGTTCAGACGAGGACCTCGCCCAGCGAGGGACAAGTCTGAGCTTGGCAAGGGGGGCTAAGTCGTAACAAGGTATCCGT
>81325;tax=k:Bacteria,p:Actinobacteria,c:Actinobacteria_c,o:Micrococcales,f:Microbacteriaceae,g:Leucobacter,s:Leucobacter_albus
GACGAACGTTGGCGGCGTGCTTAACACATGCAAGTCGAACGATGAAGCCCAGCTTGCTGGTTGGAAGAGTGGCGAACGGGTGAGTAACACGTGAGTAACCTGCCCTGAACTCTGGGATAAGCACTGGAAACGGTGTCTAATACTGGATACGACCTATCACCGCATGGTTGTGGGTGGAAAGATTTATCGGTTTTGGATGGACTCGCGGCCTATCAGCTAGATGGTGAGGTAATGGCTCACCATGGCGACGACGGGTAGCCGGCCTGAGAGGGTGACCGGCCACACTGGGACTGAGACACGGCCCAGACTCCTACGGGAGGCAGCAGTGGGGAATATTGCACAATGGGCGCAAGCCTGATGCAGCAACGCCGCGTGAGGGATGACTGCCTTCGGGTTGTAAACCTCTTTTAGTAGGGAAGAAGCGAGAGTGACGGTACCTCCAGAAAAAGCACCGGCTAACTACGTGCCAGCAGCCGCGGTAATACGTAGGGTGCAAGCGTTGTCCGGAATTATTGGGCGTAAAGAGCTCGTAGGCGGCTTGTCGCGTCTGCTGTGAAATCCCGGGGCTCAACCCCGGGCCTGCAGTGGGTACGGGCAAGCTAGAGTGCGGTAGGGGAGATTGGAATTCCTGGTGTAGCGGTGGAATGCGCAGATATCAGGAGGAACACCGATGGCGAAGGCAGATCTCTGGGCCGCTACTGACGCTGAGGAGCGAAAGCATGGGGAGCGAACAGGGTTAGATACCCTGGTAGTCCATGCCGTAAACGTTGGGAACTAGATGTAGGGCCTGTTCCACGGGTTCTGTGTCGTAGCTAACGCATTAAGTTCCCCGCCTGGGGAGTACGGCCGCAAGGCTAAAACTCAAAGGAATTGACGGGGGCCCGCACAAGCGGCGGAGCATGCGGATTAATTCGATGCAACGCGAAGAACCTTACCAAGGCTTGACATAACCGAGAACGGGCGAGAGATCGTCAACTCTTTGGACACTCGGTTACAGGTGGTGCATGGTTGTCGTCAGCTCGTGTCGTGAGATGTTCGGTTAAGTCCGGCAACGAGCGCAACCCTCGTCCTATGTTGCCAGCACGTTATGGTGGGAACTCATGGGATACTGCCGTGGTCAACACGGAGGAAGGTGGGGATGACGTCAAATCATCATGCCCCTTATGTCTTGGGCTTCACGCATGCTACAATGGCCGATACAAAGGGCTGCGATACCGCGAGGTGGAGCGAATCCCAAAAAGTCGGTCTCAGTTCGGATTGGGGTCTGCAACTCGACCCCATGAAGTCGGAGTCGCTAGTAGTCGCAGATCAGCAACGCTGCGGTGAATACGTTCCCGGGCCTTGTACACACCGCCCGTCAAGTCATGAAAGTCGGTAACACCCGAAGCCGGTGGCCTAACCCTTGTGGAGGGAGCTGTCGAAGGTGGGACTGGTGATTAGGACT
>81326;tax=k:Bacteria,p:Actinobacteria,c:Actinobacteria_c,o:Propionibacteriales,f:Propionibacteriaceae,g:Micropruina,s:Micropruina_glycogenica
GACGAACGCTGGCGGCGTGCTTAACACATGCAAGTCGAACGGTGACGAAGAGCTTGCTCTTCTGATCAGTGGCGAACGGGTGAGTAACACGTGAGCAACCTACCCTTGACACTGGGATAACAGTTGGAAACAGCTGCTAATACCGGATATGAACCTCACAGGCATCTGAGAGGTTGGAAAGCTCCGACGGTCAAGGATGGGCTCGCGGCCTATCAGCTTGTTGGTGAGGTAACGGCTCACCAAGGCGACGACGGGTAGCCGGCCTGAGAGGGCGACCGGCCACACTGGGACTGAGATACGGCCCAGACTCCTACGGGAGGCAGCAGTGGGGAATATTGCGCAATGGGCGAAAGCCTGACGCAGCAACGCCGCGTGCGGGATGACGGCCTTCGGGTTGTAAACCGCTTTCAGCGAGGGACGAAACTGACGGTACCTGCAGAAGAAGCACCGGCTAACTACGTGCCAGCAGCCGCGGTGATACGTAGGGTGCGAGCGTTGTCCGGAATTATTGGGCGTAAAGAGCTCGTAGGCGGTCTGTCGCGTCGGAAGTGAAAACTCGGGGCTCAACCCCGAGCCTGCTTTCGATACGGGCAGACTTGAGGAATGTAGGGGAGAACGGAATTCCTGGTGGAGCGGTGGAATGCGCAGATATCAGGAGGAACACCAGTGGCGAAGGCGGTTAATTGAACATTAACTGACGNTGAGGAGCGAAAGCGTGGGGAGCAAACAGGNTTAGATACCGTGGTAGTCCACGCCGTAAACGGTGGGCACTAGGTGTGGGGAACATTCCACGTTTTCCGTGCCGTAGCTAACGCATTAAGTGCCCCGCCTGGGGAGTACGGCCGCAAGGCTAAAACTCAAAGGAATTGACGGGGGCCCGCACAAGCGGCGGAGCATGTTCATTAATTCGATGCAACGCGAAGAACCTTACCTAGGTTTGACATATACCGGAAACATCTGGAGACAGGTGCCCCGCAAGGTCGGTATACAGGTGGTGCATGGCTGTCGTCAGCTCGTGTCGTGAGATGTTGGGTTAAGTCCCGCAACGAGCGCAACCCTCGTCCTATGTTGCCAGCGGGTAATGCCGGGAACTCATAGGAGACTGCCGGGGTCAACTCGGAGGAAGGTGGGGATGAGGTCAAGTCATCATGCCCCTTAAGTCTAGGGCTTGAAACATGCTACAATGGCTGGTACAAAGGGCTGCAATACCGCAAGGTGGAGCGAATCCCATAAAGCCAGTCTCAGTTCGGATTGGGGTCTGCAACTCGACCCCATGAAGTCGGAGTCGCTAGTAATCGCAGATCAGCAATGCTGCGGTGAATACGTTCCCGGGCCTTGTACACACCGCCCGTCAAGTCATGAAAGTCGGTAACACCCGAAGCCGGTGGNCCAACCCTTGTGGAGGGAGCCGTC
>81327;tax=k:Bacteria,p:Actinobacteria,c:Actinobacteria_c,o:Micrococcales,f:Microbacteriaceae,g:Mycetocola,s:Mycetocola_tolaasinivorans
GACGAACGCTGGCGGCGTGCTTAACACATGCAAGTCGAACGATGAAGCTGGAGCTTGCTCTGGTGGATTAGTGGCGAACGGGTGAGTAACACGTGAGTAACCTGCCCTTCACTCTGGGATAAGCGCTGGAAACGGCGTCTAATACCGGATATGAGTCCCTGCCGCATGGTGGGGGTTGGAAAGAATTTCGGTGAAGGATGGACTCGCGGCCTATCAGCTTGTTGGTGAGGTAATGGCTCACCAAGGCGACGACGGGTAGCCGGCCTGAGAGGGTGACCGGCCACACTGGGACTGAGACACGGCCCAGACTCCTACGGGAGGCAGCAGTGGGGAATATTGCACAATGGGCGCAAGCCTGATGCAGCAACGCCGCGTGAGGGATGACGGCCTTCGGGTTGTAAACCTCTTTTAGTAGGGAAGAAGCGAAAGTGACGGTACCTGCAGAAAAAGCACCGGCTAACTACGTGCCAGCAGCCGCGGTAATACGTAGGGTGCAAGCGTTGTCCGGAATTATTGGGCGTAAAGAGCTCGTAGGCGGTTTGTCGCGTCTGCTGTGAAATCCCGAGGCTCAACCTCGGGCCTGCAGTGGGTACGGGCAGACTAGAGTGCGGTAGGGGAGATTGGAATTCCTGGTGTAGCGGTGGAATGCGCAGATATCAGGAGGAACACCGATGGCGAAGGCAGATCTCTGGGCCGTAACTGACGCTGAGGAGCGAAAGGGTGGGGAGCAAACAGGCTTAGATACCCTGGTAGTCCACCCCGTAAACGTTGGGAACTAGATGTAGGGTCCATTCCACGGATTCTGTGTCGCAGCTAACGCATTAAGTTCCCCGCCTGGGGAGTACGGCCGCAAGGCTAAAACTCAAAGGAATTGACGGGGGCCCGCACAAGCGGCGGAGCATGCGGATTAATTCGATGCAACGCGAAGAACCTTACCAAGGCTTGACATATACCGGAAACGTCCAGAGATGGTCGCCCCGTAAGGTCGGTATACAGGTGGTGCATGGTTGTCGTCAGCTCGTGTCGTGAGATGTTGGGTTAAGTCCCGCAACGAGCGCAACCCTCGTTCTATGTTGCCAGCACGTAATGGTGGGAACTCATGGGATACTGCCGGGGTCAACTCGGAGGAAGGTGGGGATGACGTCAAATCATCATGCCCCTTATGTCTTGGGCTTCACGCATGCTACAATGGCCAGTACAATGGGCTGCGATACCGCAAGGTGGAGCGAATCCCAAAAAGCTGGTCCCAGTTCGGATTGAGGTCTGCAACTCGACCTCATGAAGTCGGAGTCGCTAGTAATCGCAGATCAGCAACGCTGCGGTGAATACGTTCCCGGGCCTTGTACACACCGCCCGTCAAGTCATGAAAGTCGGTAACACCCGACGCCGGTGGCCTAACCCGTTAGGGAGGGAGCCGTCTAAGGTGGGATTGGTAATTAGGACT
>81328;tax=k:Bacteria,p:Actinobacteria,c:Actinobacteria_c,o:Micrococcales,f:Microbacteriaceae,g:Mycetocola,s:Mycetocola_lacteus
GACGAACGCTGGCGGCGTGCTTAACACATGCAAGTCGAACGATGAAGCTGGAGCTTGCTCTGGTGGATTAGTGGCGAACGGGTGAGTAACACGTGAGTAACCTGCCCTCCACTCTGGGATAAGCGCTGGAAACGGCGTCTAATACCGGATATGAATNTCCACCGCATGGTGGGGGTTGGAAAGAATTTCGGTGGGGGATGGACTCGCGGCCTATCAGCTTGTTGGTGAGGTAATGGCTCACCAAGGCGACGACGGGTAGCCGGCCTGAGAGGGTGACCGGCCACACTGGGACTGAGACACGGCCCAGACTCCTACGGGAGGCAGCAGTGGGGAATATTGCACAATGGGCGCAAGCCTGATGCAGCAACGCCGCGTGAGGGATGACGGCCTTCGGGTTGTAAACCTCTTTTAGTAGGGAAGAAGCGAAAGTGACGGTACCTGCAGAAAAAGCACCGGCTAACTACGTGCCAGCAGCCGCGGTAATACGTAGGGTGCAAGCGTTGTCCGGAATTATTGGGCGTAAAGAGCTCGTAGGCGGTTTGTCGCGTCTGCTGTGAAATCCCGAGGCTCAACCTCGGGCCTGCAGTGGGTACGGGCAGACTAGAGTGCGGTAGGGGAGATTGGAATTCCTGGTGTAGCGGTGGAATGCGCAGATATCAGGAGGAACACCGATGGCGAAGGCAGATCTCTGGGCCGTAACTGACGCTGAGGAGCGAAAGGGTGGGGAGCAAACAGGCTTAGATACCCTGGTAGTCCACCCCGTAAACGTTGGGAACTAGATGTAGGGTCCATTCCACGGATTCTGTGTCGCAGCTAACGCATTAAGTTCCCCGCCTGGGGAGTACGGCCGCAAGGCTAAAACTCAAAGGAATTGACGGGGGCCCGCACAAGCGGCGGAGCATGCGGATTAATTCGATGCAACGCGAAGAACCTTACCAAGGCTTGACATATACCGGAAACGTCCAGAGATGGTCGCCCCGTAAGGTCGGTATACAGGTGGTGCATGGTTGTCGTCAGCTCGTGTCGTGAGATGTTGGGTTAAGTCCCGCAACGAGCGCAACCCTCGTTCTATGTTGCCAGCACGTAATGGTGGGAACTCATGGGATACTGCCGGGGTCAACTCGGAGGAAGGTGGGGATGACGTCAAATCATCATGCCCCTTATGTCTTGGGCTTCACGCATGCTACAATGGCCAGTACAATGGGCTGCGATACCGCAAGGTGGAGCGAATCCCAAAAAGCTGGTCCCAGTTCGGATTGAGGTCTGCAACTCGACCTCATGAAGTCGGAGTCGCTAGTAATCGCAGATCAGCAACGCTGCGGTGAATACGTTCCCGGGCCTTGTACACACCGCCCGTCAAGTCATGAAAGTCGGTAACACCCGACGCCGGTGGCCTAACCCCTTGTGGGAGGGAGCCGTCTAAGGTGGGATTGGTAATTAGGACT
>81329;tax=k:Bacteria,p:Proteobacteria,c:Gammaproteobacteria,o:Enterobacterales,f:Enterobacteriaceae,g:AF263559_g,s:AB013087_s
ATTGAACGCTAGCAGCAAGCTTAACACATGCAAGTCGAGCGGCAACGAAAAACGGAATTTTGTTTTGTCGGCGAGCGGCGAACGGGTGAGTAATATCTGGGAAGCTACTCAATGGTAAGGAATAACATTTAGAAATGATTGCTAATGCCATATAATATCTAATTTAAAAAAGATTAAAGTGAGTAATTAATCTCACGCCATTGAATGCGCTCAGATGAGATTAGCTAGTAAGTGAGGTAACGGCTCACTTAGGCAACGATCTCTAGCTGGTCTGAGAGGACGGCCAGCCACACTGGAACTGAGACACGGTCCAGACTCCTATGGGAGGCAGCAGTGGGGAATATTGCACAATGGGCGAAAGCCTGATGCAGCTATGCCGCGTGTGTGAAGAAGGCCTTAGGGTTGTAAAACACTTTCAGTAGGAAAGAAAAACATTAATTTAATATGTTAATAATTGACGTTACCTACAAAAGAAGCACCGGCTAACTCTGTGCCAGCAGCCGCGGTAATACGGAGGGTGCTAGCGTTAATCAGAATTACTGGGCGTAAAGAGCACGTAGGCGGTATATTAAGTCAGATGTGAAATCCCTAAGCTTAACTTAGGAACTGCATTTGATACTAATAAACTAGAGTTTTGTAGAGGGGGGTAGAATTCCAGGTGTAGCGGTGAAATGCGCAGATATCTGGAGGAATACCAGTGGCGAAGGCGACCCCCTGGGCAAAAACTGACGCTGAGGTGCGAAAGCGTGGGGAGCAAACAGGATTAGATACCCTGGTAGTCCATGCTGTAAACAATGTCAATTTGAAAGTTGTATCCTTGAGATATAGCTTTCGTAGTTAACACGTTAAATTGACCGCCTGGGAAGTACGACCGCAAGGTTAAAACTCAAATGAATTGACGGGGGCCCGCACAAGCGGTGGAGCATGTGGTTTAATTCGATGCAACGCGAAAAACCTTACCTACTCTTGACATCCAAAAAAAGCATTTTAGAAATAAAATGAACCTTTAAAAAGGAATTTGTGACAGGTGCTGCATGGCTGTCGTCAGCTCGTGTTGTGAAATGTTGGGTTAAGTCCCGCAACGAGCGCAACCCTTATCCTTTGTTGCCAGCGATTAAAGTCGGGAACTCAAAGGAACCTGCCAGTGATAAATTGGAGGAAGGTGAGGACGACGTCAAGTCATCATGGCCCTTATGAGTAGGGCTACACACGTGCTACAATGGTGTATACAAAAAGTAGCTAACTCGCGAGAGCAAGCAAATCTTTAAAGTACATCTCAGTTCGGATTGAAGTCTGCAACTCGACTCCATGAAGTCGGAATCGCTAGTAATCGTAGATCAGCATGCTACGGTGAATACGTTCCCGGGCCTTGTACACACCGCCCGTCACACCATGGAAGTGAACTGTAAAAGAAGTAATTAGCTTAATCTAAGGAAGGGCAATTACCACTTTGTGGTTCATAACTGGGGTG
>81330;tax=k:Bacteria,p:Proteobacteria,c:Gammaproteobacteria,o:Legionellales,f:Coxiellaceae,g:AB013257_g,s:AB013257_s
AGTGAACGCTGGCGGTATGCGCACACATGCAAGTCGAACGGTAGCGGGTCTTTCGGGATGCCGACGAGTGGCGGACGGGTGAGTAACGCGTAGGAATTTGCCTGCTAGGGAGGAACAACTTAGGGAAACTTAAGCTAATACCTCGTAAAGTCTACGGATTAAAGCATGGGACCATTTATGGCCATGCGCTAGCAAATAAGCCGGCGTTGGATTAGTTAGTTGGTGGGGTAAAGGCCTACCAAGACAATGATCCATAGCTGGTCTGAGAGGATGATCAGCCACACTGGGACTGAGACACGGCCCAGACTCCTACGGGAGGCAGCAGTGGGGAATATTGGACAATGGGCGAAAGCCTGATCCAGCAATACCGCGTGTGTGAAGAAGGCCTGCGGGTTGTAAAGCACTTTCAGTTAGGAAGATGGGTATTATTTTTAATAGAAATGATATTTGACGTTACTGACAAAAGAAGCACCGGCTAACTCTGTGCCAGCAGCCGCGGTAATACAGAGGGTGCGAGCGTTAATCGGAATCATTGGGCGTAAAGGGTGTGTAGGTGGTTTGATAAGTTAGGTGTGAAATCCCCGGGCTTAACCTGGGAATTGCGCTTAAAACTATCAGGCTAGAGTATTGCAGAGGTAAGTGGAATTTCCGGTGTAGCGGTGAAATGCGTAGAGATCGGAAGGAACACCAGTGGCGAAGGCGACTTACTGGGCAAATACTGACACTGAAACACGAAAGCGTGGGTAGTAAACAGGATTAGATACCCTGGTAGTCCACGCTGTAAACGATGAGAACTAGCTGTCGGGTGTAGAAAAGCATTTGGTAGCGTACTAACGCGTTAAGTTCTCCGCCTGGGGAGTACGGCCGCAAGGCTAAAACTCAAAGGAATTGACGGGGGCCCGCACAAGCGGTGGAGCATGCTGTTTAATTCGATGCAACGCGAAGAACCTTACCTACCTTTGACATCCTCGGAATCTAATAGAGATATTGGAGTGCCTTCGGGAACCGAGTGACAGGTGCTGCATGGCTGTCGTCAGCTCGTGTCGTGAGATGTTGGGTTAAGTCCCGTAACGAGCGCAACCCCTATCCTTAGTTACCATCAGTTCGGCTGGGTACTTTAAGGAGACTGCTGGTGTTAAACCGGAGGAAGGTGGGGACGACGTCAAGTCATCATGGTCCTTACAGGTAGGGCTACAAGCGTGCTACAATGGTTGATACAAAGGGAGGCGAAAGCGCGAGCTGGAGCAAATCCTATCAAAGTCAATCGTAGTCCGGATTGGAGTCTGCAACTCGACTCCATGAAGTTGGAATCGATAGTAATCGTGGATCAGAATGTCACGGTGAATACGTTCTCGGGCCTTGTACACACCGCCCGTCACACCATGGGAGTGGGTTGTACCAGAAGTAGGTAGACTGACCTTCGGGGAGTCGCTTACCACGGTGTGATTCATGACTGGGGTG
>81331;tax=k:Bacteria,p:Proteobacteria,c:Betaproteobacteria,o:Neisseriales,f:Neisseriaceae,g:Paludibacterium,s:AB013258_s
ATTGAACGCTGGCGGCATGCTTTACACATGCAAGTCGAACGGCAGCACGGGAGCTTGCTCCTGGTGGCGAGTGGCGAACGGGTGAGTAATGCGTCGGAACGTGCCAAGTAATGGGGGATAACGCAGCGAAAGTTGTGCTAATACCGCATAAGCTCTGAGGAGGAAAGCGGGGGACCTTCGGGCCTCGCGTTATTTGAGCGGCCGACGTCTGATTAGCTAGTTGGTAGGGTAAAGGCCTACCAAGGCGACGATCAGTAGCGGGTCTGAGAGGATGATCCGCCACACTGGGACTGAGACACGGCCCAGACTCCTACGGGAGGCAGCAGTGGGGAATTTTGGACAATGGGGGCAACCCTGATCCAGCCATGCCGCGTGTCTGAAGAAGGCCTTCGGGTTGTAAAGGACTTTTGCCGGGGAGCAAATCCTACTGAAGAATACTCAGTGGGGATGAGAGTACCTGGAGAATAAGCACCGGCTAACTACGTGCCAGCAGCCGCGGTAATACGTAGGGTGCGAGCGTTAATCGGAATTACTGGGCGTAAAGCGTGCGCAGGCGGTTTTGTTAGTCTGATGTGAAAGCCCCGGGCTTAACCTGGGAACTGCATTGGATACTGCAAGACTAGAGTACGTCAGAGGGGGGTAGAATTCCACGTGTAGCAGTGAAATGCGTAGAGATGTGGAGGAATACCGATGGCGAAGGCAGCCCCCTGGGATGATACTGACGCTCATGCACGAAAGCGTGGGGAGCAAACAGGATTAGATACCCTGGTAGTCCACGCCCTAAACGATGTCAATTAGCTGTTGGGGGTTTGAATCCTTGGTAGCGAAGCTAACGCGTGAAATTGACCGCCTGGGGAGTACGGCCGCAAGGTTAAAACTCAAAGGAATTGACGGGGACCCGCACGAGCGGTGGATGATGTGGATTAATTCGATGCAACGCGAAAAACCTTACCTGCTCTTGACATGTCTGGAATCCCTGAGAGATTGGGGAGTGCTCGCAAGAGAACCAGAACACAGGTGCTGCATGGCTGTCGTCAGCTCGTGTCGTGAGATGTTGGGTTAAGTCCCGCAACGAGCGCAACCCTTGTCATTAGTTGCCATCATTAAGTTGGGCACTCTAATGAGACTGCCGGTGACAAACCGGAGGAAGGTGGGGATGACGTCAAGTCCTCATGGCCCTTATGAGCAGGGCTTCACACGTCATACAATGGTCGGTACAGAGGGTCGCAAAGCCGCGAGGTGGAGCCAATCTCAGAAAGCCGATCGTAGTCCGGATCGTACTCTGCAACTCGAGTACGTGAAGTCGGAATCGCTAGTAATCGCGGATCAGCATGCCGCGGTGAATACGTTCCCGGGTCTTGTACACACCGCCCGTCACACCATGGGAGTGGGGGGTACCAGAAGTGGGTAGGCTAACCTTCGGGAGGCCGCTTACCGCGGTATGCTTCATGACTGGGGTG
>81332;tax=k:Bacteria,p:Proteobacteria,c:Epsilonproteobacteria,o:Campylobacterales,f:Sulfurovum_f,g:Sulfurovum,s:AB013261_s
AGTGAACGCTGGCGGCGTGCTTAACACATGCAAGTCGAACGAGAACGGTCCTAGCTTGCTAGGATGTCAGCTAAGTGGCGGACGGGTGAGTAATGTATAGTTAATTTGCCCCTTAGAGAGGGATAACTACTGGAAACGGTAGCTAATACCTCATACTCCTTCTTCCTTAATGGAAGTTGGGAAATGTTTTTTCGCTAAGGGATGAGACTATATGGTATCAGGTAGTTGGTAGGGTAAGAGCCTACCAAGCCTATGACGCCTAGCTGGTCTGAGAGGATGATCAGCCACACTGGAACTGAGACACGGTCCAGACTCCTACGGGAGGCAGCAGTGGGGAATATTGCACAATGGAGGAAACTCTGATGCAGCAACGCCGCGTGGAGGATGACACATTTCGGTGCGTAAACTCCTTTTATATGGGAAGATAATGACGGTACCATATGAATAAGCACCGGCTAACTCCGTGCCAGCAGCCGCGGTAATACGGAGGGTGCAAGCGTTACTCGGAATCACTGGGCGTAAAGCGCGCGCAGGCGGCCTATTAAGTTGGATGTGAAAGCCTACGGCTCAACCGTAGAACTGCATCCAAAACTATTAGGCTAGAGTCTGGGAGGGGAAGATGGAATTAGTTGTGTAGGGGTAAAATCCGTAGAGATAACTAGGAATACCAAAAGCGAAGGCGATCTTCTGGAACAGTACTGACGCTGAGGCGCGAAAGCGTGGGGAGCAAACAGGATTAGATACCCTGGTAGTCCACGCCCTAAACGATGAATGTTAGTCGTCGGGTAGCTAGTCTATTCGGTGATGCAGCTAACGCATTAAACATTCCGCCTGGGGAGTACGGTCGCAAGATTAAAACTCAAAGGAATAGACGGGGACCCGCACAAGTGGTGGAGCATGTGGTTTAATTCGAAGATACGCGAAGAACCTTACCTAGCCTTGACATATATTAGAGTCACCCAGAGATGGGGGAGTGCCTTCGGGAGCTTTTATACAGGTGCTGCACGGCTGTCGTCAGCTCGTGTCGTGAGATGTTGGGTTAAGTCCCGCAACGAGCGCAACCCTCGTCACTAGTTACTAACGGTTAGGCCGAGGACTTTAGTGAGACTGCCTTCGCAAGGAGGAGGAAGGTGAGGACGACGTCAAGTCATCATGGCCCTTACGGCTAGGGCAACACACGTGCTACAATGGCCAGGACAATGAGACGCGATACCGTGAGGTGGAGCAAATCTATAAACCTGGTCTCAGTTCGGATTGTAGTCTGCAACTCGACTACATGAAGCTGGAATCACTAGTAATCGTAGATCAGCTATGCTACGGTGAATACGTTCCCGGGTCTTGTACTCACCGCCCGTCACACCATGGGAGTTGATTTCACCCGAAGCGGGGAAGCTAAACTGGCTACCCTCCACGGTGGAGTTAGCGACTGGGGTG
>81333;tax=k:Bacteria,p:Proteobacteria,c:Epsilonproteobacteria,o:Campylobacterales,f:Sulfurimonas_f,g:Sulfurimonas,s:AB013263_s
AATGAACGCTGGCGGCGTGCTTAACACATGCAAGTCGAACGGTAACAGGACTAGCTTGCTAGTTGCTGACGAGTGGCGCACGGGTGAGTAATATATAGTTAACGTGCCCCTAAGCCTGGGATAGCCACTGGAAACGGTGATTAATACCGGATATACCTTCTACTTATTAAGAGTAGTTGGGAAAGGTTTTTCGCTAAGGGATCGGACTATATTGTATCAGCTTGTTGGTGAGGTAAGAGCTCACCAAGGCAATGACACATAGCGGGTTTGAGAGGATGATCCGCCACACTGGTACTGAGACACGGACCAGACTCCTACGGGAGGCAGCAGTGAGGAATATTGCACAATGGAGGAAACTCTGATGCAGCAACGCCGCGTGGAGGATGACGCATTTCGGTGTGTAAACTCCTTTTATAAGAGAAGAAAATGACGGTATCTTATGAATAAGTCCCGGCTAACTCCGTGCCAGCAGCCGCGGTAATACGGAGGGGACAAGCGTTATTCGGAATCACTGGGCGTAAAGGACGCGTAGGCGGGTTATTAAGTCGGGTGTGAAATCCAATGGCTCAACCATTGAACTGCATTCGAAACTGATAACCTAGAGTATGGAAGGGGCAGGTGGAATTAGTGGTGTAGGGGTAAAATCCGTAGATATCACTAGGAATACCGAAAGCGAAGGCGACCTGCTGGGACATCACTGACGCTGAGGCGTGAAAGCGTGGGGAGCAAACAGGATTAGATACCCTGGTAGTCCACGCCCTAAACGATGAATGCTAGTCGTCGGGGCTCTAGTAGCTTCGGTGATGCACTTAACAGATTAAGCATTCCGCCTGGGGAGTACGGTCGCAAGATTAAAACTCAAAGGAATAGACGGGGACCCGCACAAGTGGTGGAGCATGTGGTTTAATTCGAAGATACGCGAAGAACCTTACCTAGCCTTGACATTGATTGAATTTTCCAGAGATGGAGAAGTGCCTTTCGGGGAACATGAAAACAGGTGCTGCACGGCTGTCGTCAGCTCGTGTCGTGAGATGTTGGGTTAAGTCCCGCAACGAGCGCAACCCTCGTCGTTAGTTGCTAACAGGTTAAGCTGAGCACTCTAGCGAGACTGCCTTCGCAAGGAGGAGGAAGGTGAGGACGACGTCAAGTCATCATGGCCCTTATGGCTAGGGCTACACACGTGCTACAATGGGGCGTACAGAGAGTTGCGATACCGCGAGGTGGAGCCAATCTCATAAAGCGTCTCTCAGTTCGGATTGTTCTCTGCAACTCGAGAACATGAAGCTGGAATCACTAGTAATCGTAGATCAGCAACGCTACGGTGAATACGTTCCCGGGTCTTGTACTCACCGCCCGTCACACCATGGGAGTTGATTTCGCCCGAAGCGGGGATGCTAAACTAGCTACCCTCTACGGCGGAATTAGCGACTGGGGTG
>81334;tax=k:Bacteria,p:Proteobacteria,c:Deltaproteobacteria,o:EU246214_o,f:AB013266_f,g:AB013266_g,s:AB013266_s
AACGAACGCTGGCGGCGTGCCTAACACATGCAAGTCGAACGAGAAAGTTTCCTTCGGGAAATGAGTATAGTGGCGCACGGGTGAGTAATACGTAGGTAACCTACCTACTGTCGGGGAACACCCTCGGGAAACCGGGGCTAATTCCGCGTAACCTAAACATACATAAGTGTGTTTGGAATAGATGGCCTCTTCATGAAAGCTATCGACAGTAGATGGGCCTGCGCACTATCAGCTTGTTGGTAAGGTAATGGCTTACCAAGGCTATGACGGTTAGCTGGTCTGAGAGGATGACCAGTCACACTGGAACTGAAACACGGTCCAGACTCCTACGGGAGGCAGTAGTGGGGAATTTTGCGCAATGGGCGAAAGCCTGACGCAGCGACGCCGCGTGGGTGATGAAGGCCTTCGGGTCGTAAAACCCTGTCAGAGGGGACGAAACATAAGCGGGAATAATACCCCGTTTACTTGACGGTACCCTCAGAGGAAGCACCGGCTAACTCCGTGCCAGCAGCCGCGGTAATACGGAGGGTGCGAGCGTTGTTCGGAATTACTGGGCGTAAAGCGCACGTAGGCGGTATGTGAAGTCTGGTGTGAAAGCCCTCGGCTCAACCGAGGAAGAGCGCTGGAAACCAGCATACTGGAGTACGGTAGGGGATCGGGGAATTCCTGGTGTAGCGGTGAAATGCGTAGATATCAGGAAGAACACCGGTGGCGAAAGCGCCGATCTAAGCCGTCACTGACGCTTAGGTGCGAAAGCGTGGGGAGCAAACAGGATTAGATACCCTGGTAGTCCACGCTGTAAACGATGGGTACTAGGTGTTGGCCCCTTTCGGGGTCGGTGCCGCAGTTAACGCATTAAGTACCCCGCCTGGGAAGTACGGTCGCAAGGCTGAAACTCAAAGAAATTGACGGGGGCCCGCACAAGCGGTGGAGTATGTGGTTCAATTAGACGCAACGCGAAAAACCTTACCTGGACTTGACATCCTGGGGACTCTGTAGAAATACGGAGGTGCCCTTCGGGGAACCCAGTGACAGGTGCTGCATGGCTGTCGTCAGCTCGTGTCGTGAGATGTTGGGTTAAGTCCCGCAACGAGCGCAACCCCTGTCCTTAGTTGCCATCGGTTCGGCCGGGCACTCTAAGGAGACCGCCGGTGTTAAACCGGAGGAAGGTGGGGATGACGTCAAGTCCTCATGGCCTTTATGTCCAGGGCTACACACGTACTACAATGGCTACTACAGAGGGTCGCTAAGCCGTGAGGTGGAGCCAATCCCACAAAGGTAGCCTCAGTTCAGATTGGAGTCTGCAACTCGACTCCATGAAGTCGGAATCGCTAGTAATCGCAGATCAGCATGCTGCGGTGAATACGTTCCCGGGCCTTGTACACACCGCCCGTCACACCACGAAAGTTGTTTATACCAGAAGTGCGTGGCTCAACCTTCTGGGAGGGAGCGTACCAAGGTATGAGCGATGATTGGGGTG
>81335;tax=k:Bacteria,p:Hydrogenedentes_NKB19,c:Hydrogenedens_c,o:Hydrogenedens_o,f:Hydrogenedens_f,g:AB013271_g,s:AB013271_s
AACGAACGCTGGCGGCAGGCTTCATACATGCAAGTCGAGCGATTAAAGCCCCTTCGGGGGTGTATAAAGCGGCGAACGGGTGAGTAACAGGTGGATAACCTGCCTTTCGGAGGGGGACAACGGCTGGAAACGGCCGCTAATACCGCGTACGCTTGCTGGTTCATCGGGACCGGCGAGGAAAGGGGCCCTTAAAAGCCCCGCCGAGAGATGGGTCCGCCCCCCATTAGCTTGTTGGTGAGATAACAGCTCACCAAGGCGACGATGGGTAGCCGAACTGAGAGGTTGATCGGCCACACTGGAACTGAGATACGGTCCAGACACCTACGGGTGGCAGCAGTAGGGAATATTGCACAACGAGCGAAAGCTTGGTGCAGCCATGCCGCGTGGAGGACGAAGGCCTTCGGGTCGTAAACTCCTTTTCTGAGGGAAGAACATCCTGGGGAGGTAATGCCCCAGGCCTGACGGTACCTCAGGAATAAGCAACGGCTAACTCCGTGCCAGCAGCCGCGGTAATACGGAGGTTGCGAGCGTTGTTCGGAATGACTGGGCGTAAAGGGAGCGCAGGCGGTTAGGTCAGTCCAAAGTGAAAGCCCGAGGCTCAACCTCGGAAGGGCTTTGGATACTACCCAACTAGAGTGCGTGAGAGGAGAGCGGAATTCCAGGTGTAGCGGTGAAATGCGTAGATATCTGGAGGAACACCAGTGGCGAAAGCGGCTCTCTGGCGCGACACTGACGCTGAGGCTCGAAAGCGTGGGGAGCGAACGGGATTAGATACCCCGGTAGTCCACGCCGTAAACGTTGTGCACTAGGTGTAGGAGGTATCGACCCCTTCTGTGCCGTAGCTAACGCATTAAGTGCACCGCCTGGGGAGTACGGCCGCAAGGCTGAAACTCAAAGGAATTGACGGGGGCCCGCACAAGCGGTGGAGCATGTGGTTTAATTCGAGGCAACGCGAAGAACCTTACCCAGGCTTGACATCCCAGGACCGCCCGTGAAAGCGGGTTTTCCCTTCGGGGACCTGGAGACAGGTGTTGCATGGCTGTCGTCAGCTCGTGTCGTGAGATGTTAGATTAAGTCCCGCAACGAGCGCAACCCTTGTCCTTAGTTACCAGCGGTTCGGCCGGGCACTCTAAGGAGACTGCCGGTGATAAACCGGAGGAAGGTGGGGACGACGTCAAGTCATCACGGCCCTTACGCCTGGGGCTACACACGTGCTACAATGGCCGGTACAGAGAGACGCAATACCGCGAGGTGGAGCTAATCTCAAAAAGCCGGTCTCAGTTTGGATTGGAGTCTGCAACTCGACTCCATGAAGTCGGAATCGCTAGTAATCGCGTATCAGCTACGACGCGGTGAATACGTTCCCGGGCCTTGTACACACCGCCCGTCACATGACCCGAGTCGGGTGCACCCGAAGTCACTGACCCAACCCCTTCTGGGGGAGGGAGGTGCCGAAGGTGTGCTTGGTAAGGGGGATG
>81336;tax=k:Bacteria,p:Proteobacteria,c:Gammaproteobacteria,o:Vibrionales,f:Vibrionaceae,g:Vibrio,s:Vibrio_rumoiensis
TTGAACGCTGGCGGCAGGCCTAACACATGCAAGTCGAGCGGAAACGAGAAGTAGCTTGCTACTTCGGCGTCGAGCGGCGGACGGGTGAGTAATGCATAGGAAGTTGCCCAGTAGAGGGGGATAACCATTGGAAACGATGGCTAATACCGCATAACCTCTTCGGAGCAAAGCGGGGGACCTTCGGGCCTCGCGCTACTGGATACGCCTATGTGGGATTAGCTAGTTGGTGAGGTAATGGCTCACCAAGGCGACGATCCCTAGCTGGTCTGAGAGGATGATCAGCCACACTGGGACTGAGACACGGCCCAGACTCCTACGGGAGGCAGCAGTGGGGAATATTGCACAATGGGCGAAAGCCTGATGCAGCCATGCCGCGTGTATGAAGAAGGCCTTCGGGTTGTAAAGTACTTTCAGTTGTGAGGAAGGTTTCGTAGTTAATAACTGCGTTGCTTGACGTTAGCAACAGAAGAAGCACCGGCTAACTCCGTGCCAGCAGCCGCGGTAATACGGAGGGTGCGAGCGTTAATCGGAATTACTGGGCGTAAAGCGCATGCAGGTGGTTTGTTAAGTCAGATGTGAAAGCCCGGGGCTCAACCTCGGAAGGTCATTTGAAACTGGCAAACTAGAGTACTGTAGAGGGGGGTAGAATTTCAGGTGTAGCGGTGAAATGCGTAGAGATCTGAAGGAATACCAGTGGCGAAGGCGGCCCCCTGGACAGATACTGACACTCAGATGCGAAAGCGTGGGGAGCAAACAGGATTAGATACCCTGGTAGTCCACGCCGTAAACGATGTCTACTTGGAGGTTGTGGCCTTGAGCCGTGGCTTTCGGAGCTAACGCGTTAAGTAGACCGCCTGGGGAGTACGGTCGCAAGATTAAAACTCAAATGAATTGACGGGGGCCCGCACAAGCGGTGGAGCATGTGGTTTAATTCGATGCAACGCGAAGAACCTTACCTACTCTTGACATCCAGAGAACTTTCCAGAGATGGATTGGTGCCTTCGGGAACTCTGAGACAGGTGCTGCATGGCTGTCGTCAGCTCGTGTTGTGAAATGTTGGGTTAAGTCCCGCAACGAGCGCAACCCTTATCCTTGTTTGCCAGCGAGTAATGTCGGGAACTCCAGGGAGACTGCCGGTGATAAACCGGAGGAAGGTGGGGACGACGTCAAGTCATCATGGCCCTTACGAGTAGGGCTACACACGTGCTACAATGGCGCATACAGAGGGCAGCAAGCTAGCGATAGTGAGCGAATCCCAAAAAGTGCGTCGTAGTCCGGATTGGAGTCTGCAACTCGACTCCATGAAGTCGGAATCGCTAGTAATCGTGGATCAGAATGCCACGGTGAATACGTTCCCGGGCCTTGTACACACCGCCCGTCACACCATGGGAGTGGGCTGCAAAAGAAGTAGGTAGTTTAACCTTCGGGAGGACGCTTACCACTTTGTGGTTCATGACTGGGGTG
>81337;tax=k:Bacteria,p:Actinobacteria,c:Actinobacteria_c,o:Micromonosporales,f:Micromonosporaceae,g:Actinoplanes,s:Actinoplanes_capillaceus
GACGAACGCTGGCGGCGTGCTTAACACATGCAAGTCGAGCGGAAAGGCCCTTCGGGGTACTCGAGCGGCGAACGGGTGAGTAACACGTGAGTAACCTGCCCTGGACTTTGGGATAACCCTCGGAAACGGGGGCTAATACCGAATACGACACAGCTTCGCATGAGGTCTGTGTGGAAAGTTTTTTCGGTCTGGGATGGACTCGCGGCCTATCAGCTTGTTGGTGGGGTAATGGCCTACCAAGGCGACGACGGGTAGCCGGCCTGAGAGGGCGACCGGCCACACTGGGACTGAGACACGGCCCAGACTCCTACGGGAGGCAGCAGTGGGGAATATTGCACAATGGGCGGAAGCCTGATGCAGCGACGCCGCGTGAGGGATGACGGCCTTCGGGTTGTAAACCTCTTTCAGCAGGGACGAAGCGCAAGTGACGGTACCTGCAGAAGAAGCGCCGGCCAACTACGTGCCAGCAGCCGCGGTAAGACGTAGGGCGCGAGCGTTGTCCGGATTTATTGGGCGTAAAGAGCTCGTAGGCGGCTTGTCGCGTCGAATGTGAAAACCCGAGGCTCAACTTCGGGCTTGCATTCGATACGGGCAGGCTAGAGTTCGGTAGGGGAGACTGGAATTCCTGGTGTAGCGGTGAAATGCGCAGATATCAGGAGGAACACCGGTGGCGAAGGCGGGTCTCTGGGCCGATACTGACGCTGAGGAGCGAAAGCGTGGGGAGCGAACAGGATTAGATACCCTGGTAGTCCACGCTGTAAACGTTGGGCGCTAGGTGTGGGGACCCTCTCCGGGTTTCTGCGCCGCAGCTAACGCATTAAGCGCCCCGCCTGGGGAGTACGGCCGCAAGGCTAAAACTCAAAGGAATTGACGGGGGCCCGCACAAGCGGCGGAGCATGCGGATTAATTCGATGCAACGCGAAGAACCTTACCTGGGTTTGACATGCACGGAAATCCTCCAGAGATGGGGGGTCCTTCGGGGTCGTGCACAGGTGGTGCATGGCTGTCGTCAGCTCGTGTCGTGAGATGTTGGGTTAAGTCCCGCAACGAGCGCAACCCTCGTTCGATGTTGCCAGCGCGTTATGGCGGGGACTCATCGAAGACTGCCGGGGTCAACTCGGAGGAAGGTGGGGATGACGTCAAGTCATCATGCCCCTTATGTCCAGGGCTTCACGCATGCTACAATGGCCGGTACAAAGGGCTGCGAGACCGTGAGGTTGAGCGAATCCCAAAAAGCCGGTCTCAGTTCGGATCGGGGTCTGCAACTCGACCCCGTGAAGTCGGAGTCGCTAGTAATCGCAGATCAGCAACGCTGCGGTGAATACGTTCCCGGGCCTTGTACACACCGCCCGTCACGTCACGAAAGTCGGCAACACCCGAAGCCGGTGGCCTAACCCGTAAGGGAGGGAGCCGTCGAAGGTGGGGCTGGCGATTGGGACG
>81338;tax=k:Bacteria,p:Proteobacteria,c:Gammaproteobacteria,o:Alteromonadales,f:Psychrobium_f,g:Psychrobium,s:AB013825_s
ATTGAACGCTGGCGGCAGGCCTAACACATGCAAGTCGAGCGGTAACAGAGAGTAGCTTGCTACTCTGCTGACGAGCGGCGGACGGGTGAGTAATGCTTGGGAAACTGCCCAGTCGTGGGGGACAACTATTGGAAACGATAGCTAATACCGCATACGCCCTACGGGGGAAAGAAGGGGACTTTTCGGAGCCTTTCGCGATTGGATGTGCCCAAGTGGGATTAGCTAGTTGGTGAGGTAAAGGCTCACCAAGGCGACGATCCCTAGCTGGTTTGAGAGGATGATCAGCCACACTGGAACTGAGACACGGTCCAGACTCCTAGGGGAGGCAGCAGTGGGGAATATTGCACAATGGACGAAAGTCTGATGCAGCCATGCCGCGTGTATGAAGAAGGCCTTCGGGTTGTAAAGTACTTTCAGCGAGGAGGAAAGGTTGGTGGTTAATAACCATCAGCTGTGACGTTACTCGCAGAAGAAGGACCGGCTAACTCCGTGCCAGCAGCCGCGGTAATACGGAGGGTCCGAGCGTTTATCGGAATTACTGGGCGTAAAGCGTACGCAGGCGGTTTGTTAAGCGAGATGTGAAAGCCCCGGGCTCAACCTGGGAACTGCATTTCGAACTGACAAACTAGAGTTTTGTAGAGGGTGGTAGAATTTCAGGTGTAGCGGTGAAATGCGTAGAGATCTGAAGGAATACCAGTGGCGAAGGCGGCCACCTGGACAATAACTGACGCTCATGTACGAAAGCGTGGGGAGCAAACGGGATTAGATACCCCGGTAGTCCACGCCGTAAACGATGTCAACTAGCCGACTGGACCCTTGAGGTCTGGGTGGCGCAGCTAACGCATTAAGTTGACCGCCTGGGGAGTACGGCCGCAAGGTTAAAACTCAAATGAATTGACGGGGGCCCGCACAAGCGGTGGAGCATGTGGTTTAATTCGATGCAACGCGAAGAACCTTACCTACTCTTGACATCCACAGAATTCGCTAGAGATAGCTTAGTGCTTTCGGGAAGTGTGAGACAGGTGCTGCATGGCTGTCGTCAGATAGTGTTGTGAAATGTTGGGTTAAGTCCCGCAACGAGCGCAACCCCTATCATTAGTTGCCAGCACGTAATGGTGGGAACTCTAGGGAGACTGCCGGTGATAAACCGGAGGAAGGTGGGGACGACGTCAAGTCATCATGGCCCTTACGAGTAGGGCTACACACGTGCTACAATGGTACATACAAAGGGTTGCAAAGTCGCGAGGCCAAGCCAATCCCAAAAAGTGTATCGTAGTCCGGATCGGAGTCTGCAACTCGACTCCGTGAAGTCGGAATCGCTAGTAATCGTAGATCAGAATGCTACGGTGAATACGTTCCCGGGCCTTGTACACACCGCCCGTCACACCATGGGAGTGGGCTGCACCAGAAGTAGATAGCTTAACCTCAGCTTGCTAGGAGGGCGTNTACCACGGTGTGGTTCATGACTGGGGTG
>81339;tax=k:Bacteria,p:Proteobacteria,c:Gammaproteobacteria,o:Chromatiales,f:Woeseiaceae,g:Woeseia,s:AB013829_s
ATTGAACGCTGGCGGCATGCNTAACACATGCAAGTCGAACGGAAACGATGGAAGCTTGCTTCCAGGCGTCGAGTGGCGGACGGGTGAGTAATACTTAGGAATCTGCCCAGTAGTGGGGGACAACTCGAGGAAACTCGAGCTAATACCGCATACGCCCTACGGGGGAAAGCGGAGGATCTTTCGGGACTTCGCGCTATTGGATGAGCCTAAGTCGGATTAGCTTGTTGGTGAGGTAAAAGCTCACCAAGGCGACGATCCGTAGCTGGTCTGAGAGGACGATCAGCCACACTGGGACTGAGACACGGCCCAGACTCCTACGGGAGGCAGCAGTGGGGAATATTGGACAATGGGCGCAAGCCTGATCCAGCAATGCCGCGTGTGTGAAGAAGGCCTGCGGGTTGTAAAGCACTTTCAGTAGAGAAGAAAAGCCTACGGTTAATACCCGTGGGTCTTGACGTAACCTACAGAAGAAGCTCCGGCTAACTCCGTGCCAGCAGCCGCGGTAATACGGAGGGAGCGAGCGTTAATCGGAATTACTGGGCGTAAAGCGCGCGTAGGCGGCTTTGTAAGTCGGATGTGAAAGCCCAGGGCTCAACCCTGGAATTGCATTCGATACTGCATGGCTAGACTATGGTAGAAGGAAGTGGAATTTCCGGTGTAGCGGTGAAATGCGTAGATATCGGAAGGAACACCAATGGCGAAGGCGACTTCCTGGGCCAATACTGACGCTGAGGTGCGAAAGCGTGGGGAGCAAACAGGATTAGATACCCTGGTAGTCCACCCCGTAAACCATGAGAACTATATGTTGGGGGGGTTGCCCCTCGGTGTCGCAGCTAACGCGTTAAGTTCTCCGCCTGGGGAGTACGCCGGCAACGGTAAAACTCAAAGGAATTGACGGGGACCCGCACAAGCGGTGGAGCATGTGGTTTAATTCGATGCAACGCGAAGAACCTTACCTGCCCTTGACATTGACAGAATCCTGTAGAGATACGGGAGTGCTTCGGCCTGGAAAACAGGTGCTGCATGGCTGTCGTCAGCTCGTGTCGTGAGATGTTGGGTTAAGTCCCGCAACGAGCGCAACCCTTGTCCTTAGTTGCCAGCACGTAATGGTGGGAACTCTAGGGAGACTGCCGGTGACAAACCGGAGGAAGGTGGGGACGACGTCAAGTCATCATGGCCCTTATGGGCAGGGCTACACACGTGCTACAATGGCGAATACAGAGGGCTGCCAACCAGCGATGGTGAGCTAATCCCTTAAAACTCGTCGTAGTCCGGATCGGAGTCTGCAACTCGACTCCGTGAAGTCGGAATCGCTAGTAATCGCGAATCAGAATGTCGCGGTGAATACGTTCCCGGGTCTTGTACACACCGCCCGTCACACCATGGAAGTAGATTGCACCAGAAGTAGGTAGCTTAACCCTCGGGGAGGGCGCTTACCACGGTGTGGTTTATGACTGGGGTG
>81340;tax=k:Bacteria,p:Proteobacteria,c:Deltaproteobacteria,o:PAC002249_o,f:PAC002249_f,g:AM997336_g,s:AB013830_s
GACGAACGCTGGCGGCGTGCTTAAGACATGCAAGTCGTGCGAGAAAGTCTCTTCGGAGGTGAGTAAAGTGGCGCACGGGTGAGTAACGCGTGGGTAATCTGCCCATAGGTTTGGGATAACCCTGGGAAACCGGAGCTAATACCGAATAAGCCCACGACGACTTCGGTCGATGTGGGAAAAGGTGGCCTCTTCTTGAAAGCTACCGCCAATGGATGAGCCCGCGTTTGATTAGCTTGTTGGCGAGGTAACGGCTCACCAAGGCTCCGATCAATAGCTGGTCTGAGAGGACGATCAGCCACACTGGAACTGAGACACGGTCCAGACTCCTACGGGAGGCAGCAGTCGGGAATATTGGGCAATGGGCGAAAGCCTGACCCAGCAACGCCGCGTGAAGGATGAAGGCCTTCGGGTCGTAAACTTCTGTCGAGAGGGAAGAATGCGTGCAGGCGAATAGTCTGTACGTTTGACGGTACCTCCAAAGGAAGCACCGGCTAACTCCGTGCCAGCAGCCGCGGTAATACGGAGGGTGCAAGCGTTGTTCGGATTTATTGGGCGTNAAAGCGAGTGTANGCGGTTTAACAAGTCGGGTGTGAAATCCCANGGCCCAACCCTGGAACTGCATCCGATACTGTTAGGCTANAGTTCCGGAGAGGATGGCGGAATTCCCGGTGTANGGGTGAAATCCGTACATATCNGGAGGAACACCANTGGCGAAGGCGGCCATCTGGACGGTGACTGACGCTGANACTCCAAAGCGTGGGTANCAAACANGATTANATACCCTGGTAGTCCACGCCGTCAAACGTCGTGAGTGCTCCTCGTCGTGGGTATTGACCCCTGCGGTGACCAAGTTAACGCATGAAGCACTCCGCCTGGGAAGTACGGTCGCAAGACTAAAACTCAAAGAAATTGACGGGGGCCCGCACAAGCGGTGGAGCATGTTGTTTAATTCGAAGCAACGCGCAGAACCTTACCTGGATTTGACATCTTCGGAATCTCTCTGAAAGGAGAGAGCGCCTTCGGGAACCGGAAGACAGGTGCTGCATGGCTGTCGTCAGCTCGTGTCGTGAGGTGTTGGGTTAAGTCCCGCAACGAGCGCAACCCCTATCGTTAGTTGCTAGCAGTTCGGCTGAGCACTCTAGCGAGACTGCCGGTGTTAAACCGGAGGAAGGTGGGGACGACGTCAAGTCCTCATGGCCTTTATGTCCAGGGCTACTAACGTGCTACAATGGTCGGTACAGAGGGTCGCGAACTCGCGAGAGTAAGCCAATCCCACAAAGCCGGCCTCAGTTCGGATTGAAGTCTGCAATTCGACTTCATGAAGGCGGAATCGCTAGTAATCGCGGATCAGCATGCCGCGGTGAATACGTTCCCGGGCCTTGTACACACCGCCCGTCACACCACGAAAGCTGGTTGAACCAGAAGTCAATGACCTAACCTTCGGGAGGGAATTGCCCAAGGTATGGCTGGTGATTGGGGTG
>81341;tax=k:Bacteria,p:Proteobacteria,c:Deltaproteobacteria,o:PAC002249_o,f:PAC002249_f,g:FJ905729_g,s:AB013831_s
AACGAACGCTGGCGGCGTGCTTAAGACATGCAAGTCGAACGAGAAAGTACCTTCGGGTGCGAGTAGAGTGGCGCACGGGTGAGTAACGCGTGGATAATCTACTTCGAAGCTTGGAATAACATTTGGAAACGAATGCTAATACCGAATAAGCATACGTTCCCTCGGGATTGTAGGAAAAGGTGGCCTCTCCTTGGAAGCTATCACTTTGAGATGAGTCTGCGTTCCATTAGCTTGTTGGTAGGGTAACGGCCTACCAAGGCGACGATGGATAGCTGGTCTGAGAGGATGATCAGCCACACTGGAACTGAGACACGGTCCAGACTCCTACGGGAGGCAGCAGTCGGGAATCTTGGGCGATGGGCGAAAGCCTGACCCAGCAACGCCGCGTGAGTGATAAGGCCCCTAGGGTCGTAAAGCTCTGTCAGGAGGGAAGAAGTTAGTTGGCTTAATACGCCAGGTGATTGACGGTACCTTCAAAGGAAGCTCCGGCTAACTCCGTGCCAGCAGCCGCGGTAATACGGAGGGAGCAAGCGTTGTTCGGAATCACTGGGCGTAAAGCGAGTGTAGGTTGTTAGACAAGTAGGATGTGAAATCCCAGGGCCCAACCCTGGAACTGCACCCTAAACTGTCTAGCTAGAATCCAGGAGAGGAAGGCGGAATTCCGAGTGTAGAGGTGAAATTCGTAGATATTCGGAGGAACACCAGAGGCGAAGGCGGCCTTCTGGACTGTGATTGACACTGAGACTCGAAAGCGTGGGGAGCAAACAGGATTAGATACCCTGGTAGTCCACGCCGTAAACGTTGAGTGCTAGTCGTCGCGGGTATTGACCCCTGCGGTGACAAAGCTAACGCATTAAGCACTCCGCCTGGGAAGTACGGCCGCAAGGCTAAAACTCAAAGGAATTGACGGGGGCCCGCACAAGCGGTGGAGCATGTGGTTTAATTCGAAGCAACGCGAAGAACCTTACCTGGCCTTGACATCTAGAGAACCTCTTCGAAAGTTGAGGGTGCCTTCGGGAACTCTAAGACAGGTGCTGCATGGCTGTCGTCAGCTCGTGTCGTGAGATGTTGGGTTAAGTCCCGCAACGAGCGCAACCCCTGCTATTAGTTGCCATCAGTTCGGCTGGGCACTCTAATAGGACTGCCGGTGTTAAGCCGGAGGAAGGTGGGGACGACGTCAAGTCCTCATGGCCCTTATGGCCAGGGCTACACACGTGCTACAATGGACGGTACAGAGGGTCACAATGCCGCGAGGTGGAGCTAATCCCACAAAGCCGTTCTCAGTTCGGATTGGAGTCTGCAATTCGACTCCATGAAGGTGGAATCGCTAGTAATCGCGGATCAGCATGCCGCGGTGAATACGTTCCCGGGCCTTGTACACACCGCCCGTCACACCACGGGAGTTACTTGAACCAGAAGTCGTTAACCCAACCTTCGGGAGGGAGACGCCCAAAGTTTAAATTGTTGCTGGGGTT
>81342;tax=k:Bacteria,p:Bacteroidetes,c:Cytophagia,o:Cytophagales,f:Reichenbachiella_f,g:AB013834_g,s:AB013834_s
GATGAACGNTAGCGGCAGGCNTAATACATGCAAGTCGAACGGTAACATGAGAGCTTGCTCTTGATGACGAGTGGCGCACGGGTGCGTAACGCGTATGCAACCTACCCTTTACAGGGGGATAGCCCGGAGAAATCCGGATTAATACCCCATGGCACTGTAATGTAGCATTACATAGCAGTTAAAGATTTATTGGTAAAGGATGGGCATGCGTGACATTAGTTAGTTGGTAAGGTAACGGCTTACCAAGACGATGATGTCTAGGGGTTCTGAGAGGAAGGTCCCCCACACTGGTACTGAGACACGGACCAGACTCCTACGGGAGGCAGCAGTAGGGAATATTGGTCAATGGGCGCAAGCCTGAACCAGCCATGCCGCGTGCAGGAAGACAGCTTTCTGAGTTGTAAACTGCTTTTATATAGGAACAAATAGGCCATGCGTGGCAAGTTGCGTGTACTATATGAATAAGCACCGGCTAACTCCGTGCCAGCAGCCGCGGTAATACGGAGGGTGCAAGCGTTGTCCGGATTTATTGGGTTTAAAGGGTGCGTAGGTGGCGTGTTAAGTCAGTGGTGAAAGCCTGCAGCTCAACTGTAGAGGTGCCATTGATACTGACATGCTTGAGTATGGACGAGGTAGGCGGAATTTGTGGTGTAGCGGTGAAATGCATAGATACCACAAAGAACACCGATAGCGAAGGCAGCTTACTGGACCATAACTGACACTGAGGCACGAAAGCGTGGGGAGCGAACAGGATTAGATACCCTGGTAGTCCACGCCGTAAACGATGTTCACTCGATGTATGCGATATACTGTATGCGTCCAAGCGAAAGCGTTAAGTGAGCCACNTGGNGAGTACGTTCGCAAGAGTGAAACTCAAAGGAATTGACGGGGGTCCGCACAAGCGGTGGAGCATGTGGTTTAATTCGATGATACGCGAGGAACCTTACNTGGGTAGAATGCGACTGCAATNTCAAGAGATTGGGAGTTCTTCGGACAGGAAGCAAGGTGCTGCATGGCTGTCGTCAGCTCGTGCCGTGAGGTGTTGGGTTAAGTCCCGCAACGAGCGCAACCCCTGCCTATAGTTGCCAGCAAGTAAAGTTGGGGACTCTATAGGGACTGCCTGCGCAAGCAGAGAGGAAGGAGGGGACGACGTCAAGTCATCATGGCCCTTACGCCCAGGGCTACACACGTGCTACAATGGGGAGTACAGAGGGTAGCGACATGGTAATATGAAGCCAATCTCAAAAAGCTCTTCTCAGTTCGGATTGAGGTCTGCAACTCGACCTCATGAAGTTGGAATCGCTAGTAATCGCATATCAGCAATGATGCGGTGAATACGTTCCCGGACCTTGTACACACCGCCCGTCAAGCCATGGAAGTTGGGAGGACCTGAAGATGGTGACCGTTAAAGGAGCTATTTANGGTTAAACCANTAACTAGGCT
>81343;tax=k:Bacteria,p:Tenericutes,c:Mollicutes,o:PAC001265_o,f:HM127590_f,g:AB013835_g,s:AB013835_s
GATGAACGCTGGCGGCATGCCTAAGACATGCAAGTCGAACGAAGATACCATTCCGAAGATTTCGATTTGAAGAATGAATATCTTAGTGGCGAACGGGTGAGTAACAGGTAGGAAACCTACCCTAAAGACGGGGATAACATTTGGAAACGAATGCTAATACCGGATAGTATACGAGATCGCATGATTTTGTATTTAAAGGTGCGTATGCATCGCTTTAAGAGGGTCCTGCTTCGTATTAGCTAGTTGGTGAGGTAGTGGCTCACCAAGGCAACGATGCGTAGCCGAGCTGAGAGGCTGATCGGCCACACTGGGACTGAGACACGGCCCAGACTCCTACGGGAGGCAGCAGTTAGGAATATTCGGCAATGGGGGAAACCCTGACCGAGCAATGCCGCGTGAACGAAGAAGTATTTCGATATGTAAAGTTCTGTTGTTGAGGAAGAAATATTAGGTTAGGAAATGAACTTAATTTGACGGTACTCGACCAGAAAGGTCCGGCTAACTACGTGCCAGCAGCCGCGGTAATACGTAGGGACCAAGCGTTATCCGGAATTATTGGGCGTAAAGGGTGCGTAGGCGGCCTATTAAGTCCGAGTTGAAAGCCCACGGCTCAACCGTGGAGGGTGCTCGGAAACTGATAGGCTTGAATTCAGAAGAGGCAAGTGGAATTCTATGTGGAGCGGTGGAATGCGTAGATATATGGAGGAACACCAGTGGCGAAGGCGGCTTGCTGGGCTGATATTGACGCTGATGCACGAAAGCGTGGGGAGCAAACAGGATTAGATACCCTGGTAGTCCACGCCGTAAACGATGGGTACTAAGTGTTGGGGAGACTCAGTGCTGCAGTTAACGCAATAAGTACCCCGCCTGGGGATTACGACCGCAAGGTTGAAACTCAAAGGAATTGACGGGGACCCGCACAAGCGGTGGATCATGTGGTTTAATTCGAAGCAACGCGAAGAACCTTACCAGGTCTTGACATACCAATGACAACCATAGAGATATGGTCTCCTTCGGGCATTGGATACAGGTGGTGCATGGTTGTCGTCAGCTCGTGTCGTGAGATGTTGGGTTAAGTCCCGCAACGAGCGCAACCCCTATCTTTAGTTGCTAACATTAAGTTGAGGACTCTAGAGAGACTGCCAGTGATAAACTGGAGGAAGGTGGGGATGACGTCAAATCATCATGCCCCTTATGACCTGGGCTACACACGTGATACAATGGCTGTTACAAAGGGAAGCGAAGTCGTGAGGCGGAGCAAACCCCAAAAAGGCAGTCTCAGTTCGGATTGTAGTCTGCAACTCGACTACATGAAGTTGGAATCGCTAGTAATCGCGAATCAGAACGTCGCGGTGAATACGTTCTCGGGTCTTGTACACACCGCCCGTCACACCACGAGAGTTTGTAACACCCGAAGTCAGTGGCCTAACCGTAAGGAGGGAGCTGCCTAAGGTGGGATAGATGATTGGGGTG
>81344;tax=k:Bacteria,p:Actinobacteria,c:Actinobacteria_c,o:Micrococcales,f:Microbacteriaceae,g:Microbacterium,s:Microbacterium_kitamiense
GATGAACGCTGGCGGCGTGCTTAACACATGCAAGTCGAACGGTGAAGCCAAGCTTGCTTGGTGGATCAGTGGCGAACGGGTGAGTAACACGTGAGCAACCTGCCCTGAACTCTGGGATAAGCGCTGGAAACGGCGTCTAATACTGGATATGAGCTGCGGAGGCATCTTCGTGGTTGGAAAGATTTTTCGGTTTGGGATGGGCTCGCGGCCTATCAGCTTGTTGGTGAGGTAATGGCTCACCAAGGCGTCGACGGGTAGCCGGCCTGAGAGGGTGACCGGCCACACTGGGACTGAGACACGGCCCAGACTCCTACGGGAGGCAGCAGTGGGGAATATTGCACAATGGGCGGAAGCCTGATGCAGCAACGCCGCGTGAGGGATGACGGCCTTCGGGTTGTAAACCTCTTTTAGCAGGGAAGAAGCGAAAGTGACGGTACCTGCAGAAAAAGCGCCGGCTAACTACGTGCCAGCAGCCGCGGTAATACGTAGGGCGCAAGCGTTATCCGGAATTATTGGGCGTAAAGAGCTCGTAGGCGGTTTGTCGCGTCTGCTGTGAAATCTGGGGGCTCAACCCCCAGCCTGCAGTGGGTACGGGCAGACTAGAGTGCGGTAGGGGAGATTGGAATTCCTGGTGTAGCGGTGGAATGCGCAGATATCAGGAGGAACACCGATGGCGAAGGCAGATCTCTGGGCCGTAACTGACGCTGAGGAGCGAAAGGGTGGGGAGCAAACAGGCTTAGATACCCTGGTAGTCCACCCCGTAAACGTTGGGAACTAGTTGTGGGGTCCATTCCACGGATTCCGTGACGCAGCTAACGCATTAAGTTCCCCGCCTGGGGAGTACGGCCGCAAGGCTAAAACTCAAAGGAATTGACGGGGACCCGCACAAGCGGCGGAGCATGCGGATTAATTCGATGCAACGCGAAGAACCTTACCAAGGCTTGACATACACGAGAACGCTGCAGAAATGTAGAACTCTTTGGACACTCGTGAACAGGTGGTGCATGGTTGTCGTCAGCTCGTGTCGTGAGATGTTGGGTTAAGTCCCGCAACGAGCGCAACCCTCGTTCTATGTTGCCAGCACGTAATGGTGGGAACTCATGGGATACTGCCGGGGTCAACTCGGAGGAAGGTGGGGATGACGTCAAATCATCATGCCCCTTATGTCTTGGGCTTCACGCATGCTACAATGGCCGGTACAAAGGGCTGCAATACCGCGAGGTGGAGCGAATCCCAAAAAGCCGGTCCCAGTTCGGATTGAGGTCTGCAACTCGACCTCATGAAGTCGGAGTCGCTAGTAATCGCAGATCAGCAACGCTGCGGTGAATACGTTCCCGGGTCTTGTACACACCGCCCGTCAAGTCATGAAAGTCGGTAACACCTGAAGCCGGTGGCCCAACCCTTGTGGAGGGAGCCGTCGAAGGTGGGATCGGTAATTAGGACT
>81345;tax=k:Bacteria,p:Proteobacteria,c:Deltaproteobacteria,o:SAR324,f:EU491889_f,g:EU491889_g,s:AB015242_s
AACGAACGCTGGCGGCGTGCTTAACACATGCAAGTCGAACGCGAAAGCATCCTTCGGGGTGTGAGTAGAGTGGCGCACGGGTGAGTAACACGTAGACAACCTGCCTTCCAGTTCGGAATAACCTCTTGAAAGAGGGGCTAATACCGGATAACACCCCGGGTCGCATGGCCTGGGGTTAAAAGGCTTGCTGCTGGAAGAGGGGTCTGCGGGACATTAGCTTGTTGGTGAGGTAACGGCTCACCAAGGCTGCGATGTCTAGCGGGTCTGAGAGGATGGTCCGCCACACTGGAACTGAGACACGGTCCAGACTCCTACGGGAGGCAGCAGTGGGGAATTTTGCGCAATGGGCGAAAGCCTGACGCAGCAACGCCGCGTGAGTGAAGAAGGCCTTTGGGTCGTAAAGCTCTTTTCCGAGGGAAGAGCAAAGACGGTACCTCGGGAATAAGCACCGGCTAACTCCGTGCCAGCAGCCGCGGTAATACGGAGGGTGCAAGCGTTGTTCGGATTCACTGGGCGTAAAGGGCGTGTAGGCGGANATGTAAGCTGGAGGTGAAAGCCCCGGGCTCAACCCGGGAATTGCTCCCAGAACTGCATTTCTAGAGAGAGTCAGAGGCAGGTGGAATTCCAGGTGTAGAGGTGAAATTCGTAGAGATCTGGAGGAACACCGGCGGCGAAGGCGGCCTGCTGGGACTCTTCTGACGCTGAGGCGCGAAAGCGTGGGGAGCAAACAGGATTAGATACCCTGGTAGTCCACGCCGTAAACGATGAGCACTCGATGTGCGAGGTACGACCCCTCGCGTGTCACAGCTAACGCATTAAGTGCTCCGCCTGGGGACTACGGTCGCAAGACTAAAACTCAAAGGAATTGACGGGGGCCCGCACAAGCGGTGGAGGATGTGGTTTAATTCGACGCAACGCGAAGAACCTTACCTGGGCTTGACATCCCATGACAACTCCAGAGATGGAGCTTTCCCTTCGGGGACATGGTGACAGGTGCTGCATGGCTGTCGTCAGCTCGTGTCGTGAGATGTTGGGTTAAGTCCCGCAACGAGCGCAACCCTTGTCCTTAGTTGCCAGCGGATAATGCCGGGCACTCTAGGGAGACTGCCGGTGATAAGCCGGAGGAAGGTGGGGATGACGTCAAGTCCTCATGGCCTTTATGTCCAGGGCTACACACGTCCTACAATGGCGTCTACAATGAGCAGCGAACCCGCGAGGGCAAGCGAATCTCAAAAAGGGCGTCTCAGTTCGGATTGCAGTCTGCAACTCGACTGCATGAAGTCGGAATCGCTAGTAATCGCGCAACAGCATGGCGCGGTGAATACGTTCCCGGGCCTTGTACACACCGCCCGTCACACCATGGGAGTTGACACTGGCAGAAGACGTTGAGCCAACCCGCGTAATTTATTATGCGGGGGGCAGGCGTCCAAGCTGTTGTTGATGACTGGGGTG
>81346;tax=k:Bacteria,p:Proteobacteria,c:Deltaproteobacteria,o:PAC002249_o,f:PAC002249_f,g:AM997336_g,s:AB015243_s
GACGAACGCTGGCGGCGTGCTTAAGACATGCAAGTCGTACGAGAAAGCCTCTTCGGAGGTTAGTAAAGTGGCGCACGGGTGAGTAACGCGTGGGTAATCTGCCCTTTGGTTTGGGATAACCCCGGGAAACCGGAGCTAATACCGAATAAGACCACGATGACTTCGGTCGATGTGAGAAAAGGTGGCCTCTTCTTGAAAGCTATCACCAATGGATGAGCCCGCGTTTGATTAGCTTGTTGGTGAGGTAAAAGCTCACCAAGGCTACGATCAATAGCTGGTCTGAGAGGATGATCAGCCACACTGGAACTGAGACACGGTCCAGACTCCTACGGGAGGCAGCAGTCGGGAATATTGGGCAATGGGCGAAAGCCTGACCCAGCAACGCCGCGTGAAGGATGAAGGCCCTAGGGTCGTAAACTTCTGTCGAGAGGGAAGAATGCTTGTGGGCGAATAATCCGCAAGTTTGACGGTACCTCCAAAGGAAGCACCGGCTAACTCCGTGCCAGCAGCCGCGGTAATACGGAGGGTGCAAGCGTTGTTCGGATTTATTGGGCGTAAAGCGAGTGTAGCGGCTTAGCAAGTCGGAGGTGAAATCCCAGGGCCCAACCCTGGAACTGCACCCGATACTGCTAGGCTAGAATTCCGGAGAGGGTGGCGGAATTCCCGGTGTAGGGGTGAAATCCGTAGATATCGGGAGGAACACCAGTGGCGAAGGCGGCCACCTGGACGGTAATTGACGCTCAGACTCCAAAGCGTGGGTAGCAAACAGGATTAGATACCCTGGTAGTCCACGCCGTAAACGGTGAGTGCTCGTCGTCGTGGGTATTGACCCCTGCGGTGACCAAGCTAACGCATGAAGCACTCCGCCTGGGAAGTACGGTCGCAAGACTAAAACTCAAAGAAATTGACGGGGGCCCGCACAAGCGGTGGAGCGTGTTGTTTAATTCGAAGCAACGCGCAGAACCTTACCTGGATTTGACATCTCCGGAATCTCCCTGAAAGGGGAGAGTGCCTTCGGGAACCGGATGACAGGTGCTGCATGGCTGTCGTCAGCTCGTGTCGTGAGGTGTTGGGTTAAGTCCCGCAACGAGCGCAACCCCTATCGTTAGTTGCTAGCAGTTCGGCTGAGCACTCTAGCGAGACTGCCGGTGTTAAACCGGAGGAAGGTGGGGACGACGTCAAGTCCTCATGGCCTTTATGTCCAGGGCTACTAACGTGCTACAATGGTCGGTACAGAGGGTCGCAAACTCGCGAGGGCAAGCCAATCCCACAAAGCCGGCCTCAGTTCGGATTGAAGTCTGCAATTCGACTTCATGAAGGCGGAATCGCTAGTAATCGCGGATCAGCATGCCGCGGTGAATACGTTCCCGGGCCTTGTACACACCGCCCGTCACACCACGAAAGCTGGTTGAACCAGAAGTCAGTGACCCAACCTTCGGGAGGGAACTGCCCAAGGTATGACTGGTGATTGGGGTG
>81347;tax=k:Bacteria,p:Proteobacteria,c:Deltaproteobacteria,o:Desulfobacterales,f:Desulfobacteraceae,g:Desulfamplus,s:AB015244_s
AATGAACGCTGGCGGCGTGCTTAACACATGCAAGTCGAACGAGAAAGGGACTGCTTGCAGTCCTGAGTAGAGTGGCGCACGGGTGAGTAACACGTGGATAATCTACCTTTGAATCCGGGATAACTATTCGAAAGGATAGCTAATACCGAATAAGGTCAATAATTCTCTGGAGTTATTGATGAAAGACAGCCTCTGCTTGCAAGCTGTTGTTTGAAGATGAGTCCGCGTACCATTAGTTTGTTGGTGGGGTAACGGCCTACCAAGACTGTGATGGTTAGCTGGTCTGAGAGGATGATCAGCCACACTGGAACTGACACACGGTCCAGACTCCTACGGGAGGCAGCAGTGAGGAATTTTGCGCAATGGGGGAAACCCTGACGCAGCAACGCCGCGTGAGTGAAGAAGGCCCTTGGGTCGTAAAGCTCTGTCAACAGGGAAGAAGTTATCATGTATTAATAGTGCATGGTATTGACGGTACCTGTTAAGAAAGCACCGGCTAACTCCGTGCCAGCAGCCGCGGTAATACGGGGGGTGCAAGCGTTATTCGGAATTATTGGGCGTAAAGGGCACGCAGGCGGTCCTGCCAGTCAGATGTGAAAGCCCGGGGCTCAACCCCGGAAGTGCATTTGAAACTACAGGACTTGAGTACGGTAGAGGAAAGGGGAATTCCTGGTGTAGAGGTGAAATTCGTAGATATCAGGAGGAACACCGGTGGCGAAGGCGCCTTTCTGGACCGAAACTGACGCTGAGGTGCGAAGGCGTGGGTAGCGAACAGGATTAGATACCCTGGTAGTCCACGCAGTAAACGTTGTATACTAGGTGTAGCGGGTATTGACCCCTGCTGTGCCGGAGCTAACGCATTAAGTATACCGCCTGGGAAGTACGGTCGCAAGACTAAAACTCAAAGAAATTGACGGGGGCCCGCACAAGCGGTGGAGCATGTGGTTTAATTCGACGCAACGCGAAGAACCTTACCCAGACTTGACATCCTGAGAATCTGTCAGAGATAACAGAGTGCCTTCGGGAACTCAGAGACAGGCGCTGCATGGCTGTCGTCAGCTCGTGTCGTGAGATGTTCGGTTAAGTCCGGCAACGAGCGCAACCCCTATCTTCATTTGCCAGCACGTAATGGTGGGAACTCTGGAGAGACTGCCCCGGTTAACGGGGAGGAAGGTGGGGATGACGTCAAGTCCTCATGGCCCTTATGTCTGGGGCTACACACGTGCTACAATGGTATGTACAAAGGGCAGCGAGCCAGCGATGGTAAGCCAACCCCATAAAGCATATCCCAGTCCGGATTGGAGTCTGCAACTCGACTCCATGAAGTTGGAATCGCTAGTAATCGTGGATCAGCATGCCACGGTGAATACGTTCCCGGGCCTTGTACACACCGCCCGTCACACCATGAGAGTTGATTGTACCCGACGTCATTGGGCCAACCCTTCGGGGAGGCAGATGCCTAAGGTATGGTTGATAATTAGGGTG
>81348;tax=k:Bacteria,p:Proteobacteria,c:Alphaproteobacteria,o:Rhizobiales,f:Hyphomicrobiaceae,g:Methyloceanibacter,s:AB015245_s
GATGAACGCTGGCGGCGTGCCTAACACATGCAAGTCGAACGTGAAGCCACCTTCGGGTGGTGGAAAGTGGCAGACGGGTGAGTAACGCGTGGGAACGTGCCCTTCGGTTCGGGATAACCCAGGGAAACTTGGGCTAACACCGGATACGCCCTTCGGGGGAAAAATTTATTGCCGAAGGATCGGCCCGCGTCGGATTAGCTTGTTGGTGGGGTAAAAGCCTACCAAGGCGACGATCCGTAGCTGGTCTGAGAGGATGATCAGCCACACTGGGACTGAGACACGGCCCAGACTCCTACGGGAGGCAGCAGTGGGGAATATTGGACAATGGGCGCAAGCCTGATCCAGCCATGCCGCGTGGGTGAAGAAGGCCTTAGGGTTGTAAATCCCTTTCAGCGGGGAAGATAATGACGGTACCCGCAGAAGAAGCCCCGGCTAACTCCGTGCCAGCAGCCGCGGTAATACGGAGGGGGCTAGCGTTGTTCGGAATTACTGGGCGTAAAGCGCGCGTAGGCGGACCTGCAAGTCGGGGGTGAAAGCCCGAGGCTCAACCTCGGAACTGCCTTCGATACTGCGGGTCTTGAGTCCGGGAGAAGTGAGTGGAATTCCTAGTGTAGAAGTGAAATTCGTAGATATTAGGAAGAACACCAGTGGCGAAGGCGGCTCACTGGCCCGGTACTGACGCTGAGGCGCGAAAGCGTGGGGAGCAAACAGGATTAGATACCCTGGTAGTCCACGCCGTAAACGATGGGTGCTAGCCGTCGGGGAGCTTGCTCTTCGGTGGCGCAGCTAACGCGTTAAGCACCCCGCCTGGGGAGTACGGTCGCAAGATTAAAACTCAAAGGAATTGACGGGGGCCCGCACAAGCGGTGGAGCATGTGGTTTAATTCGAGGCAACGCGAAGAACCTTACCAGCCCTTGACATCCCGATTTGAGGACCAGAGATGGACTTCTTTCTTGGTCGGAGACAGGTGGTGCATGGCTGTCGTCAGCTCGTGTCGTGAGATGTTGGGTTAAGTCCCGCAAGGAGCGCAACCTTCGCCATTAGTTGCCAGCATTAAGTGGGCACTCTAGTGGGACTGCCGGTGATAAGCCGGAGGAAGGTGGGGATGACGTCAAGTCATCATGGCCCTTACGGGCTGGGCTACACACGTGCTACAATGGCGGTGACAGTGGGCAGCCACTCCGCGAGGAGGAGCTAATCCCAAAAAACCGTCTCAGTTCGGATTGTTCTCTGCAACTCGAGAGCATGAAGTTGGAATCGCTAGTAATCGCGGATCAGCATGCCGCGGTGAATACGTTCCCGGGCCTTGTACACACCGCCCGTCACACCATGGGAGTTGGCTTTACCCGAAGACGGTGCGCTAACCTCGCAAGAGGAGGCAGCCGGCCAAAGTAGGGTCACGACTGGGGTG
>81349;tax=k:Bacteria,p:Proteobacteria,c:Alphaproteobacteria,o:Rhodobacterales,f:Rhodobacteraceae,g:DQ811851_g,s:AB015247_s
AACGAACGCTGGCGGCAGGCTTAACACATGCAAGTCGAGCGAACCGAGGGACTTCGGTCTTGAGGTTAGCGGCGGACGGGTGAGTAACGCGTGGGAACGTGCCCTTAGGTATGGAACAACAGTTGGAAACGACTGCTAATACCGTATGATCCTCTTCAATGGAGACATTGTTGAGGCAAAGATTTATCGCCTAGGGATCGGCCCGCGTTGGATTAGGTAGTTGGTGGGGTAATGGCCTACCAAGCCGACGATCCATAGCTGGTTTGAGAGGATGATCAGCCACACTGGGACTGAGACACGGCCCAGACTCCTACGGGAGGCAGCAGTGGGGAATCTTGGACAATGGGGGCAACCCTGATCCAGCCATGCCGCGTGAGCGATGAAGGCCTTAGGGTTGTAAAGCTCTTTCACCGGTGAAGATAATGACGGTAGCCGGAGAAGAAGCCCCGGCTAACTCCGTGCCAGCAGCCGCGGTAATACGGAGGGGGCTAGCGTTGTTCGGAATTACTGGGCGTAAAGCGCGCGTAGGCGGATTGTTAAGTCGGGGGTGAAATCCCGGGGCTCAACCCCGGAACTGCCTCCGATACTGGCAATCTTGAGGTCGAGAGAGGTGAGTGGAATTCCGAGTGTAGAGGTGAAATTCGTAGATATTCGGAGGAACACCAGTGGCGAAGGCGGCTCACTGGCTCGATACTGACGCTGAGGTGCGAAAGCGTGGGGAGCAAACAGGATTAGATACCCTGGTAGTCCACGCCGTAAACTATGAGTGCTAGTCGTCGGGCGGCATGCCGTTCGGTGACGCAGCTAACGCATTAAGCACTCCGCCTGGGGAGTACGGCCGCAAGGTTAAAACTCAAAGGAATTGACGGGGGCCCGCACAAGCGGTGGAGCATGTGGTTTAATTCGAAGCAACGCGCAGAACCTTACCATCCCTTGACATCCCCAACGCGGATCGCAGAGATGCTTTCCTTCAGTTCGGCTGGTTGGGTGACAGGTGCTGCATGGCTGTCGTCAGCTCGTGTAGTGAGATGTTGGGTTAAGTCCCGCAACGAGCGCAACCCTCGCCCTTAGTTGCCAGCATTCAGTTGGGCACTCTAGGGGAACTGCCGGTGATAAGTCGGAGGAAGGTGGGGATGACGTCAAGTCCTCATGGCCCTTACGGGATGGGCTACACACGTGCTACAATGGCAGTGACAATGGGTTAATCCCCAAAAACTGTCTCAGTTCGGATTGTCGCCTGCAACTCGGCGGCATGAAGTTGGAATCGCTAGTAATCGCGTAACAGCATGACGCGATGAATACGTTCCCGGGCCTTGTACACACCGCCCGTCACACCATGGGAGTTGGGTCTACCCGAAGACGGTGCGCCGACCTCGCAAGAGGGGGCAGCCGGCCACGGTAGGTTTGGCGACTGGGGTG
>81350;tax=k:Bacteria,p:Proteobacteria,c:Gammaproteobacteria,o:Chromatiales,f:Methylohalomonas_f,g:EU373846_g,s:AB015248_s
ATTGAACGCTGGCGGCATGCTTAACACATGCAAGTCGAACGGTAACAGATCGCTGTGATCCCTTCGGGGTGAACTTGATGCTGACGAGTGGCGGACGGGTGAGTAATGCATAGGAATCTGCCCAGTAGCGGGGGACAACCTGGTGAAAACCAGGCTAATACCGCATACGACCTACGGGTGAAAGCGGGGGACCTTCGGGCCTCGCACTATTGGATGAGCCTATGTCTGATTAGCTAGTTGGTAGGGTAAAAGCCTACCAAGGCGACGATCAGTAGCTGGTCTGAGAGGATGATCAGCCACGCTGGGACTGAGACACGGCCCAGACTCCTACGGGAGGCAGCAGTGGGGAATATTGGACAATGGGCGCAAGCCTGATCCAGCAATGCCGCGTGTGTGAAGAAGGCCTGAGGGTTGTAAAGCACTTTCAATTGTGAAGAAAAGTCTAAGGTTAATAACCTTGGACCCTGACGTTAACTTTAGAAGAAGCACCGGCTAACTCCGTGCCAGCAGCCGCGGTAATACGGAGGGTGCGAGCGTTAATCGGAATTACTGGGCGTAAAGCGTACGTAGGTGGCTTGATAAGTCGGATGTGAAAGCCCTGGGCTCAACCTGGGAACTGCATTCGATACTGTCTGGCTAGAGTATAGTAGAGGGAAGTGGAATTCCGGGTGTAGCGGTGAAATGCGTAGATATCCGGAGGAACACCAGTGGCGAAGGCGGCTTCCTGGACTAATACTGACACTGAGGTACGAAAGCGTGGGGAGCAAACAGGACTAGATACCCTGGTAGTCCACGCCCTAAACGATGTCAACTAGCCGTTGGAGGAATTTAATCCTTTAGTAGCGCAGCTAACGCGATAAGTTGACCGCCTGGGGAGTACGGTCGCAAGATTAAAACTCAAAGGAATTGACGGGGGCCCGCACAAGCGGTGGAGCATGTGGTTTAATTCGATGCAACGCGAAGAACCTTACCAGGCCTTGACATCCTCGGAACTTAGCAGAGATGCTTTGGTGCCTTCGGGAACCGAGAGACAGGTGCTGCATGGCTGTCGTCAGCTCGTGTCGTGAGATGTTGGGTTAAGTCCCGTAACGAGCGCAACCTTTGTCCTTAGTTGCCAGCACGTAATGGTGGGAACTCTAGGGAGACTGCCGGTGACAAACCGGAGGAAGGTGGGGATGACGTCAAGTCATCATGGCCCTTACGGCCTGGGCTACACACGTGCTACAATGGGCAGTACAGAGGGTCGCCAACCCGCGAGGGGGAGCTAATCCCAGAAAGCTGTTCGTAGTCCGGATTGGAGTCTGCAACTCGACTCCATGAAGTCGGAATCGCTAGTAATCGCGAATCAGAATGTCGCGGTGAATACGTTCCCGGGCCTTGTACACACCGCCCGTCACACCATGGGAGTTGGTTGCACCAGAAGCAAGTTGCTTAACCTTCGGGAGAGCGCTTACCACGGTGTGGTCAATGACTGGGGTG
>81351;tax=k:Bacteria,p:Proteobacteria,c:Gammaproteobacteria,o:Chromatiales,f:Wenzhouxiangellaceae,g:AB015252_g,s:AB015252_s
ATTGAACGCTGGCGGCATGCTTAACACATGCAAGTCGAACGGAAACAGGACGCTAGGATCCCTTCGGGGTGACTTTGTCGCTGTCGAGTGGCGGACGGGTGAGTAATGCATAGGAATCTACCCAGTAGTGGGGGATAACGTGGAGAAATCCACGCTAATACCGCATATGTCCTACGGGACAAAGCAGGGGACCTTCGGGCCTTGCGCTATTGGATGAGCCTATGTCAGATTAGCTAGTTGGTAGGGTAACGGCCTACCAAGGCGACGATCTGTAGCTGGTCTGAGAGGATGATCAGCCACACTGGAACTGAGACACGGTCCAGACTCCTACGGGAGGCAGCAGTGGGGAATATTGCACAATGTGCGCAAGCCTGATGCAGCAATGCCGCGTGTGTGAAGAAGGCCTGCGGGTTGTAAAGCACTTTTATCAGGAAAGAAAAACCCGGAACTAATACTTCCGGCATTGACGGTACCTGAAGAATAAGCACTGGCTAACTAAGTGCCAGCAGCCGCGGTAATACTTAGGGTGCGAGCGTTAATCGGAATTACTGGGCGTAAAGCGAGTGTAGGCGGCTGTATAAGTCGGATGTGAAAGCCCCGGGCTCAACCTGGGAATTGCATTCGAAACTGTACAGCTAGAGTTTGGTAGAGGTAAGTGGAATTCGAGGTGTAGCGGTGAAATGCGTAGATATCTTGAGGAACATCAGTGGCGAAGGCGGCTTACTGGACCAAAACTGACGCTGAGGCTCGAAAGCGTGGGGAGCAAACAGGATTAGATACCCTGGTAGTCCACGCCCTAAACGATGTCAACTAGACGTTGGGTTCATTAAGGAACTTAGTGTCGAAGCTAACGCGTTAAGTTGACCGCCTGGGGAGTACGGCCGCAAGGTTGAAACTCAAAGGAATTGACGGGGGCCCGCACAAGCGGTGGAGCATGTGGTTTAATTCGATGCAACGCGAAGAACCTTACCAGCCCTTGACATCCTGGGAACTTACTAGAGATAGTTTGGTGCCTTCGGGAATCCAGTGACAGGTGCTGCATGGCTGTCGTCAGCTCGTGTCGTGAGATGTTGGGTTAAGTCCCGCAACGAGCGCAACCCTTATCCTTAGTTGCCAGCACGTAATGGTGGGAACTCTAAGGAGACTGCCGGTGATAAACCGGAGGAAGGTGGGGATGACGTCAAGTCATCATGGCCCTTATGGGCTGGGCTACACACGTGCTACAATGGTCGGTACAGAGGGTCGCGATCCCGCGAGGGGGAGCCAATCCCAGAAAGCCGATCTTAGTCCGGATCGCAGTCTGCAACTCGACTGCGTGAAGTCGGAATCGCTAGTAATCGCGAATCAGCAATGTCGCGGTGAATACGTTCCCGGGCCTTGTACACACCGCCCGTCACACCATGGGAGTGGGTTGCACCAGAAGTAGCTAGCTTAACCTTCGGGAGAGCGGTTACCACGGTGTGATTCATGACTGGGGTG
>81352;tax=k:Bacteria,p:Proteobacteria,c:Gammaproteobacteria,o:Chromatiales,f:Thioalkalispiraceae,g:EU652540_g,s:AB015253_s
ATTGAACGCTGGCGGCATGCCTAACACATGCAAGTCGAACGGTAACAGCAGAGCTTGCTCTGGCTGACGAGTGGCGGACGGGTGAGTATAAAATAGGAATCTACCTAGTAGTGGGGGACAACATGGTGAAAACCATGCTAATACCGCATACGCCCTACGGGGGAAAGCGGAGGATCTTCGGACTTCGCACTATTAGATGAGCCTATTTCTGATTAGCTTGTTGGTGAGGTAATGGCTCACCAAGGCGACGATCAGTAGCTGTTCTGAGAGGAAGATCAGCCACACTGGGACTGAGACACGGCCCAGACTCCTACGGGAGGCAGCAGTGGGGAATATTGGACAATGGGGGCAACCCTGATCCAGCAATGCCGCGTGTGTGAAGAAGGCCTGAGGGTTGTAAAGCACTTTCAGTAGTGAGGAAAAGTTTTCGGTTAATACCCGAGAACCCTGACGTTAACTACAGAAGAAGCACCGGCTAACTCCGTGCCAGCAGCCGCGGTAATACGGAGGGTGCAAGCGTTAATCGGAATTACTGGGCGTAAAGCGCGCGTAGGCGGCTTGTTAAGTCGGATGTGAAATCCCTGGGCTCAACCTGGGAACTGCATTCGAAACTGGCTAGCTAGAGTATGGTAGAGGTAAGTGGAATTCCAGGTGTAGCGGTGAAATGCGTAGATATCTGGAGGAACATCAGTGGCGAAGGCGACTTACTGGACCAATACTGACGCTGAGGTGCGAAAGCGTGGGGAGCAAACAGGATTAGATACCCTGGTAGTCCACGCCGTAAACGATGTCAACTAGCCGTTGGGCCTATTAAAAGGTTTAGTGGCGCAGCTAACGCGATAAGTTGACCGCCTGGGGAGTACGGTCGCAAGATTAAAACTCAAAGGAATTGACGGGGGCCCGCACAAGCGGTGGAGCATGTGGTTTAATTCGATGCAACGCGAAGAACCTTACCACTCCTTGACATCCTCGGAACTTGTCAGAAATGACTTGGTGCCTTCGGGAACCGAGTGACAGGTGCTGCATGGCTGTCGTCAGCTCGTGTCGTGAGATGTTGGGTTAAGTCCCGTAACGAGCGCAACCCTTGTCCTTAGTTGCTAACATTTAGTTGAGAACTCTAAGGAGACTGCCGGTGACAAACCGGAGGAAGGTGGGGATGACGTCAAGTCATCATGGCCCTTACGGAGTGGGCTACACACGTGCTACAATGGGCAGTACAGAGGGTCGCCAAGCCGCGAGGTGGAGCTAATCTCAGAAAGCTGTTCATAGTCCGGATTGGAGTCTGCAACTCGACTCCATGAAGTCGGAATCGCTAGTAATCGCGAATCAGAATGTCGCGGTGAATACGTTCCCGGGCCTTGTACACACCGCCCGTCACACCATGGGAGTGGGTTGCTCCAGAAGTGGCTAGTCTAACCTTCGGGAGGACGGTCACCACGGAGTGATTCATGACTGGGGTG
>81353;tax=k:Bacteria,p:Proteobacteria,c:Gammaproteobacteria,o:Legionellales,f:Coxiellaceae,g:EU373837_g,s:AB015255_s
ATTGAACGCTGGCGGTATGCTTAACACATGCAAGTCGAACGGCAGCGCGTCCGTTTCCTTCGGGAAACAGATGGCGGCGAGTGGCGGACGGGTGAGTAACGCGTAGGAATCAACCTTAAAGTGGGGGATAACCCGAGGAAACTCGGGCTAATACCGCATGTGCTCTACGGAGCAAAGCCGGGGACCTTTGGGCCTGGTGCTTTAAGACGAGCCTGCGTCGGATTAGCTTGTTGGTGGGGTAATGGCCTACCAAGGCAACGATCTGTAGCTGGTCTGAGAGGACGATCAGCCACACTGGGACTGAGACACGGCCCAGACTCCTACGGGAGGCAGCAGTGGGGAATATTGGACAATGGGCGCAAGCCTGATCCAGCAATACCGCGTGTGTGAAGAAGGCCTTCGGGTTGTAAAGCACTTTCAATAGAGAAGAAAGGCTCAAGGTTAATACCCTTGGGAGTTGACGTTACCTATAGAAGAAGCACCGGCTAACTCTGTGCCAGCAGCCGCGGTAATACAGAGGGTGCAAGCGTTAATCGGAATTACTGGGCGTAAAGCGCACGTAGGTGGGTGCTTAAGTCGGATGTGAAATCCCCGGGCTCAACCTGGGAGCTGCATTCGATACTGGGCATCTAGAGTATGGTAGAGGGAAGTGGAATTTCCGGTGTAGCGGTGAAATGCGTAGATATCGGAAGGAACACCAGTGGCGAAGGCGACTTCCTGGACCAATACTGACACTGAGGTGCGAAAGCGTGGGGAGCAAACAGGATTAGATACCCTGGTAGTCCACGCCCTAAACGATGAGAACTAGGTGTTGGGAGGAATTGACCTCTTAGTGCCGAAGCTAACGCGTTAAGTTCTCCGCCTGGGGAGTACGGCCGCAAGGCTAAAACTCAAAGGAATTGACGGGGGCCCGCACAAGCGGTGGAGCATGTGGTTTAATTCGATGCAACGCGAATAACCTTACCTACCCTTGAAATCCTCGGAATCTTCTAGAGATAGAAGAGTGCCTTCGGGAACCGAGTGACAGGTGCTGCATGGCTGTCGTCAGCTCGTGTCGTGAGATGTTGGGTTAAGTCCCGTAACGAGCGCAACCCTTATCCTTAGTTGCCAGCGCGTAATGGCGGGAATTCTAAGGAGACTGCCGGTGATAAACCGGAGGAAGGTGAGGACGACGTCAAGTCATCATGGCCCTTACGGGTAGGGCTACACACGTGCTACAATGGGCAGTACAGAGGGTTGCGATACCGCGAGGTGGAGCGAATCCCAGAAAGCTGCTCTCAGTCCGGATTGGAGTCTGCAACTCGACTCCATGAAGTCGGAATCGCTAGTAATCGCGAATCAGAATGTCGCGGTGAATACGTTCCCGGGCCTTGTACACACCGCCCGTCACACCATGGGAGTGGGTTGTACCAGAAGCGGGTAGACTAACCTTCGGGAGGTCGCTCACCACGGTATGGTTCATGACTGGGGTG
>81354;tax=k:Bacteria,p:Proteobacteria,c:Epsilonproteobacteria,o:Campylobacterales,f:Campylobacteraceae,g:Arcobacter,s:AB015256_s
AGTGAACGCTGGCGGCGTGCTTAACACATGCAAGTCGAACGAGAACGGGTTACAGCTTGCTGTAACTGTCAGCTAAGTGGCGCACGGGTGAGTAATATATAGGTAACATGCCCCAAAGAAGAGGATAACGTCTGGAAACGGACGCTAATACTCTATATGCCTTTAAGTCATAAGACTGCAAGGGAAATATTTATAGCTTTGGGATTGGCCTGTACAGTATCAGCTTGTTGGTGAGGTAATGGCTCACCAAGGCTATGACGCTTAACTGGTTTGAGAGGATGATCAGTCACACTGGAACTGAGACACGGTCCAGACTCCTACGGGAGGCAGCAGTGGGGAATATTGCACAATGGACGAAAGTCTGATGCAGCAACGCCGCGTGGAGGATGACACATTTCGGTGCGTAAACTCCTTTTATATAGGAAGATAATGACGGTACTATATGAATAAGCACCGGCTAACTCCGTGCCAGCAGCCGCGGTAATACGGAGGGTGCAAGCGTTACTCGGAATCACTGGGCGTAAAGAGAATGTAGGCGGGTTAATAAGTTGGAAGTGAAATCCTATGGCTCAACCATAGAACTGCTTTCAAAACTGTTGACCTAGAATATGGGAGAGGTAGATGGAATTTCTGGTGTAGGGGTAAAATCCGTAGAGATCAGAAGGAATACCGATTGCGAAGGCGATCTACTGGAACATTATTGACGCTGAGATTCGAAAGTGTGGGGAGCAAACAGGATTAGATACCCTGGTAGTCCACGCCCTAAACGATGCACACTAGTTGTTGCCTTGCTCGACAAGGCAGTAATGCAGTTAACACATTAAGTGTGCCGCCTGGGGAGTACGGTCGCAAGATTAAAACTCAAAGGAATAGACGGGGACCCGCACAAGCGGTGGAGCATGTGGTTTAATTCGACGATACGCGAAGAACCTTACCTGGACTTGACATAGAAAGAATTTAGCAGAGATGTAAAAGTGCCAGCTTGCTGGAACTTTCATACAGGTGCTGCACGGCTGTCGTCGGCTCGTGTCGTGAGATGTTGGGTTAAGTCCCGCAACGAGCGCAACCCTCGTGTTTAGTTACTAACAGTTGGGCTGAGGACTCTAGACAGACTGCCTGGGTAACCAGGAGGAAGGTGAGGACGACGTCAAGTCATCATGGCCCTTATGTCCAGGGCTACACACGTGCTACAATGGGGCATACAAAGAGCAGCGATACCGCGAGGTGGAGCAAATCTGTTAAAATGCCTCTCAGTTCGGATAGCACTCTGCAACTCGAGTGCTTGAAGTTGGAATCGCTAGTAATCGTGGATCAGCAATGCCACGGTGAATACGTTCCCGGGTCTTGTACTCACCGCCCGTCACACCATGGGAATTGAATTCATTCGAAGCGGGGATGCTAAAATACTACCTTCCACAGTGGATTTAGTAACTGGGGTG
>81355;tax=k:Bacteria,p:Proteobacteria,c:Epsilonproteobacteria,o:Campylobacterales,f:Sulfurimonas_f,g:Sulfurimonas,s:AB015257_s
AGTGAACGCTGGCGGCGTGCTTAACACATGCAAGTCGAACGGTAACAGAACTAGCTTGCTAGTTGCTGACGAGTGGCGCACGGGTGAGTAATATATAGTTAATCTGCCTCAAAGACTGGGATAGCCACTGGAAACGGTGATTAATACTAGATAATCCTTTCTCTCATAAGAGAGATTGGTAAACGTTTTTTCGCTTTGAGATGAGACTATATCCCATCAGCTTGTTGGTAGTGTAAGAGACTACCAAGGCTATGACGGGTAGCGGGTTTGAGAGGATGATCCGCCACACTGGTACTGAGACACGGACCAGACTCCTACGGGAGGCAGCAGTGAGGAATATTGCACAATGGAGGAAACTCTGATGCAGCAACGCCGCGTGGAGGATGACGCATTTCGGTGTGTAAACTCCTTTTATGAGTCAAGAAAATGACGGTAGCTCATGAATAAGCACCGGCTAACTCCGTGCCAGCAGCCGCGGTAATACGGAGGGTGCAAGCGTTACTCGGAATCACTGGGCGTAAAGGACGCGTAGGCGGGATAGTAAGTCTGATGTGAAATCCTACAGCTCAACTGTAGAACTGCATTGGAAACTACTAACCTAGAGTATGGGAGGGGGAGATGGAATTAGTGGTGTAGGGGTAAAATCCGTAGATATCACTAGGAACACCTAAAGCGAAGGCGATCTCCTGGAACAATACTGACGCTAAGGCGTGAAAGCGTGGGGAGCAAACGGGATTAGATACCCCGGTAGTCCACGCCCTAAACGATGAACACTAGTCGTCGGAAAGCTTGTCTTTTCGGTGATGCACTTAACAGATTAAGTGTTCCGCCTGGGGAGTACGGTCGCAAGATTAAAACTCAAAGGAATAGACGGGGACCCGCACAAGTGGTGGAGCATGTGGTTTAATTCGAAGATACGCGAAGAACCTTACCTAGCCTTGACATTGATTGAACGGACCAGAGATGGACCAGTGCCCTTCGGGGAACATGAAAACAGGTGCTGTACGGCTGTCGTCAGCTCGTGTCGTGAGATGTTGGGTTAAGTCCCGCGACGAGCGCAACCCTCGTCAATAGTTGCCAGCAGGTTAAGCTGGGCACTTTATTGAGACTGCCTTCGCAAGGAGGAGGAAGGTGAGGACGACGTCAAGTCATCATGGCCCTTACGGCTAGGGCTACACACGTGCTACAATGGGGCGTACAGAGTGTTGCGATACCGCGAGGTGGAGCTAATCACTTAAAGCGTCTCTCAGTTCGGATTGAAGTCTGCAACTCGACTTCATGAAGCTGGAATCACTAGTAATCGTAGATCAGCAATGCTACGGTGAATACGTTCCCGGGTCTTGTACTCACCGCCCGTCACACCATGGGAGTTGATTTCGCCCGAAATTGGGAAGCTAACCTTCGGGAGGCTACCACTTACGGCGGAATTAGCGACTGGGGTG
>81356;tax=k:Bacteria,p:Bacteroidetes,c:Flavobacteria,o:Flavobacteriales,f:Flavobacteriaceae,g:AB015261_g,s:AB015261_s
GATGAACGCTAGCGGCAGGCTTAACACATGCAAGTCGAGGGGTAACATTGATGCTTGCATCAGATGACGACCGGCGCACGGGTGCGTAACGCGTATACAATCTACCATTAACAGGAGGGTACCCTTTAGAAATGAAGAATAACACTCCATAGTAACATAGTTTCGCATGAGATTATGTTTAAATATTTATAGGTTAATGATGAGTATGCGTCCTATTAGCTAGATGGTAAGGTAACGGCTTACCATGGCGACGATAGGTAGGGGCCCTGAGAGGGGGATCCCCCACACTGGTACTGAGACACGGACCAGACTTCTACGGGAGGCAGCAGTGAGGAATATTGGGCAATGGAGGCAACTCTGACCCAGCCATGCCGCGTGCAGGATGACTGCCCTATGGGTTGTAAACTGCTTTTATACAGGAAGAAACACTGGTATGTATACCAGCTTGACGGTACTGTAAGAATAAGGACCGGCTAACTCCGTGCCAGCAGCCGCGGTAATACGGAGGGTCCAAGCGTTATCCGGAATCATTGGGTTTAAAGGGTTCGTAGGCGGACTAATAAGTCAGGGGTGAAATCCCACAGCTCAACTGTGGAACTGCCTTTGATACTGTTAGTCTTGAATTATGTGGAAGTAGATAGAATGTGTAGTGTAGCGGTGAAATGCTTAGAGATTACACAGAATACCGATTGCGAAGGCAGTCTACTACGTATATATTGACGCTAATGAACGAAAGCGTGGGGAGCGAACAGGATTAGATACCCTGGTAGTCCACGCCGTAAACGATGGACACTCGTTGTTGGGATTTATTTCTCAGTGACTAAGCGAAAGTGATAAGTGTCCCACCTGGGGAGTACGGTCGCAAGATTGAAACTCAAAGGAATTGACGGGGGCCCGCACAAGCGGTGGAGCATGTGGTTTAATTCGATGATACGCGAGGAACCTTACCAGGGCTTAAATGTAGGATGCATTAGACAGAGATGTTTATTTCTTCGGACTTCTTACAAGGTGCTGCATGGTTGTCGTCAGCTCGTGCCGTGAGGTGTCAGGTTAAGTCCTATAACGAGCGCAACCCCTATTTTTAGTTGCTAACAGGTTAAGCTGAGGATTCTAGAGAGACTGCCTACGCAAGTAGAGAGGAAGGTGGGGATGACGTCAAATCATCACGGCCCTTACGTCCTGGGCTACACACGTGCTACAATGGTATAGACAATGAGCAGCCACCTGGCGACAGGGAGCGAATCTATAAACTATATCTCAGTTCGGATCGGAGTCTGCAACTCGACTCCGTGAAGCTGGAATCGCTAGTAATCGGATATCAGCCATGATCCGGTGAATACGTTCCCGGGCCTTGTACACACCGCCCGTCAAGCCATGGAAGCTGGGGGTACCTGAAGTCGGTCACCGCAAGGAGCCGCCTAGGGTAAAACTGGTAACTAGGGCT
>81357;tax=k:Bacteria,p:Bacteroidetes,c:Cytophagia,o:Cytophagales,f:AB015263_f,g:AB015263_g,s:AB015263_s
GATGAACGCTAGCGGCAGGCTTAATACATGCAAGTCGAGGGGTAACAGGGAAGCTTGCTTCCGCTGACGACCGGCGCACGGGTGCGTAACGCGTATGCAACCTACCTCTTACAGGGGGATAGCCCGAAGAAATTCGGATTAATACCCCATAGTATTACAGATTCGCATGATGAAGTAATTAAAGATTTATCGGTAAGAGATGGGCATGCGTCTGATTAGATAGTTGGTGAGGTAACGGCTCACCAAGTCAACGATCAGTAGGGGTTCTGAGAGGAAGATCCCCCACACTGGCACTGAGATACGGGCCAGACTCCTACGGGAGGCAGCAGTAGGGAATATTGGTCAATGGAGGCAACTCTGAACCAGCCATGCCGCGTGTAGGAAGAATGCCTTCTGGGTTGTAAACTACTTTTATATGGGAAGAAAACGCCATGCGTGGTAATATGACGGTACCATATGAATAAGCACCGGCTAACTCCGTGCCAGCAGCCGCGGTAATACGGAGGGTGCAAGCGTTGTCCGGATTTATTGGGTTTAAAGGGTGCGTAGGCGGTTTATTAAGTCGGAGTTGAAATCCCACAGCTTAACTGTGGAACTGGCTCCGATACTGGTTAACTTGAATATGGTTGAGGTAGGCGGAATTTAAGATGTAGCGGTGAAATGCATAGATATCTTAAAGAACACCAATTGCGTAGGCAGCTTACTGGACCATTATTGACGCTGAGGCACGAAAGCGTGGGGAGCGAACAGGATTAGATACCCTGGTAGTCCACGCCGTAAACGATGATTACTCGATGTCTGCGATATACTGTAGGCGTCCAAGCGAAAGCATTAAGTAATCCACCTGGGGAGTACGATCGCAAGATTGAAACTCAAAGGAATTGACGGGGGTCCGCACAAGCGGTGGAGCATGTGGTTTAATTCGATGATACGCGAGGAACCTTACCTGGGCTCTAATGTGAGCGCTAGATTCAGAGATGGATCGTTCTTCGGACGTGAAACAAGGTGCTGCATGGCCGTCGTCAGCTCGTGCCGTGAGGTGTTGGGTTAAGTCCCGCAACGAGCGCAACCCCTATTCTTAGTTGCCAGCACATAATGGTGGGGACTCTAAGAAGACTGCCGACGCAAGTCGAGAGGAAGGTGGGGACGACGTCAGGTCATCATGGCCCTTACGCCCAGGGCTACACACGTGCTACAATGGTAGATACAGAGGGTCGCAAACCGGTAACGGTAAGCCAATCTCAGAAAGTCTATCTCAGTTCGGATTGAGGTCTGCAACTCGACCTCATGAAGTTGGAATCGCTAGTAATCGCGTATCAGCAATGACGCGGTGAATACGTTCCCGGACCTTGTACACACCGCCCGTCAAGCCATGGAAGTTGGGTGGACCTGAAGTAGGTGACCGTTAAAGGAGCTTATTAAGGTTAAACCAGTAACTAGGGCT
>81358;tax=k:Bacteria,p:Bacteroidetes,c:Flavobacteria,o:Flavobacteriales,f:Cryomorphaceae,g:AB015264_g,s:AB015264_s
GATGAACGCTAGCGGCAGGCTTAACACATGCAAGTCGAACGGTAACATAAGAGCTTGCTCTTGATGACGAGTGGCGCACGGGTGCGTAACACGTATGCAACCTACCCTTTACAGGAGAATAGCCCCGAGAAATCGGGATTAATACTCCATAGTATCATAAAACCACATGGTTTAATGATTAAAGCTTCGGCGGTAAAGGATGGGCATGCGGCCCATTAGTTAGTTGGTAAGGTAACGGCTTACCAAGGCATCGATGGGTAGGGGGTCTGAGAGGATGATCCCCCACACTGGTACTGAGACACGGACCAGACTCCTACGGGAGGCAGCAGTGAGGAATATTGGGCAATGGAGGCAACTCTGACCCAGCCATGCCGCGTGCAGGAAGACGGCCCTACGGGTTGTAAACTGCTTTTATTTGGGAAGAAACCCTCGGACGTGTCCGAGGCTGACGGTACCAAACGAATAAGCACCGGCTAACTCCGTGCCAGCAGCCGCGGTAATACGGAGGGTGCAAGCGTTATCCGGATTTATTGGGTTTAAAGGGTCCGTAGGCGGACCAATAAGTCAGTGGTGAAATCTTTCGGCTCAACCGGAAAACTGCCATTGATACTGTTGGTCTTGAATATGTTTGAAGTGGGCGGAATATGGCATGTAGCGGTGAAATGCATAGATATGCCATAGAACACCGATAGCGAAGGCAGCTCACTAAGGCATAATTGACGCTAAGGGACGAAAGCGTGGGGAGCGAACAGGATTAGATACCCTGGTAGTCCACGCTGTAAACGATGATCACTCGATATTGGCAACACACAGCCAGTGTCCAAGAGAAATTGATAAGTGATCCACCTGGGGAGTACGATCGCAAGGTTGAAACTCAAAGGAATTGACGGGGGCCCGCACAAGCGGTGGAGCATGTGGTTTAATTCGATGATACGCGAGGAACCTTACCAGGGCTTAAATGCAGAACGACCGTCTCCGAAAGGGGACTTTCTTCGGACGGTTTGCAAGGTGCTGCATGGTTGTCGTCAGCTCGTGCCGTGAGGTGTCGGGTTAAGTCCCATAACGAGCGCAACCCCTATCTTTAGTTGCTAGCAGGTAATGCTGAGGACTCTAGAGAAACTGCCGGCGTAAGCCGCGAGGAAGGTGGGGATGACGTCAAATCATCACGGCCCTTACGTCCTGGGCCACACACGTGCTACAATGGTCGGTACAGAGGGCAGCGACTGCGCGAGCAGAAGCGAATCTCCAAAGCCGGTCTCAGTTCGGATCGGAGTCTGCAACTCGACTCCGTGAAGCTGGAATCGCTAGTAATCGCGCATCAGCCATGGCGCGGTGAATACGTTCCCGGGCCTTGTACACACCGCCCGTCAAGCCATGGAAGTTGGGGGTGCCTGAAGTCGGTGACCGAAAGGAGCTGCCTAAGGCCAAACCATGACTGGGGCT
>81359;tax=k:Bacteria,p:Tenericutes,c:Mollicutes,o:Acholeplasmatales,f:Acholeplasmataceae,g:AB015266_g,s:AB015266_s
GATGAACGCTGGCTGCATGCCTGATACATGCAAGTCGAACGAAAGTTACTTCGGTAACTTTAGTGGCGAACGGGTGAGTAATACGTAGGTAATCAACCCTTAAGACGAGGATACCGTTTGGAAACGAACGTTAATACTGGATAGGATATCTAACCGCATGGTTAGATATTTAAAGGAGCAATCCACTTAGGGACGAGCCTGCGGCGCATTAGTTAGTTGGTAAGGTAATGGCTTACCAAGACCGCGATGCGTAGCCGGACTGAGAGGTTGAACGGCCACATTGGGACTGAGACACGGCCCAAACTCCTACGGGAGGCAGCAGTAGGGAATTTTCGGCAATGGACGAAAGTCTGACCGAGCAATGCAGCGTGAACGAAGAAGTATTTCGGTATGTAAAGTTCTTTTATTAGGGACGAAAAAGTCGTAAGACAATTGACGGTACCTAATGAATAAGCTCCGGCTAACTACGTGCCAGCAGCCGCGGTAATACGTAGGGAGCGAGCGTTATCCGGAATTATTGGGCGTAAAGGGTTCGTAGGTGGCATAATAAGTCTATAGTTAAAGTTCGGGGCTCAACCCCGTGATGCTATAGAAACTGTTAAGCTTGAATATAGGAGAGGATAATGGAATTCCATGTGTAGCGGTAAAATGCGTAAATATATGGAGGAACACCAGTGGCGAAGGCGGTTATCTGGACTAAGATTGACACTAAGGAACGAAAGCGTGGGGAGCAAACAGGATTAGATACCCTGGTAGTCCACGCCGTAAACGATGAGTATTAAGTGTTACCGTGAGGTAGTGCTGAAGTTAACGCATTAAATACTCCGCCTGAGTAGTACGTACGCAAGTATGAAACTTAAAGGAATTGACGGGAACCTGCACAAGCGGTGGAACATGTTGTTTAATTCGATGATACGCGATAAACCTTACCAGGCCTTGACATACTGAGCAAAGCTATAGAGATATAGTGGAGGTTATCTCAGATACAGGTGGTGCATGGTTGTCGTCAGCTCGTGTCGTGAGATGTTGGGTTAAGTCCCATAACGAGCGCAACCCCTATTGCTAGTTGCCATCATTAAGTTGGGGACTCTAGTGAGACTGCCAGCGACAAGTTGGAGGAAGGTGGGGATGACCTCGAATCATCATGCCCCTTATGGCCTGGGCTAACAAACGTGTAACAATGGCTGGAACAAAGAGATGCTACCTCGCGAGAGCAAGCAAAACTTCATAAAGACAGTCTCAGTTCGGATTGAAGTCTGCAACTCGACTTCATGAAGTTGGAATCGCTAGTAATCGTGGATCAGAATGCCACGGTGAATACGTTCTCAGGTTTTGTACACACCGCCCGTCAAACCATGAGAGTTTATAATACCCGAAGCCGGTGGTCTAACCAGCAATGGAAGAAGCCGTCTAAGGTAGGATAGATGATTAGGGTG
>81360;tax=k:Bacteria,p:Firmicutes,c:Clostridia,o:Clostridiales,f:Ruminococcaceae,g:AF286038_g,s:AB015268_s
GACGAACGCTGGCGGCGTGCCTAACACATGCAAGTCGAACGAGAAGTTTTCCTATGATTTTTTCGGAAAGATTAGGGGAATGGAAAGTGGCGGACGGGTGAGTAACGCGTGGGTAACCAACCTTAAACAGGGGGACAACACCGGGAAACCGGTGCTAATACCGCATATATGCAGACATGGCATCATGATTGCAGAAAAGGAATTTATTCCGGTTTGAGACGGACCCGCGTCCAATTAGCTAGTTGGTAAGGTAAAAGCTTACCAAGGCGACGATTGGTAGCCGGGCTGAGAGGCTGAACGGCCACATTGGGACTGAGACACGGCCCAGACTCCTACGGGAGGCAGCAGTGGGGAATATTGCACAATGGGGGAAACCCTGATGCAGCGACGCCGCGTGAAGGATGAAGGTTTTCGGATCGTAAACTTCTTTGATCGGGGACGAAAAATGACGGTACCCGAAAAACAAGCCACGGCTAACTACGTGCCAGCAGCCGCGGTAATACGTAGGTGGCAAGCGTTGTCCGGATTTACTGGGTGTAAAGGGCGTGTAGGCGGGAATACAAGTCAGATGTGAAATACTGCGGCTCAACTGCAGAACTGCATCTGAAACTGTATTTCTTGAGTACTGGAGAGGAAAGCGGAATTCCTAGTGTAGCGGTGAAATGCGTAGATATTAGGAGGAACACCGGTGGCGAAGGCGGCTTTCTGGACAGTAACTGACGCTGAGACGCGAAAGCGTGGGGAGCAAACAGGATTAGATACCCTGGTAGTCCACGCCGTAAACGATGGATACTAGGTGTAGGAGGTATCGACCCCTTCTGTGCCGGCGTTAACACAATAAGTATCCCACCTGGGGAGTACGGTCGCAAGACTGAAACTCAAAGGAATTGACGGGGGCCCGCACAAGCAGTGGAGTATGTGGTTTAATTCGAGGCAACGCGAAGAACCTTACCAGGACTTGACATCCCCTGACAGCTCTAGAGATAGAGTATCTCTTCGGAGCAGGGAGACAGGTGGTGCATGGTTGTCGTCAGCTCGTGTCGTGAGATGTTGGGTTAAGTCCCGCAACGAGCGCAACCCTTGCCGTCAGTTGCCATCATTAAGTTGGGAACTCTGGCGGGACTGCCGGTGATAAATCGGAGGAAGGTGGGGATGACGTCAAATCATCATGCCCCTTATGTCCTGGGCTACACACGTACTACAATGGCTACTACAATGGGAAGCGAAGTCGCGAGGCGGAGCAAATCCCCAAAGGTAGTCTCAGTTCGGATTGCAGGCTGAAACTCGCCTGCATGAAGTCGGAATTGCTAGTAATTGCAGGTCAGCATACTGCAGTGAATACGTTCCCGGGCCTTGTACACACCGCCCGTCACACCATGAGAGTTTGTAACACCCGAAGTCGGTAGCTTAACTTTATTGAGGGCGCCGCCGAAGGTGGGACGGATGATTAGGGTG
>81361;tax=k:Bacteria,p:JS1,c:AQYX_c,o:AQYX_o,f:AQYX_f,g:AQYX_g,s:AB015271_s
GATGAACGCTGGCGGCGTGCCTAACACATGCAAGTCGAACGAGAAGCTAACTTCTGATTCCTTCGGGATGATGAGGTTGGCAGAGAGTGGCGAACGGGTGAGTAACGCGTGGGTAATCTACCCTGTAGTGGGGGATAACCCTCCGAAAGGAGGGCTAATACCGCATAATATCTTTATCCCAAAAGAGGTAAAGATTAAAGATGGCCTCTATACTATGCTATCACTTCAGGATGAGCCCGCGTCCTATTAGTTAGTTGGTGGGGTAATGGCCTACCAAGACTACAATGGGTAGCCGGTCTGAGAGGATGTACGGCCACACTGGGACTGAGATACGGCCCAGACTCCTACGGGAGGCAGCAGTGGGGAATATTGCGCAATGGGGGAAACCCTGACGCAGCGACGCCGCGTGGATGATGAAGGCCCTTGGGTTGTAAAATCCTGTTCTGGGGGAAGAAAGCTTAAGAGTCCAATAAACTTTTAAGCCTGACGGTACCCCAAGAGAAAGCTCCGGCTAATTATGTGCCAGCAGCCGCGGTAATACATAAGGAGCAAGCGTTATCCGGAATTATTGGGCGTAAAGAGCTCGTAGGCGGTCTTAAAAGTCAGGTGTGAAATTATCAGGCTCAACCTGATAAGGTCATCTGAAACTTTAAGACTTGAGGTTAGAAGAGGAAAGTGGAATTCCCGGTGTAGCGGTGAAATGCGTAGATATCGGGAGGAACACCAGTGGCGAAGGCGGCTTTCTGGTCTATCTCTGACGCTGAGGAGCGAAAGCTAGGGGAGCAAACGGGATTAGATACCCCGGTAGTCCTAGCTGTAAACGATGGATACTAGGTGTGGGAGGTATCGACCCCTTCTGTGCCGTAGCTAACGCATTAAGTATCCCGCCTGGGGAGTACGGTCGCAAGGCTGAAACTCAAAGGAATTGACGGGGGCCCGCACAAGCGGTGGAGCATGTGGTTTAATTCGACGCAACGCGAAGAACCTTACCGGGACTTGACATTATCTTGCCCGTCTAAGAAATTAGATCTTCTTCCTTACGGAAGACAGGATAACAGGTGGTGCATGGTTGTCGTCAGCTCGTGTCGTGAGATGTTGGGTTAAGTCCCACAACGAGCGCAACCCTTGTGCTTAGTTGCTAACTTGTTTTACAAGTGCACTCTAGGCAGACTGCCGCAGATAATGCGGAGGAAGGTGGGGATGACGTCAAATCATCATGCCCCTTACGTCCCGGGCTACACACGTGCTACAATGGTCTGTACAGAGGGTAGCGAAAGAGCGATCTCAAGCCAATCCCAAAAAGCAGGCCCCAGTTCGGATTGGAGGCTGCAACTCGCCTCCATGAAGTAGGAATCGCTAGTAATCGCGGATCAGCATGCCGCGGTGAATACGTTCCCGGGCCTTGTACACACCGCCCGTCACACCACGAAAGTTGGCGATACCTGAAGTTACTAGGCTAACCCCGTAAGGGGAGGCAGGTACCGAAGGTATGGCTGGCGATTGGGGTG
>81362;tax=k:Bacteria,p:WS1,c:WS1_c,o:AB300064_o,f:AB300064_f,g:AB015272_g,s:AB015272_s
GACGAACGCTGGCGGCGTGCCTTATGAATGCGAGTCGAGCGGAACCTGACACCGTACGAAGCGCTTCGGCGCTGAGTATACCGTCAGGTTCAGCGGCGAACGGGTGAGTAACACGTGGGTAACGTACCCCCGAGTTCGGAATAACTCCGAGAAATCGGTGCTAATGCCGAATATCGTGGTCTGAGGGCATCTTCAGACTATGAAAGGCTTTGGTCGCTCGGGGATCGGTTCGCGGCCCATTAGCTAGTTGGTGAGGTAATGGCTCACCAAGGCGACGATGGGTAGCCGGCCTGAGAGGGTGGCCGGTCACACTGGGACTGAGACATGGTCCAGACTCCTACGGGAGTTAGCATCAGGGAATCTTGCGCAATGGGCGAAAGCCTGACGCAGCGACGCCGCGTGGGTGATGAAGGCCCTAGGGTCGTAAAGCCCTGTCAGGTGGGACGAATACCCGAGCGTGCTCGGGCTTGACGGTACCACCAAAGGAAGCCCCGGCTAACTACGTGCCAGCAGCCGCGGTAATACGTAGGGGGCGAGCGTTGTCCGGAATTATTGGGCGTAAAGGGCGCGTAGGCGGCGAGGCAAGTCGCAGGTGAAATCCTCAGGCTCAACCTGAGAACTGCTTGCGAAACTGCCCCGCTAGAGTGTGGGAGAGGAGAGCGGAATTCCCGGTGTAGCGGTGAAATGCGTAGATATCGGGAGGAACACCAGTGGCGAAGGCGGCTCTCTGGACCACAACTGACGCTGAGGCGCGAAAGCTAGGGGAGCGAACGGGATTAGATACCCCGGTAGTCCTAGCTGTAAACGATGGGGACTAGGTGTTGGGGGCATCGACCCCCCCAGTGCCGCAGCGAACGCAATAAGTCCCCCGCCTGGGGAGTACGACCGCAAGGTTGAAACTCAAAGGAATTGACGGGGGCCCGCACAAGCGGTGGAGCATGTGGCTCAATTGGATGCAACGCCAATAACCTTACCAGGGCTTGACATCCCCGGACCGCCTGTGAAAGCAGGTTTCCTGGGCAACCAGGCCGGGTGACAGGTGGTGCATGGCTGTCGTCAGCTCGTGTCGTGAGATGTTGGGTTAAGTCCCGCAACGAGCGCAACCCTCATCGGATGTTGCCATCGGGTAAAGCCGGGCACTCTTCCGAAACTGCCGGAGTAATCCGGAGGAAGGTGAGGACGACGTCAAGTCAGCATGCCCCTTACGCCCTGGGCTGCACACGTGCTACAATGGCTCGCACAAAGGGTTGCCAAACCGCGAGGTGGAGCGAATCCCAGAAAGCGAGTCTCAGTTGGGATTGGAGTCTGCAACTCGACTCCATGAACGTGGAATCGCTAGTAACCGCGTATCAGCAACGGCGCGGTGAATACGTTCCCGGGCCTTGTACACACCGCCCGTCAAGTCACGAAAGCTGGTAGCACCCGAAGCCGGTGAGCCAACCGTTTATCGGAGGCAGCCGTCGAAGGTGAGACTAGTGATTGGGACT
>81363;tax=k:Bacteria,p:Proteobacteria,c:Gammaproteobacteria,o:Marinicella_o,f:AB015514_f,g:AB015514_g,s:AB015514_s
ATTGAACGCTGGCGGCATGCTTAACACATGCAAGTCGAACGGTAACAGGCCTAGCTTGCTAGGTGCTGACGAGTGGCGGACGGGTGAGTAACGCGTGGGAATCTACCCATCTGCGGGGGACAACCAGGAGAAATCCTGGCTAATACCGCATAAGCCCTACGGGGGAAAGCAGGGGATCTTCGGACCTTGCGCTGATGGATGAGCCCGCGTCGGATTAGCTAGTTGGTGAGGTAAAGGCTCACCAAGGCGACGATCCGTAGCTGGTCTGAGAGGATGATCAGCCACACTGGGACTGAGACACGGCCCAGACTCCTACGGGAGGCAGCAGTGGGGAATATTGGACAATGGGCGCAAGCCTGATCCAGCAATGCCGCGTGTGTGAAGAAGGCCTGAGGGTTGTAAAGCACTTTTCTGAGGGAAGAAACGAGAATGGATAATACCCATTTTAATTGACGGTACCTCAAGAATAAGCACCGGCTAACTCCGTGCCAGCAGCCGCGGTAATACGGAGGGTGCAAGCGTTAATCGGAATTACTGGGCGTAAAGGGTACGTAGGCGGTTTGTTAAGTTGGATGTGAAAGCCCCGGGCTTAACCTGGGAACTGCATTCAAAACTGGCAGACTTGAGTTTGGCAGAGGCTAGTGGAATTCCAGGTGTAGCGGTGAAATGCGTAGAGATCTGGAGGAACATCAGTGGCGAAGGCGACTGGCTGGGCCAAAACTGACGCTGAAGTACGAAAGCGTGGGGAGCAAACAGGATTAGATACCCTGGTAGTCCACGCCCTAAACGATGAGAACTAGACGTTGGGTTCATAAAAGAACTTAGTGTCGAAGCTAACGCGTTAAGTTCTCCGCCTGGGGAGTACGGCCGCAAGGTTGAAACTCAAAGGAATTGACGGGGGCCCGCACAAGCGGTGGAGCATGTGGTTTAATTCGATGCAACGCGAAGAACCTTACCAGCCCTTGACATCCTCGGAATCTTTCAGAGATGAAAGAGTGCCTTCGGGAATCGAGTGACAGGTGCTGCATGGCTGTCGTCAGCTCGTGTCGTGAGATGTTGGGTTAAGTCCCGCAACGAGCGCAACCCTTGTCCTTAGTTGCCAGCACGTAAAGGTGGGAACTCTAAGGAGACTGCCGGTGATAAACCGGAGGAAGGTGGGGATGACGTCAAGTCATCATGGCCCTTATGGGCTGGGCTACACGCGTGCTACAATGGGCAGTACAGAGGGAAGCAAAGCGGCGACGTGGAGCCAATCCCAGAAAGCTGTTCTTAGTCCGGATCGCAGTCTGCAACTCGACTGCGTGAAGTCGGAATCGCTAGTAATCGCGAATCAGCAATGTCGCGGTGAATACGTTCCCGGGCCTTGTACACACCGCCCATCACACCATGGGAGTTGGCTGCACCAGAAGTAGGTAGACTAACCTTAGGGAGGTCGCTTACCACGGTGTGGTTAATGACTGGGGTG
>81364;tax=k:Bacteria,p:Peregrinibacteria,c:Peribacteria,o:ASND_o,f:ASND_f,g:ASND_g,s:AB015518_s
GGTGAACGCTAGCGGTGCGCCTAACACATGCAAGTCGAGCGGTAGTAGGGAAAAGCTTGCTTTTTTCTATGAGAGCGGCGAACGGGTGAGTAACACGTTGGTATCTGCCCCCAAGTCAGGGATAGCCCACCGAAAGGTGGATTAATACCGGATAGTCTCTTCGGAGTAAAAATTTATTGCTTGGGGAGGAACCTGCGTTCTATCAGCTTGTTGGTGAGGTAATAGCTCGCCAAGGCTATGACGGATACCTGGTCTGAGAGGATGATCAGGCACAATGGAACTGAGACACGGTCCATACTCCTACGGGAGGCAGCAGTGAGGAATCTTCCACAATGGACGAAAGTCTGATGGAGCGACACCGCGTGAAGGATGAAGGTCTAACGACTGTAAACTTCTTTTCTGGGGGAGCATAATGAGAGTACCCCAGGAATAAGGGACGGCTAATTACGTGCCAGCAGCCGCGGTAATACGTAAGTCCCAAGCGTTACCCGGAATCATTGGGTGTAAAGGGTTCGTAGGTGGTTAAATAAGTTGGACATGAAAGACCGGAGCTCAACTTCGCGTTTGTATTCAAAACTGTTTTACTAGAATTAGGGAGAGGTAAGCGGAATTCTGAGTGTAGGGGTGCAATCCGTAGATACTCAGAGGAACACCAAAAGCGAAGGCAGCTTACTGGAACCATATTGACGCTGAGGAACGAAAGCGTGGGTAGCGAAAAGGATTAGATACCCTTGTAGTCCACGCCCTAAACGATGATAACTAAGTGTTGCGACTCGCTCGCAGTGCTGTAGCTAACGCGTTAAGTTATCCACCTGAGGAGTACGGTCGCAAGATTAAAACTCAAAGGAATAGACGGGGACCCACACAAGCAGTGGATCACGTGGTTTAATTCGACAATAAACGGGGAACCTTACCCAGACTTGACATCCTAAGAATCTTTCAGAAATGAGAGAGTGCTTTTATTAGAGCTTAGAGACAGGTGCTGCATGGTTGTCGTCAGCTCGTGCCTTGAGGTGTTCGGTTAAGTCCGTTAACGAGCGCAACCCATGTCGTTAGTTATTATGTCTAACGAGACTGCCTTGGTTAACAAGGAGGAAGGTGTGGATGACGTCAAATCAGCATGGCTTTTACGTATGGGGCTACACACATGATACAATGGTGTATACAAAGAGCAGCAATACGGCAACGTGGAGCCAATCTTCAAAATACATCTCAGTCCGGATTGAGGTCTGCAACTCGACCTCATGAAGTTGGAATTGCTAGTAATCGTGAATCAGATATGTCACGGTGAATATGTTCCTGGGTCTTGTACTCACCGCCCGTCATGGCATGGGAGGAAGTAATATTGGAAGCCCCTCTAGTAATATGAGGGTCCATAGTAGGACTTCTGACTGGGCTA
>81365;tax=k:Bacteria,p:Proteobacteria,c:Gammaproteobacteria,o:Cellvibrionales,f:Spongiibacteraceae,g:Oceanicoccus,s:AB015519_s
ATTGAACGCTGGCGGCAGGCCTAACACATGCAAGTCGAACGCGAAAGCTCTTCGGAGTTATAGAGTGGCGGACGGGTGAGTAACGCGTAGGAATCTACCTAGTAGTGGGGGACAACCTGGTGAAAACCAGGCTAATACCGCATACGCCCTAAGGGGGAAAGCGGGGGATCTTCGGACCTCGTGCTATTAGATGAGCCTGCGTAAGATTAGCTAGTTGGTGAGGTAAAGGCTCACCAAGGCGACGATCTTTAGCTGGTCTGAGAGGATGATCAGCCACACTGGAACTGAGACACGGTCCAGACTCCTACGGGAGGCAGCAGTGGGGAATATTGCGCAATGGGCGAAAGCCTGACGCAGCCATGCCGCGTGTGTGAAGAAGGCCTTAGGGTTGTAAAGCACTTTCAGCGAGGAGGAAAAGTTAGTCGTTAATATCGGCTAGCCGTGACGTTACTCGCAGAAGAAGCACCGGCTAATTCAGTGCCAGCAGCCGCGGTAATACTGAAGGTGCAAGCGTTAATCGGAATTACTGGGTGTAAAGCGCGCGTAGGCGGCTTGATAAGTCAGATGTGAAAGCCCTGGGCTTAACCTGGGAACTGCATTTGATACTGTCAAGCTAGAGTATGGGAGAGGGCTGTGGAATTCCACGTGTAGCGGTGAAATGCGTAGATATGTGGAGGAACATCAGTGGCGAAGGCGGCAGCCTGGCCCAATACTGACGCTGAGGTGCGAAAGCGTGGGGAGCAAACAGGATTAGATACCCTGGTAGTCCACGCCGTAAACGATGTCTACTAGCCGTTGGGAGACTTGATCTCTTAGTGGCGCAGCTAACGCAATAAGTAGACTGCCTGGGGAGTACGACCGCAAGGTTAAAACTCAAATGAATTGACGGGGGCCCGCACAAGCGGTGGAGCATGTGGTTTAATTCGATGCAACGCGAAGAACCTTACCAGGTCTTGACATCCTGAGAATCCTGTAGAGATACGGGAGTGCCTTCGGGAATTCAGTGACAGGTGCTGCATGGCTGTCGTCAGCTCGTGTCGTGAGATGTTGGGTTAAGTCCCGTAACGAGCGCAACCCTTGTCCTTAGTTGCTAGCAGGTAATGCTGAGAACTCTAAGGAGACTGCCGGTGACAAACCGGAGGAAGGTGGGGACGACGTCAAGTCATCATGGCCCTTACGACCTGGGCTACACACGTGCTACAATGGCCGGTACAGAGGGCTGCAACCCCGCGAGGGTGAGCTAATCCCACAAAACCGGTCGTAGTCCGGACTGGAGTCTGCAACTCGACTCCATGAAGTCGGAATCGCTAGTAATCGTGAATCAGAATGTCACGGTGAATACGTTCCCGGGCCTTGTACACACCGCCCGTCACACCATGGGAGTGGGTTGCTCCAGAAGTGGCTAGTCTAACCTTCGGGAGGACGGTCACCACGGAGTGATCATGACTGGGGTG
>81366;tax=k:Bacteria,p:Proteobacteria,c:Alphaproteobacteria,o:Rhodospirillales,f:Rhodospirillaceae,g:Aestuariispira,s:AB015520_s
AACGAACGCTGGCGGCAGGCCTAACACATGCAAGTCGAGCGAGAAGGTTCCTTCGGGGACTGGGCAGCGGCGGACGGGTGAGTAACGCGTGGGAATATACCTTTTGGTGGGGGACAACAGTTGGAAACGACTGCTAATACCGCATACGCCCTTCGGGGGAAAGATTTATCGCCAAAAGATTAGCCCGCGTAAGATTAGATAGTTGGTAAGGTAACGGCTTACCAAGTCTACGATCTTTAGCTGGTCTGAGAGGATGATCAGCCACACTGGAACTGAGACACGGTCCAGACTCCTACGGGAGGCAGCAGTGGGGAATATTGCGCAATGGGGGAAACCCTGACGCAGCCATGCCGCGTGAGTGAAGAAGGCCTTAGGGTTGTAAAGCTCTTTCAATAGTGAAGATGATGACGGTAACTATAGAAGAAGCTCCGGCTAACTTCGTGCCAGCAGCCGCGGTAATACGAAGGGAGCAAGCGTTGTTCGGAATTACTGGGCGTAAAGGGCGTGTAGGCGGACTATTTAGTGAGGGGTGAAATCCCAGGGCTTAACCCTGGAACTGCCTTTCATACTGGTAGTCTAGAGTATGTGAGAGGTTAGTGGAATATCCAGTGTAGAGGTGAAATTCGTAGATATTGGATGGAACACCAGTGGCGAAGGCGACTAACTGGCACATTACTGACGCTGAGGCGCGAAAGCGTGGGGAGCAAACAGGATTAGATACCCTGGTAGTCCACGCCGTAAACGATGTGAACTAGCCGTCAGGTCTTAGGACTTGGTGGCGCAGCTAACGCATTAAGTTCACCGCCTGGGGAGTACGGTCGCAAGATTAAAACTCAAAGGAATTGACGGGGGCCCGCACAAGCAGTGGAGCATGTGGTTTAATTCGACGCAACGCGAAGAACCTTACCAGCCCTTGACATGGGTAGTTTAGATCGTGGAGACACTTTCTTTCAGTTCGGCTGGCTACCACACAGGTGCTGCACGGCTGTCGTCAGCTCGTGTCGTGAGATGTTGGGTTAAGTCCCGCAACGAGCGCAACCCTCACCTTTAGTTGCCAGCATTTAGTTGGGCACTCTAGAGGAACTGCCGGTGACAAGCCGGAGGAAGGCGAGGACGACGTCAAGTCATCATGGCCCTTATGGGCTGGGCTACACACGTGCTACAATGGCAACTACAGAGGGCAGCCACTTCGCGAGGAGGAGCCAATCCCAAAAAGTTGTCTCAGTTCGGATTGTTCTCTGCAACTCGAGAGCATGAAGTCGGAATTGCTAGTAATCGTAGAACAGCATGCTACGGTGAATACGTTCCCGGGCCTTGTACACACCGCCCGTCACACCATGGGAGTTGGTTTTGCCCGAAGCCGGTGCGCTAACCGCAAGGAAGCAGCCGACCACGGTAAGGTCAGCGACTAGGGTG
>81367;tax=k:Bacteria,p:Proteobacteria,c:Alphaproteobacteria,o:Rhodospirillales,f:Micavibrio_f,g:DQ395494_g,s:AB015523_s
AACGAACGCTGGCGGCAGGCCTAAAACATGCAAGTCAAACGGCCCTTCGGGGCAGTGGCGCACGGGTGCGTAACACGTGGGAATCTACCCCTAGGTATGGAATAACTTCTGGAAACGGACATTAATACCGTATAATCCCTTCTAGCTGGCGCTGGTTGGGCAAAGATTTATCGCCGAGGGATGAGCCCGCGCCTGATTAGGTAGTTGGTGAGGTAAAAGCTCACCAAGCCAACGATCAGTAGCTGATCTGAGAGGATGATCAGCCACACTGGAACTGAGACACGGTCCAGACTCCTACGGGAGGCAGCAGTTAGGAATATTGCGCAATGGGGGAAACCCTGACGCAGCCATGCCGCGTGAGTGAAGAAGGCCCTAGGGTTGTAAAACTCTTTCAGTAGTGAAGATGATGACGGTAACTACAGAAGAAGCTCCGGCTAACTTCGTGCCAGCAGCCGCGGTAATACGAAGGGGGCGAGCGTTGTTCGGAAACACTGGGCGTAAAGCGTACGTAGGCGGTTATGAAAGTCAGGAGTGAAATCCCAGGGCTCAACCCTGGAACTGCTCTTGAAACTATGTAACTAGAGACCCGTAGAGGTTGGCGGAATTCCGAGTGTAGAGGTGAAATTCGCAGATATTCGGAGGAACACCAGTGGCGAAGGCGGCCAACTGGGCGGGTACTGACGCTGAGGTACGAAAGCGTGGGGAGCAAACGGGATTAGATACCCCGGTAGTCCACGCCGTAAACGATGTGTGCTAGTTGTTGGGGTCTTTAGGCCTCCGTGACACAGCTAACGCGTTAAGCACACCGCCTGGGGAGTACGGTCGCAAGATTAAAACTCAAAGGAATTGACGGGGACCCGCACAAGCGGTGGAGCATGTTGTTTAATTCGAATCAACGCGAAGAACCTTACCTACCCTTGACATCCCGATCGCGGATTACAGAGATGTTTTCCTTCAGTTAGGCTGGATCGGTGACAGGTGTTGCATTGCTGTCTTCAGCTCGTGTCGTGAGATGTTGGGTTAAGTCCCGCAACGAGCGCAACCCCTATTGTATGTTGCCATCAGGTTATGCTGGGCACTCATGCGAGACTGCCGGTGACAAGCCGGAGGAAGGCGGGGACGACGTCAAGTCATCATGACCCTTACGGGTAGGGCTACAAACGTGCTACAATGGCCGTGACAGTGGGCAGCCACCTCGCGAGAGGGAGCTAATCCCAAAAAACGGTCTCAGTTCGGATTGTACTCTGCAACTCGAGTGCATGAAGTTGGAATCGCTAGTAATCGTGGATCAGCATGCCACGGTGAATACGTTCCCGGGTCTTGTACACACCGCCCGTCACACCATGGGAGTTGGTTCTACCCGAAGACAGCGTGCTAACCTTTTGGAGGCAGCTGGCTACGGTAGGTTCAGCGACTGGGGTG
>81368;tax=k:Bacteria,p:Rhodothermaeota,c:Rhodothermia,o:Rhodothermales,f:AB015524_f,g:AB015524_g,s:AB015524_s
GACGAACGCTGGCGGCGGGCTTAACACATGCAAGTCGAACGAGAATCTAGAGCTTGCTCTAGAGGACAGTGGCGCACGGGTGAGTAACGCGTAGGCAACCTACCCCTAGAATTGGAACAACTCCGGGAAACCGGAGCTAATACCGAATAACATCTTCTGATCGCATGATCTAGAGATCAAAACTCCGGTGTCTAGGGATGGGCCTGCGTAAGATTAGGTAGTTGGTGAGGTAATGGCTCACCAAGCCGACGATCTTTAGCTGGTCTGAGAGGATGATCAGCCACACTGGCACTGAGACACGGGCCAGACTCCTACGGGAGGCAGCAGTGAGGAATATTGCGCAATGGGGGAAACCCTGACGCAGCCACGCCGCGTGGTGGATGACACCCCTATGGGGCGTAAACACCTTTTATGAGAGAAGAAGGCCCTACTCGGTAGGGTTTGACGGTACCTCATGAATAAGCACCGGCTAACTCCGTGCCAGCAGCCGCGGTAATACGGAGGGTGCAAGCGTTGTCCGGAATCACTGGGTGTAAAGGGTGTGTAGGCGGAGCTGTAAGTCAGAGGTGAAATCCAACAGCTTAACTGTTGAACTGCCTTTGATACTGCAGCCCTTGAATATCGGAGAGGTTACTAGAATTCGTGGTGTAGCGGTGAAATGCGTAGATATCACGAGGAATACCAGAGGCGTAGGCGGGTAACTGGACGATTATTGACGCTGAGGCACGAAAGCGTGGGGAGCAAACAGGATTAGATACCCTGGTAGTCCACGCCGTAAACGATGGATGCTCGGTGTTGGCCCTCTTTTGGGTCAGTGCCTAAGCTAACGCGTTAAGCATCCCACCTGGGGAGTACGCTCGCAAGAGTGAAACTCAAAGGAATTGACGGGGGCCCGCACAAGCGGTGGAGCATGTGGCTTAATTCGATGCAACGCGAAGAACCTTACCTGGGCTCGAACGCTATCTGACAGGCCCTGAAAGGGGTCCTTCTTCGGACGGATAGTGAGGTGCTGCATGGCTGTCGTCAGCTCGTGTCGTGAGATGTTGGGTTAAGTCCCGCAACGAGCGCAACCCCTATTACTAGTTACCAGCACATTATGGTGGGGACTCTAGTGAGACTGCCTGCGCAAGCAGTGAGGAAGGTGGGGACGACGTCAAGTCATCATGGCCCTTATGCCCAGGGCTGCACACGTGCTACAATGGTCGGTACAATGGGCTGCCACCTCGTGAGAGGGAGCGAATCCACAAAGCCGATCTCAGTTCGGATTGTAGTCTGCAACTCGACTACATGAAGCCGGAATCGCTAGTAATCGCGTATCAGCAACGACGCGGTGAATACGTTCCCGGGCCTTGTACACACCGCCCGTCAAGCCATGGAAGCTGAGGGTACCCAACGTCCGTGACCCAACTTCGGAGGGAGCGGCCTAAGGTAAAATTAGTGACTGGGGCT
>81369;tax=k:Bacteria,p:Proteobacteria,c:Alphaproteobacteria,o:DQ486506_o,f:DQ486506_f,g:AB015526_g,s:AB015526_s
GACGAACGCTGGCGGCAGGCCTAACACATGCAAGTCGAGCGAGAAGCTAGTCTTCGGATTAGTGGAGAGCGGCGGACGGGTGAGTAACGCGTGGGAACGTGCCCTGAGGTACGGGATAACACCTGGAAACGGGTGCTAATACCGTATACGCCCTGGCTTTGGTTGGGGGAAAGATTTATCGCCTTAGGATCGGCCCGCGTAGGATAGGTAGTTGGTGTGGTAATGGCGCACCAAGCCTTCGATCTTTAGCTGGTCTGAGAGGATGATCAGCCACACTGGGACTGAGACACGGCCCAGACTCCTACGGGAGGCAGCAGTGGGGAATATTGGACAATGGGCGCAAGCCTGATCCAGCCATGCCGCGTGAGTGAAGAAGGCCTTAGGGTTGTAAAACTCTTTCACCGGTGAAGATAATGACGGTAACCGGAAAAGAAGCCCCGGCTAACTCCGTGCCAGCAGCCGCGGTAATACGGAGGGGGCTAGCGTTGTTCGGAATCACTGGGCGTAAAGCGCGCGTAGGCGGTTTGATTAGTTGGGCGTGAAATCCCGGGGCTCAACCCCGGAACTGCGTCCAAAACTGTCAGACTAGAGTCCGGGAGAGGGTGGTGGAATTTCCAGTGTAGAGGTGAAATTCGTAGATATTGGAAAGAACACCAGTGGCGAAGGCGACCACCTGGTCCGGTACTGACGCTGAGGTGCGAAAGCGTGGGGAGCAAACAGGATTAGATACCCTGGTGGTCCACGCCGTAAACGATGAGTGCTAGATGTCGGGCAGCATGCTGTTCGGTGTCGGAGCTAACGCATTAAGCACTCCGCCTGGGAAGTACGGCCGCAAGGTTAAAACTCAAAGGAATTGACGGGGGCCCGCACAAGCGGTGGACATGTGGTTTAATTCGATGCAACGCGCAGAACCTTACCAGCCCTTGACATACCGATCGCGGTTCGTGGAGACACTTACCTTCAGTTAGGCTGGATCGGATACAGGTGCTGCATGGCTGTCGTCAGCTCGTGTCGTGAGATGTTGGGTTAAGTCCCGCAACGAGCGCAACCTTCGCCTTCAGTTGCCATCAGTTGGCTGGGCACTCTGAAGGAACCGCCGGTGACAAGCCGGAGGAAGGTGGGGATGATGTCAAGTCCTCATGGCCCTTATGGGCTGGGCTACACACGTGCTACGATGGCGGTAACAATGGGCAGCGAAGTCGCGAGATGGAGCAAATCCCCAAAAACCGTCTCAGTTCGGATTGTTCTCTGCAACTCGAGAGCATGAAGTTGGAATCGCTAGTAATCGTGGATCAGCATGCCACGGTGAATACGTTCCCGGGCCTTGTACACACCGCCCGTCACACCATGGGAGTTGGTTCTACCCGAAGCCGGTGCGCTAACCAGTTTACTGGAGGCAGCCGACCACGGTAGGATTAGCGACTGGGGTG
>81370;tax=k:Bacteria,p:Bacteroidetes,c:Cytophagia,o:Cytophagales,f:Reichenbachiella_f,g:AB015528_g,s:AB015528_s
ATTGAACGCTAGCGGCAGGCCTAATACATGCAAGTCGAGGGGTAACAGTTCTTTTCGGAGAAGCTGACGACCGGCGCACGGGTGCGTAACGCGTATGCAACCTACCCTTAACAGGAGAATAGCCCCGGGAAACCCGGATTAATACTCCATAAGATGACAGCATTGCATGGTGCAGTCATAAAAGCCTTCGGGTGGTTAAGGATGGGCATGCGTCTGATTAGTTAGTTGGTGTGGTAATGGCACACCAAGACGATGATCAGTAGCGGGTCTGAGAGGATGATCCGCCACACTGGTACTGAGATACGGACCAGACTCCTACGGGAGGCAGCAGTAGGGAATATTGGTCTATGGGGGAAACCCTGAACCAGCCATGCCGCGTGCAGGAAGACAGCCTTCTGGGTTGTAGACTGCTTTTATAGGGGAAGAACGTGTTCGATGCGTCGAATAATGACGGTACCCTAAGAATAAGCACCGGCTAACTCCGTGCCAGCAGCCGCGGTAATACGGAGGGTGCAAGCGTTGTCCGGATTTATTGGGTTTAAAGGGTGCGTAGGCGGGTTCTTAAGTCAGTGGTGAAAGTCTGCGGCTCAACCGCAGGAGTGCCATTGAAACTGATAACCTTGAGTACCGTTGAGGTATGCGGAATTTATGGTGTAGCGGTGAAATGCATAGATACCATAAAGAACACCAATAGCGAAGGCAGCATACTAATCGGTCACTGACGCTGAGGCACGAAAGCATGGGGAGCGAACAGGATTAGATACCCTGGTAGTCCATGCTGTAAACGATGATCACTCGATGTGTGCGATAGACAGTACGCGTCCAAGCGAAAGCGTTAAGTGATCCACCTGGGGAGTACGTCGGCAACGATAAACTCAAAGGAATTGACGGGGGTCCGCACAAGCGGTGGAGCATGTGGTTTAATTCGATGATACGCGAGGAACCTTACCTGGGCTAGAATGCGATTGACCGATCCAGAGATGGATCTTTCTTCGGACATGAAGCAAGGTGCTGCATGGCTGTCGTCAGCTCGTGCCGTGAGGTGTTGGGTTAAGTCCCGCAACGAGCGCAACCCCTATCCTTAGTTGCCAGCAAGTCAAGTTGGGGACTCTAAGGAGACTGCCTGCGCAAGCAGTGAGGAAGGTGGGGATGACGTCAAGTCATCATGGCCCTTACGCCCAGGGCTACACACGTGCTACAATGGGGGGTACAGAGGGCCGCTACCTGGCAACAGGATGCCAATCTCAAAAAGCTCTTCTCAGCTCGGATTGAGGTCTGCAACTCGACCTCATGAAGTTGGAATCGCTAGTAATCGCATATCAGCAATGATGCGGTGAATACGTTCCCGGACCTTGTACACACCGCCCGTCAAGCCATGGGAGTTGGGAGGACCTGAAGATGGTTGCCGTTAAGGCGCTATTTAGGGTTAAACCAGTGACTGGGGCT
>81371;tax=k:Bacteria,p:Proteobacteria,c:Epsilonproteobacteria,o:Campylobacterales,f:Campylobacteraceae,g:Arcobacter,s:AB015529_s
AGTGAACGCTGGCGGCGTGCTTAACACATGCAAGTCGAACGAGAACGGATTTAAGCTTGCTTAAATTGTCAGCTAAGTGGCGCACGGGTGAGTAATATATAGTTAATCTGCCCTAGAGAGAGGGATAACATTTGGAAACGGATGCTAACACCTTATATGCCTTTAAGACAAAAGTCTGCAAGGGAAACATTTATGGCTCTAGGATGAGACTGTACGGTATCAGCTTGTTGGTGAGGTAAGGGCTCACCAAGGCAATGACACCTAACTGGTTTGAGAGGATGATCAGTCACACTGGAACTGAGACACGGTCCAGACTCCTACGGGAGGCAGCAGTGGGGAATATTGCACAATGGACGAAAGTCTGATGCAGCAACGCCGCGTGGAGGATGACACATTTCGGTGCGTAAACTCCTTTTATATAGGAAGATAATGACGGTACTATATGAATAAGCGCCGGCTAACTCCGTGCCAGCAGCCGCGGTAATACGGAGGGCGCAAGCGTTACTCGGAATCACTGGGCGTAAAGAGCGTGTAGGCGGGTTAATAAGTCAGAAGTGAAATCCTATAGCTCAACTATAGAACTGCTTTTGAAACTGTTAACCTAGAATATGGGAGAGGTAGATGGAATTTCTGGTGTAGGGGTAAAATCCGTAGAGATCAGAAGGAATACCGATTGCGAAGGCGATCTACTGGAACATTATTGACGCTGAGACGCGAAAGCGTGGGGAGCAAACAGGATTAGATACCCTGGTAGTCCACGCCCTAAACGATGCACACTAGTTGTTGCTATGCTAGACATAGCAGTAATGCAGTTAACACATTAAGTGTGCCGCCTGGGGAGTACGGTCGCAAGATTAAAACTCAAAGGAATAGACGGGGACCCGCACAAGCGGTGGAGCATGTGGTTTAACTCGACGATACGCGAAGAACCTTACCTGGACTTGACATAGAAAGAATTACGCAGAGATGTATAAGTGCCAGCTTGCTGGAACTTTCATACAGGTGCTGCACGGCTGTCGTCAGCTCGTGTCGTGAGATGTTGGGTTAAGTCCCGCAACGAGCGCAACCCTCGTGTTTAGTTGCTAACAGTTCGGCTGAGAACTCTAAACAGACTGCCTGGGTAACCAGGAGGAAGGTGAGGACGACGTCAAGTCATCATGGCCCTTACGTCCAGGGCTACACACGTGCTACAATGGGGCATACAAAGAGCTGCGATACCGCGAGGTGGAGCAAATCTCAAAAATGCCTCCCAGTTCGGATAGCAGTCTGCAACTCGACTGCTTGAAGTTGGAATCGCTAGTAATCGTAGATCAGCAATGCTACGGTGAATACGTTCCCGGGTCTTGTACTCACCGCCCGTCACACCATGGGAGTTGATTTCATTCGAAGCGGGGATGCTAAAATAGCTACCTTCCACAGTGGAATTAGCGACTGGGGTG
>81372;tax=k:Bacteria,p:Bacteroidetes,c:Bacteroidia,o:Bacteroidales,f:GQ357022_f,g:GQ357022_g,s:AB015532_s
GATGAACGCTAGCGGCAGGCTTAACACATGCAAGTCGAGGGGTAACGATGTCTTCGGACAGTCGACGACCGGCGCACGGGTGAATATCGCGTTTGTAACCTACCTTTAACTGGAGAATAGCCCGAAGAAATTCGGATTAATGCTCCATAATACTATAGTTTGGCATCATTTTATAGTTAAAGCTCCGGCGGTTAAAGATGGGCATGCGTAACATTAGCTAGTTGGTGAGGTAACTGCTCACCAAGGCTACGATGTTTAGGGGGTCTGAGAGGATGGTCCCCCACACTGGTACTGAGACACGGACCAGACTCCTACGGGAGGCAGCAGTGAGGAATATTGGTCAATGGGCGCAAGCCTGAACCAGCCATGCCGCGTGAAGGATGACGGCACTATGTGTTGTAAACTTCTTTTATAAGGGAAGAAACCTCTCTACGTGTAGAGAGTTGACGGTACCTTACGAATAAGCATCGGCTAACTCCGTGCCAGCAGCCGCGGTAATACGGAGGATGCAAGCGTTATCCGGATTTATTGGGTTTAAAGGGTGCGTACGCGGAAAATTAAGTCAGTGATGAAATCCTGCAGCTCAACTGTAGAACTGTTATTGATACTGATTTTCTTGAATTTAGTTGAGGTAGGCGGAATGTGTAATGTAGCGGTGAAATGCTTAGATATTACACAGAACACCGATTGCGAAGGCAGCTTACTAAGCTAAAATTGACGCTGAGGCACGAAAGCGTGGGGAGCGAACAGGATTAGATACCCTGGTAGTCCACGCCGTAAACGATGATTACTCGTTGTTGGCGATACATAGTCAGCGACTGAGCGAAAGCATTAAGTAATCCACCTGGGGAGTACGATCGCAAGATTGAAACTCAAAGGAGTTGACGGGGGCCCGCACAAGCGGAGGAACATGTGGTTTAATTCGATGATACGCGAGGAACCTTACCTGGGCTTAAATGCAGGACGACGGACTGGGAAACTGGTCTTTCTTCGGACGGACTGCAAGGTGCTGCATGGCTGTCGTCAGCTCGTGCCGTGAGGTGTCGGGTTAAGTCCCATAACGAGCGCAACCCTCATCATTAGTTGCCAGCGGGTAATGCCGGGGACTCTAATGAAACTGCCGGTGTAAACCGAGAGGAAGGTGGGGATGACGTCAAGTCAGCACGGCCCTTATGTCCAGGGCTACACACGTGTTACAATGGTCAGTACAAAGGGCAGCTACCTGGTGACAGGATGCTAATCTCTAAAACTGATCTCAGTTCGGATCGAAGTCTGCAACTCGACTTCGTGAAGTTGGATTCGCTAGTAATCGCGCATCAGCCACGGCGCGGTGAATACGTTCCCGGGCCTTGTACACACCGCCCGTCAAGCCATGGAAGCTGGGGGTACCTGAAGTTCGTAACCGTAAGGAGCGACCTAGGGTAAAACTAGTGACTGGGGCT
>81373;tax=k:Bacteria,p:Lentisphaerae,c:Lentisphaeria,o:Victivallales,f:AJ431234_f,g:AB015533_g,s:AB015533_s
AACGAACGCTGGCGGCATGGATTAGGCATGCAAGTCGAACGAAAAGTTGAAGCTTGCTTCAACAGAAGAGTGGCGAAAGGGTGAGTAACGCGTGAGCAACTTGCCTCCAAGTTGGGAATAACGTCTGGAAACGGGCGCTAAAACCGAATGTGAATATTATTCCGCATGGTTTGATATTTAAAAATTTATTGCTTGGAGATGGGCTCGCGACCCATTAGCTAGTTGGTGGGGTAATGGCCTACCAAGGCACCGATGGGTAGCTGGTCTGAGAGGATGATCAGCCACACTGGGACTGAGACACTGCCCAGACTCCTACGGGAGGCTGCAGTCGAGAATCTTCCGCAATGGGCGAAAGCCTGACGGAGCAATGCCGCGTGCAGGATGAAGGCCTTAGAGTTGTAAACTGCTGTCACCGGGGACGAAATTTGACGGTACCCGGAGAGGAAGCACCGGCTAACTACGTGCCAGCAGCCGCGGTAATACGTAGGGTGCAAGCGTTGTTCGGATTTATTGGGCGTAAAGGGTCCGCAGGGGGTTTACTAAGTCTGATGTGAAATCCCGTGGCTCAACCACGGAACTGCATTGGAAACTGGTAAACTAGAGTACTGGAGAGGTAAACGGAATTCCTGGTGTAGCGGTGGAATGCGTAGATATCAGGAAGAACACCGAAAGCGAAGGCAGTTTACTGGACAGTTACTGACCCTCATGGACGAAAGCGTGGGTAGCGAACAGGATTAGATACCCTGGTAGTCCACGCCGTAAACGTTGTATACTTGATGTGGGAGGATTTATCCCCTTCCGTGTCGAAGCTAACGCGATAAGTATACCGCCTGGGGACTACGGCCGCAAGGCTAAAACTCAAAGGAATTGACGGGGGCCCGCACAAGCGGTGGAGCATGTGGCTTAATTCGAGGCAACGCGAAGAACCTTACCTGGGCTTGAAATACATCTGATCGTCCACGAAAGTGGATTTCTGCTTGCAGCAGATGTACAGGTGCTGCATGGCTGTCGTCAGCTCGTGCCGTGAGGTGTTCGGTTAAGTCCGGCAACGAGCGCAACCCGTGTCATTAGTTGCCATCAGGTAATGCTGGGGACTCTAATGAAACTGCCCGTGTCAAGCGGGAGGAAGGCGCGGATGACGTCAAGTCAGTATGGCCCTTATGTCCAGGGCTGCACACGTGCTACAATGGTCGGTACAGAGGGAAGCAATACCGCGAGGTGGAGCAAATCCTTAAAGCCGGCCCTAGTTCGGATTGTAGTCTGCAACTCGACTACATGAAGTTGGAATCGCTAGTAAAGGCGTATCAGCAATGACGCCTTGAATACGTTCCCGGGCCTTGTACACACCGCCCGTCACATCATGGAAGTTGATTGCACCCGAAGTCGTTGACCCGACCCCTCACGGGGAGGGAGACGCCGAAGGTGTGGTTGATAACTGGGATG
>81374;tax=k:Bacteria,p:Firmicutes,c:Clostridia,o:Clostridiales,f:Acidaminobacter_f,g:AB470958_g,s:AB015534_s
GATGAACGCTGGCGGCGTGCCTAACACATGCAAGTCGAGCGAGAAGATTATGAATGATCCTTCGGGTGAGTGATTGATTGGAAAGCGGCGGACGGGTGAGTAACGCGTGAGTAACCTGCCCCATACACAGGGATAGCCATTGGAAACGATGATTAATACCTGATAAAACGAATGTAACACATGTTATATTTGTCAAAGATTTATCGGTATGGGATGGACTCGCGTCTGATTAGCTAGTTGGTAAGGTAACGGCTTACCAAGGCGACGATCAGTAGCCGACCTGAGAGGGTGATCGGCCACACTGGAACTGAGACACGGTCCAGACTCCTACGGGAGGCAGCAGTGGGGAATATTGCACAATGGGCGCAAGCCTGATGCAGCAACGCCGCGTGAACGATGAAGGCTTTCGGGTCGTAAAGTTCTTTTCTTAGGGAAGAAAAGTGACGGTACCTAAGGAATAAGCACCGGCTAACTACGTGCCAGCAGCCGCGGTAATACGTAGGGTGCAAGCGTTATCCGGAATCACTGGGCGTAAAGGGTGCGTAAGCGGCCTTGCAAGTCAGAAGTGAAAGGCTACGGCTCAACCGTAGTAAGCTTTTGAAACTGTAAGGCTAGAGTGAAGGAGAGGAAAGTGGAATTCCTAGTGTAGAGGTGAAATTCGTAGATATTAGGAGGAACACCAGTGGCGAAGGCGACTTTCTGGACTTTAACTGACGCTGATGCACGAAAGCGTGGGGAGCAAACAGGATTAGATACCCTGGTAGTCCACGCCGTAAACGATGAATACTAGGTGTCGGGGGTCGAACCTCGGTGCCGCAGCTAACGCATTAAGTATTCCGCCTGGGGAGTACGGTCGCAAGACTGAAACTCAAAGGAATTGACGGGGACCCGCACAAGCAGCGGAGCATGTGGTTTAATTCGAAGCAACGCGAAGAACCTTACCAAATCTTGACATCCTTTTGACCATCATTTAATCATGATCTTACCTTCGGGTACAGAAGTGACAGGTGGTGCATGGTTGTCGTCAGCTCGTGTCGTGAGATGTTGGGTTAAGTCCCGCAACGAGCGCAACCCTTGTCTTTAGTTGCCATCAGGTAATGCTGGGCCCTCTAGAGAGACTGCCGGTGACAAACCGGAGGAAGGTGGGGATGACGTCAAATCATCATGCCCCTTATGATTTGGGCTACACACGTGCTACAATGGTCGGTACAACGGGCAGCGAAAGGGTAACCTGGAGCGAATCCTAAAAAGCCGATCCCAGTTCGGATTGTGGGCTGCAACTCGCCCACATGAAGTTGGAGTTGCTAGTAATCGTGAATCAGAATGTCGCGGTGAATGCGTTCCCGGGTCTTGTACACACCGCCCGTCACACCATGGAAGTCGGGGGCGCCCGAAGCCAGTGATCCAACCCGCAAGGGAGGAAGCTGTCGAAGGTGAAATCAATGACTAGGGTG
>81375;tax=k:Bacteria,p:Proteobacteria,c:Epsilonproteobacteria,o:Campylobacterales,f:Sulfurovum_f,g:Sulfurovum,s:AB015535_s
AGTGAACGCTGGCGGCGTGCTTAACACATGCAAGTCGAACGAGAACGGTCCTTCGGGATGTCAGCTAAGTGGCGGACGGGTGAGTAGTGTATAGTTAATTTGCCTCTTGGAGGGGGATAACAGTTGGAAACGACTGCTAATACCCCATACTCCTTTCTACTTAATGTAGATTGGGAAATGTTTTTTCGCCAAGAGATAAGACTATATGGTATCAGGTAGTTGGTAGGGTAAGAGCCTACCAAGCCTATGACGCCTAGCTGGTCTGAGAGGATGATCAGCCACACTGGAACTGAGACACGGTCCAGACTCCTACGGGAGGCAGCAGTGGGGAATATTGCACAATGGAGGAAACTCTGATGCAGCAACGCCGCGTGGAGGATGACACATTTCGGTGCGTAAACTCCTTTTATATGGGAAGATAATGACGGTACCATATGAATAAGCACCGGCTAACTCCGTGCCAGCAGCCGCGGTAATACGGAGGGTGCAAGCGTTACTCGGAATCACTGGGCGTAAAGCGCGCGCAGGCGGCCTTTTAAGTTGGATGTGAAAGCCTACGGCTCAACCGTAGAACTGCATCCAAAACTATCAGGCTAGAGTGTGGGAGAGGAAGATGGAATTAGTTGTGTAGGGGTAAGATCCGTAGAGATAACTAGGAATACCAAAAGCGAAGGCAATCTTCTGGAACATTACTGACGCTGAGGCGCGAAAGCGTGGGGAGCAAACAGGATTAGACACCCTGGTAGTCCACGCCCTAAACGATAAATGTTAATCGTCGGGTAGCTAGTCTATTCGGTGATGCAGCTAACGCATTAAACATTCCGCCTGGGGAGTACGGTCGCAAGATTAAAACTCAAAGGAATAGACGGGGACCCGCACAAGTGGTGGAGCATGTGGTTTAATTCGAAGATACGCGAAGAACCTTACCTAGCCTTGACATATTTAAGAACTCCGTAGAGATACAGAGGTGCCTTCGGGAGCTTTCTTACAGGTGCTGCACGGCTGTCGTCAGCTCGTGTCGTGAGATGTTGGGTTAGGTCCCGCAACGAGCGCAACCCTCGTCACTAGTTACTAACGGTTCGGCCGAGGACTCTAGTGAGACTGCCTTCGCAAGGAGGAGGAAGGTGAGGACGACGTCAAGTCATCATGGCCCTTACGGCTAGGGCAACACACGTGCTACAATGGCCAGGACAGTGAGACGCGATACTGCGAGGTGGAGCAAATCTATAAACCTGGTCTCAGTTCGGATTGTAGTCTGCAACTCGACTACATGAAGCTGGAATCACTAGTAATCGTAGATCAGCTATGCTACGGTGAATACGTTCCCGGGTCTTGTACTCACCGCCCGTCACACCATGGGAGTTGATTTCACCCGAAGCGGGGAAGCTAAACTGGCTACCCTCCACGGTGGAATTAGCGACTGGGGTG
>81376;tax=k:Bacteria,p:Proteobacteria,c:Alphaproteobacteria,o:Rickettsiales,f:FJ478621_f,g:AB015538_g,s:AB015538_s
AACGAACGCTGGTGGTATGCTTAACACATGCAAGTCAAACGAACATGACCTAGCTTGCTAGGTACGGTTAGTGGCAGACGGGTGAGTAATGTATAGGAATCTACCCAGTAGTAAAGAATAACTCATGGAAACATGAGCTAATACTGTATAATACCGATTTATCGGGAAAGACTTCGGTCGCTATTGGACGAGCCTATATCAGATTAGCTTGTTGGTAGGGTAAAGGCCTACCAAGGCTGTGATCTGTAGCTGGTTTGAGAGAATGATCAGCCACACTGGAACTGCGACACGGTCCAGACTCCTACGGGAGGCAGCAGTGAGGAATATTGGACAATGGGCGAAAGCCTGATCCAGCAATACCACGTGAGTGATGAAGGCCTTCGGGTTGTAAAGCTCTTTTAACAGGGAAGATAATGACGGTACCTGTAGAAAAAGCACCGGCTAATTCCGTGCCAGCAGCCGCGGTAATACGGAAGGTGCTAGCGTTGTTCGGATTTATTGGGCGTAAAGGGTACGTAGGCGGTTTAGTGTGTTAGATGTGAAAGCCCAGGGCTCAACCCTGGAATTGCATTTAAAACTGCTAGACTTGAGCATAACATGGGATGGTGGAATTTCTAGTGTAGGGGTGAAATCCGTAGATATTAGAAGGAACACCAGCAGTGCAGACGACCATCTTGGTTATAGCTGACGCTGAGGTACGAAAGCGTGGGTAGCAAACAGGATTAGATACCCTGGTAGTCCACGCCGTAAACGATGAGTGCTAGGTGTCCGGAATTAATTTTCTGGGTGACGAAGCTAACGCGTTAAGCACTCCGCCTGGGGACTACGGTCGCAAGACTAAAACTCAAAGGAATTGACGGGGACCCGCACAAGCGGTGGAACATGTGGTTTAATTCGATGCTACGCGAAAAACCTTACCAGCTCTTGACATCCCGATCGCGAGGCACAGAGATGAGCCTCTTTAGTTCGGCTGGATCGGTGACAGGTGCTGCATGGCTGTCGTCAGCTCGTGTCGTGAGATGTTAGGTTAAGTCCTTTAACGAGCGCAACCCTCGTTCTTATTTGCCAACAGGTAATTCTGGGAACTATAAGAAGACTGCCGGTGACAAACCGGAGGAAGGTGGGGATGACGTCAAGTCATCATGGCCCTTATGAGCTGGGCTACACACATGTTACAATGGGAGTCACAACGGGACGCGAAGGAGCAATCCGGAGCCAATCCTTCAAAAGCTCTCTCAGTTCGGATTGCAGGCTGCAACTCGCCTGCATGAAGTTGGAATCGCTAGTAATCGTGGATCAGCACGCCACGGTGAATACGTTCTCGGGTCTTGTACACACTGCCCGTCAAGCCATGGAAATTGCTTCTGCCCGAATTCGGTGAGCTAACTCGCAAGAGAGGTAGCCGAACACGGTGGGGGCGGTAACTGGGGTT
>81377;tax=k:Bacteria,p:Gemmatimonadetes,c:Longimicrobia,o:GU568020_o,f:GU568020_f,g:AB015540_g,s:AB015540_s
GACGAACGCTGGCGGCGTGCTTAACACATGCAAGTCGAACGAGGGATAGGGTGCTTGCACCTTATAACCGAGTGGCGAACGGGTGAGTAACACGTGATCAACCTGTCTTCTGGCGGGGGGCAACCTGGGGAAACCTGGGCTAATACCGCATAAAGCCTTTCCTTCTCATGGAGGAAAGACCAAAGGGGGCCTCTGCTTGCAAGCTCCCACCGGAAGAGGGGATCGCGGCGTATCAGCTTGTTGGTGAGGTAATGGCTCACCAAGGCTACGACGCGTAGCGGGTCTGAGAGGACGATCCGTCACATTGGGACTGAGATACGGCCCAGACTCCTACGGGAGGCAGCAGTGGGGAATATTGCGCAATGGACGAAAGTCTGACGCAGCGACGCCGCGTGTGGGATGAAGCCTTTCGGGGTGTAAACCACTGTCGGGAGGGAAGAAAAACGTGCATCTCAATAGGGTGTGCGATTGACGGTACCTTCAAAGGAAGCGCCGGCTAACTCCGTGCCAGCAGCCGCGGTAAGACGGAGGGCGCAAGCGTTGTTCGGAATTACTGGGCGTAAAGCGCACGCAGGCGGTTTACTAAGTCTTCTGTGAAAGCCCGGAGCTCAACTCCGGAACTGCAGGGGATACTGGTAGACTGGAGACAGGTAGAGGCTAGCGGAATTCCTGGTGTAGCGGTGGAATGCGTAGATATCAGGAAGAACACCTGTGGCGAAGGCGGCTAGCTGGGCCTGTTCTGACGCTCATGTGCGAAAGCGTGGGGAGCAAACAGGATTAGATACCCTGGTAGTCCACGCTGTAAACGATGGGCACTAGATGCCGGGCATATAGACGTGTTCGGTGTCGCAGCTAACGCATTAAGTGCCCCGCCTGGGGAGTACGGTCGCAAGGCTGAAACTCAAAGGAATTGACGGGGGCCCGCACAAGCGGTGGAGCATGTGGTTTAATTCGAAGCAACGCGAAGAACCTTACCTAGGCTTGACATCCTGGTGAAAGCTCCTGGAAACAGGAGCCCTCCTTCGGGATACCTTGACAGGTGCTGCATGGCTGTCGTCAGCTCGTGTCGTGAGATGTTGGGTTAAGTCCCGCAACGAGCGCAACCCTTGCCCTATGTTGCCAGCGGATAATGCCGGGGACTCATGGGGAACTGCCGGTGATAAACCGGAGGAAGGTGGGGACGACGTCAAGTCATCATGGCCCTTACGCTTAGGGCTACACACGTGCTACAATGGCCGGTACAAAGGGCTGCCAGCTAGCGATAGTGAGCCAATCCCAAAAAGCCGGTCTAAGTTCGGATTGCAGTCTGCAACTCGACTGCATGAAGTCGGAATCGCTAGTAATCGTGTATCAGCAACGACACGGTGAATACGTTCCCGGGCCTTGTACACACCGCCCGTCACGCCATGGAAGCCGGGAGTGCCCGAAGTCCGTGACCCAACCTTAGGGAGGGAGCGGCCGAAGGCAAATTCGGTAACTGGGGCG
>81378;tax=k:Bacteria,p:SR1,c:CP006913_c,o:CP006913_o,f:CP006913_f,g:AB015542_g,s:AB015542_s
GATGAACGCTAGCGGGACGCCTAACACATGCAAGTCGAACGTTTCTATTTTGGAGCTTGCTCCTAGATATGAAAAGTGGCAAACGAGCGAGTAACACGTACCTAACCTGCCCAAGAGATGGGAACAACTATAGAGATATAGCTAATTCCCAATAATCTCCAGAAAATGAAAATATCTGGAGCAAAGATTTATCGCTTTTGGAGGGGGGTGCGTCCTATCAGGTAGTTGGTGGGGTAATAGCCTACCAAGCCTATGACGGGTAGCCGGTCTGAGATGATGTCCGGCCGCGATGGGACTGAGACACGGCCCATACTCCTACGGGAGGCAGCAGTGGGGAATCTTGCACAATGGACGAAAGTCTGATGCAGCGATCCCGCGTGGAGGACGACGCCCTATGGGGTGTAAACTCCTTTTCTGGTGGAAGAAGAATGACGGTACACCAGGAATTAGAGACGGCTAACTACGTGCCAGCAGCCGCGGTAATACGTAGGTCTCAAGCGTTATCCGGATTTACTGGGCGTAAAGCGTCCGTAGCCTGACATACAAGTCTGTTTTCAAATATTCTGGCTCAACCAGAAAAAGGGGATAGATACTGTATGTCTAGAGACTGTTTGAGGTTAGTGGAATTTCAGGTGGAGCGGTGAAATGCGTTGATATCTGAAAGAATGCCGAAAGCGAAAGCAGCTAACTATGATAAATCTGACGGTGATGGACGAAAGCTTGGGGAGCGAACGGGATTAGATACCCCGGTAGTCCAAGCTGTAAATTATGTTTGCTAGGTGTCTCTTCTTCGGAAGGGGTGCCGTAACCTAACGGGTTAAGCAAATCGCCTGTGTAGTATATTCGCAAGAATGAAACACAAAGGGATAGGCGGGGGAACACACAAGCAGTGGATTATCTAGATTAATTGGATAATAAGCCAAGAATCTTACCTGGATTTGACATACATTGTGTCTACGGTGAAAGCCGTATATTTCGTAGCAATACGGGAGCTTTGTACAGGTGGTGCATGGTCGTCGTCAGCTCGTGCCGCAAGGTGTCTAGTTAAGTCTAGGAACGAGCGCAACCCTCATCTTTAGTTAGAATGTCTAGAGAGACTGCCTGGGCAACCAGGAGGAAGGAGAGGATGACGTCAGATCCTCATGCCCCTTACATCCAGGGCTTCATAGATAATACAATGGGTAGTAACAGCGAGAAGCGATACCGTGAGGTGGAGCAAATCTTTAAACCTACCCCTAGTTCGGATTGTAGTCTGGAACTTGACTACATGAAGTTGGAATTGCTAGTAATGGCGAATCAGCAATGTCGCCGTGAATATGTCCCTGTTCCTTGCACTCACCGCCCGTCAAACCATGGGAGTTGGGGTTCTCTGAAGACTCGCTTTGCGGGTTAAGGAGAAAATCAATGACTGGGGTT
>81379;tax=k:Bacteria,p:Planctomycetes,c:Phycisphaerae,o:CP019633_o,f:CP019633_f,g:CP019633_g,s:AB015544_s
GATGAACGCTGGCGGCGTGGCTAAGACATGCAAGTCAAACGGACTATGTTATTTATAACGTAGTCAGTGGCGAAAGGGTGCGGAATGAATAGGCAATGTACCCCAAACTTCGGGATAGCGTCAGGAAAGGGGCGGTAATACCGGATGATATCATATTTCATGAGTTATATGATCAAAGATTTATCGGTTTGGGAGCAGCCTATTTCCTATCAGCTAGTTGGTGAGGTAATGGCTCACCAAGGCAACGACGGGTAGCGGGACTGAGAGGTTGACCCGCCACATCGGGACTGAGACACTGCCCGGACCTCCACGGAGGGCTGCAGTAACGGATATTGCGCAATGGACGAAAGTCTGACGCAGCGACGCCGCGTGTAGGATGAAGCTCTTAGGAGTGTAAACTACTGTCAGGGACTAGAAAGTGCGCTTCGGCGCATTGATCAATCCCAGAGGAAGTCACGGCTAACTTCGTGCCAGCAGCCGCGGTAATACGAAGGTGGCAAGCGTTGTTCGGAATCACTGGGCTTAAAGCGCACGCAGGCGGAAAAGAAAGTGTGGAGTGAAATCCCTCGGCTTAACCGGGGAACTGCTCTGCAAACTACTTTTCTTGAGGCAAGTAGGGGTACATGGAACTCTTGGTGGAGCGGTGGAATGCGTAGATATCAAGAGGAACGCCGATGGTGAAGACAGTGTACTGGGCTTGTCCTGACGCTGAGGTGCGAAAGCGTGGGGAGCGAACGGGATTAGATACCCCGGTAGTCCACGCCGTAAACGATGTCTACTAGGTCGTGGGAGTTCTGACACTATCACGGCCGAAGCAAAAGTGTTAAGTAGACCGCCTGGGGAGTACGGTCGCAAGGCTAAAACTCAAAGGAATTGACGGGGGCTCACACAAGCGGTGGAGCATGTGGATTAATTCGAAGCAACGCGCAGAACCTTACCTGGGTTTGACATGTTTGTATGGCTGCTGGGAAACCAGTTAGTCTGCCCTTCGGGGTGAAACCTACACAGGTGCTGCATGGCTGTCGTCAGCTCGTGTCGTGAGATGTCGGGTTAAGTCCTTTAACGAGCGAAACCCTTACCGTTAGTTGCCAGCGCGTCATGGCGGGGACTCTAGCGGGACTGCCGGTGTTAAACCGGAGGAAGGCGGGGATGACGTCAAGTCCTCATGGCCTTTATGCCCAGGGCTTCACACGTGCTACAATGGTTACTACAGAGCGAAGCGATACCGCGAGGTGGAGCAAATCGCAAAAAGGTAGCCCAGTTCGGATTGTAGGCTGACAACTCGCCTACATGAAGTTGGAATCGCTAGTAATCGCGTATCAGCTACGACGCGGTGAATGTGTTCCTGAGCCTTGTACACACCGCCCGTCAAGTGATGGGAGTTGGGAGTACCCGAAGTCGGATTGCTAACCCCTCGGGGGAGCGTCTGCCGACGGTAAGCTCGATGACTGGCACT
>81380;tax=k:Bacteria,p:Proteobacteria,c:Deltaproteobacteria,o:SAR324,f:EU491889_f,g:EU491889_g,s:AB015549_s
AACGAACGCTGGCGGCGTGCCTAACACATGCAAGTCGAACGAGAAAGGGGACTTCGGTCCCTGATTAAAGTGGCGCACGGGTGAGTAACGCGTAGACAACCTGCCTTGGGGTTCGGGACAACCTTTTGAAAAAAGGGCTAATACCGGATAACAACAGCGCTCGCATGGGCGCTGTTTGAAAGATTTATCGCCCCAAAAGGGGTCTGCGAGACATTAGCTTGTTGGTGAGGTAACGGCTCACCAAGGCTGCGATGTCTAGCGGGTCTGAGAGGATGATCCGCCACACTGGAACTGAGACACGGTCCAGACTCCTACGGGAGGCAGCAGTGGGGAATTTTGCGCAATGGGCGAAAGCCTGACGCAGCGACGCCGCGTGGGTGAAGAAGGCCTTTGGGTCGTAAAGCCCTTTTCTGAGGGAAGAGGATGACGGTACCTCAGGAATAAGCACCGGCTAACTCCGTGCCAGCAGCCGCGGTAATACGGAGGGTGCAAGCGTTGTTCGGATTTACTGGGCGTAAAGGGCGTGTAGGCGGATGCGCAAGCTGGGGGTGAAAGGCCAGGGCTCAACCCTGGATTATCTCCCAGAACTGCGCGTCTAGAGAAAGTCAGAGGCAGGTGGAATTCCAGGTGTAGAGGTGAAATTCGTAGAGATCTGGAGGAACATCGGCGGCGAAGGCGGCCTGCTGGGGCTTTTCTGACGCTGAGGCGCGAAAGCGTGGGGAGCAAGCAGGATTAGATACCCTGGTAGTCCACGCTGTAAACGATGAGCACTCGATGTGCGAGGTTTGACCCCTCGCGTGTCACAGCTAACGCAATAAGTGCTCCGCCTGGGGATTACGGTCGCAAGACTAAAACTCAAAGGAATTGACGGGGGCCCGCACAAGCGGTGGAGGATGTGGTTTAATTCGACGCAACGCGCAGAACCTTACCTGGGCTTGACATCCCGTGACCGCGCTAGAGATAGCGTTTTCCCTTCGGGGACACGGTGACAGGTGCTGCATGGCTATCGTCAGCTCGTGTCGTGAGATGTTGGGTTAAGTCCCGCAACGAGCGCAACCCTTGTCCTTAGTTGCCATCGGGTAATGCCGGGCACTCTAGGGAGACTGCCGGTGATAAGCCGGAGGAAGGTGGGGATGACGTCAAGTCCTCATGGCCTTTATGTCCAGGGCTACACACGTCCTACAATGGCGCCTACAAAGAGCCTTGCCAACTCGCGAGAGTGAGCGAATCTCAAAAAAGGCGTCTCAGTTCGGATTGCAGTCTGCAACTCGACTGCATGAAGCCGGAATCGCTAGTAATCGCGCAACAGCATGGCGCGGTGAATACGTTCCCGGGCCTTGTACACACCGCCCGTCACACCATGGGAGTTGACGTTGGCAGAAGACGTTGCGCCAACCCTTCGGGGGAGCAGGCGTCCAAGCTGGTGTTGATGACTGGGGTG
>81381;tax=k:Bacteria,p:Nitrospirae,c:Nitrospira_c,o:Nitrospirales,f:Nitrospiraceae,g:Nitrospira,s:AB015550_s
AACAAACGCTGGCGGCGCGCCTAACACATGCAAGTCGAACGAGAGGCTCTTCGGAGTAGTAAAGTGGCAAACGGGTGAGGAATGCATGGGTAACCTACCCTTGAGAAGGGAATAACCCGCCGAAAGGTGAGCTAATACCCTATACGCTACACGTCCTATGGGGGGTGTAGAAAGCTAAGCCGTGGGTTTGGCACTCAAGGAGGGGCTCATGTCCTATCAGCTTGTTGGTAGGGTAACGGCCTACCAAGGCAACGACGGGTAGCTGCTCTGAGAGGATGATCAGCCACACTGGCACTGAGATACGGGCCAGACTCCTACGGGAGGCAGCAGTGAGGAATATTGCGCAGTGGGCGAAAGCCTGACGCAGCGACGCCGTGGGGGATGAAGGTTCTCGGATTGTAAACCCCTTTTGTGAGGAAAGAGAAAGTGGGTAACCACTTAGACGGTACCTCAAGAAAAAGCCACGGCTAACTTCGTGCCAGCAGCCGCGGTAATACGAAGGTGGCGAGCGTTGTTCGGATTTACTGGGCGTAAAGAGCACGTAGGCGGTTGGGTAAGCCTCTTGGGAAAGCTCCCGGCTTAACCGGGAAAGGTCGAGAGGAACTACTCAGCTAGAGGACGGGAGAGGAGCGCGGAATTCCCGGTGTAGCGGTGAAATGCGTAGATATCGGGAAGAAGGCCGGTGGCGAAGGCGGCGCTCTGGAACGTACCTGACGCTGAGGTGCGAAAGCGTGGGGAGCAAACAGGATTAGATACCCTGGTAGTCCACGCCCTAAACGATGTGCGCTAAGTGTCGGCGGTTTACCGCCGGTGCCGCAGCTAACGCAGTAAGTGCACCGCCTGGGGAGTACGGCCGCAAGGTTGAAACTCAAAGGAATTGACGGGGGCCCGCACAAGCGGTGGAGCATGTGATTTAATTCGACGCAACGCGAAGAACCTTACCCAGGTTGGACATGCTCGTGGTACGAACCTAAAAAGGCGAGGACTCTGAAAGGAGAGCGAGCTCAGGTGCTGCATGGCTGTCGTCAGCTCGTGCCGTGAGGTGTTGGGTTAAGTCCCGCAACGAGCGTAACCCCTGTCTTCAGTTGCCACCGGGTCATGCCGAGCACTCTGGAGAGACTGCCCAGGATAACGGGAAGGAAGGTGGGGATGACGTCAAGTCAGCATGGCCTTTATGCCTGGGGCTACACACGTGCTACAATGACCGGTACAAAGGGTTGCAATCCCGTAAGGGGGAGCCAATCTCAAAAAGCCGGCCTCAGTTCAGATTGAGGTCTGCAACTCGACCTCATGAAGGTGGAATCGCTAGTAATCGCGGATCAGCACGCCGCGGTGAATACGTTCCCGGGCCTTGTACACACCGCCCGTCACACCACGAAAGTCAGCTGTACCAGAAGTCGCTGGCGCCAACCCGTAAGGGAGGCAGGTGCCCAAGGTATGGTTGGTAATTGGGGTG
>81382;tax=k:Bacteria,p:Omnitrophica_OP3,c:FP245540_c,o:FP245538_o,f:FP245538_f,g:AF507707_g,s:AB015551_s
AGTGAACGCTAGCGGCGTGGATTAGGCATGCAAGTCGAGCGATTTTCTCCTTTGATTCCTGAAGCTTCGGCCGATGGTTGATAAGGGTTCAGAAAATAGCGGCAAACGGGTGAGTAACACGTGAGCAACTTTCTCTTGAGACGGGGATAACTTCGTGAAAACGAAGGTAATACCCGATGTTGTCATGGAATCGCATGGTTCTATGACCAAAGGTGGGGACCGCAAGGCCCGCCACTCAGGAATGGGCTCGCGTCCTATCAGCTTGTTGGCGGGGTAACGGCCCACCAAGGCAAATGACGGGTAGCTGGTCTGAGAGGATGTTCAGCCACACTGGGACTGAGACACTGCCCAGACTCCTACGGGAGGCTGCAGTCGAGAATATTTAGCAATGGGCGAAAGCCTGACTATGCGACGCCGCGTGGAGGATGACGGTTTTCGGATTGTAAACTCCTCTTGACAGGAAAGAAAAAGTTGTGGTTAATACCCGCAACCTTGACGGTACCTGGCGAATAAGCCACGGCCAACTCCGTGCCAGCAGCCGCGGTAATACGGAGGTGGCAAGCGTTACTCGGAATTATTGGGTGTAAAGGGCAAGTAGGCGGCCAAGTAAGTGAGGGGTGAAATCTTCCGGCTCAATCGGAAAACTGCCCTTCAAACTTCTAGGCTTGAGGCAGGAAGAGGGAAACGGAATTCTCGGTGTAAGGGTGAAATCTGTAGATATCGAGAAGAACACCAGCGGCGAAGGCGGTTTCCTGGTCCTGTCCTGACGCTAAATTGCGAAAGCTAGGGGAGCAAACAGAATTAGATACTCTGGTAGTCCTAGCCGTAAACGATGAGCACTAGGTGTTGGGTCGTAAGACTCGGTGCCGTAGCTAACGCATTAAGTGCTCCACCTGGGGACTACGGTCGCAAGGCTAAAACTCAAAGGAATTGACGGGGGCCCGCACAAGCGGTGGAACATGTGGTTTAATTCGATGATACGCCAAAAACCTCACCAGGGTTTGACATGCAAGCAGTAGTGAACCGAAAGGGGAACGAGCCGTCAAGTCCGGCAATTTGCACAGGTGCTGCATGGCTGTCGTCAGTTGGTGTCGTGAGATGTTGGGTTAAGTCCCGCAACGAGCGCAACCATTGTCCCATGTTGCTACTCCCGAACCTGCTTGCAGGATCGGGAAGCACTCTATCGGAGGTCACTGCCCGGGATAACCGGGAGGAAGGTGGAGATGACGTCAAGTCAGTACGGCCCTTATGCCCTGGGCGACACACGTGTTACAATGGTCGATACAAAGAGTTGCCAACCCGCGAGGGGGAGCTAATCTCTAAAAATCGGCCTCAGTTCAGATTGGAGTCTGCAATTCGACTCCATGAAGCCGGAATCGCTAGTAATGGGAGATCAGCACGCTTCCGTGAATACGTTCCCGGGCCTTGTACACACCGCCCGTCAAGCGATGGGAGCCGGGGGTACCCGAAGTCCTATGTAGATAGGCCGAAGGTAAATTCCGTGACTGGCGCT
>81383;tax=k:Bacteria,p:Chloroflexi,c:Anaerolineae,o:Anaerolinaeles,f:Anaerolinaceae,g:FJ455877_g,s:AB015556_s
GATGAACGCTGGCGGCGTGCCTAATACATGCAAGTCGAACGAGGCCCTCTTCCTTCGGGAGGAGGTGTCCTAGTGGCGAACGGGTGAGTAACACGTTGGTGACCTACCCCGAAGAGGGGGACAACCCCGGGAAACTGGGGCTAATACCCCATGTGATCCTAAGGACTAGATGCCTAAGGATGAAATGGAGCAATTCGCTTCGGGAGGGGCCTGCGGCCTATCAGCTAGTTGGTGAGGTAATGGCTCACCAAGGCGACGACGGGTAGGGGACCTGAGAGGGTGACCCCCCACACTGGAACTGAAACACGGACCAGACACCTACGGGTGGCAGCAGTAGGGAATCTTGCACAATAGGCGAAAGCCTGATGCAGCAACGCCGCGTGTGCGATGAAGGCCTTAGGGTTGTAAAGCACTTTTCTGGGGGACGAGAAAGGACGGTACCCCAGGAATAAGTCTCGGCTAACTACGTGCCAGCAGCCGCGGTAAAACGTAGGAGGCGAGCGTTATCCGGATTTATTGGGCGTAAAGCGCGTGCAGGCGGTTTGCTAAGTCGGACGTGAAAGCTCCCGGCTCAACTGGGAGAGGCCGTTCGAAACTAGCAGACTAGAGGGCAGCAGAGGGAAGTGGAATTCCAGGTGTAGCGGTGAAATGCGTAGATATCTGGAGGAACACCAGTGGCGAAGGCGGCTTCCTGGACTGTCCCTGACGCTAAGACGCGAAAGCTAGGGGAGCGAACGGGATTAGAAACCCCGGTAGTCCTAGCTGTAAACGATGCACACTTGGTGTTGGTGGCGTAAAACCCATCAGTGCCGCAGCTAACGCATAAGTGTGCCGCCTGGGGACTACGGTCGCAAGGCTGAAACTCAAAGGAATTGACGGGGGCCCGCACAAGCAGCGGAGCGTGTGGTTTAATTCGAGGCTACGCGAAGAACCTTACCTGGGCTTGACATGTTCGTAGTAGGAAGCCGAAAGGTGACCGACCCTTCGGGGAGCGATCACAGGTGCTGCATGGCTGTCGTCAGCTCGTGCCGTGAGGTGTCCGGTTAAGTCCGGTAACGAGCGCAACCCTTGCCCTGTGTTATACGTGTCACAGGGGACTGCCCGTATAAAGCGGGAGGAAGGTGGGGATGACGTCAAGTCCGCATGGCCTTTATGTCCAGGGCTACACACACGCTACAATGGCCGGTACAATGGGTCGCGAAGCCGCGAGGCGGAGCCAATCCTCCAAAGCCGGTCTCAGTTCGGATTCGAGGCTGCAACCCGCCTACGTGAAGTCGGAGTTGCTAGTAACCGCAGGACAGCTATACTGCGGTGAATACGTTCCCGGGCCTTGTACACACCGCCCGTCACGTCATGGAAGCTGGCAACACCTGAAGTCGGTGACCCAACCGCAAGGAGGAACCGCCTAAGGTGGGGCTGGTAACTGGGGTG
>81384;tax=k:Bacteria,p:Omnitrophica_OP3,c:AB015559_c,o:AB015559_o,f:AB015559_f,g:AB015559_g,s:AB015559_s
AACGAACGCTGGCGGCGTGGATTAGGCATGCAAGTCGAACGATCCCACACCCAGTTTACTGGGTGTGTGATAGTGGCAAAAGGGTGAGTAACACGTGGGTAACATACCTTCGAAATCGGGATAACTTTGCGAAAGCGAGGCTAATACCGGATAAGACCACGATCCTTAAGGATTGCGGTAAAAGATGGCCTCTATTTATAAGCTGTCATTCGAAGAGTGGCCCGCGTCCTATCAGCTTGTTGGTGAGGTAACGGCCCACCAAGGCATTTGACGGGTAGCTGGTCTGAGAGGATGGTCAGCCACACTGGGACTGAGACACTGCCCAGACTCCTACGGGAGGCTGCAGTCGAGAATCTTTAGCAATGGGCGAAAGCCTGACTATGCGACGCCGCGTGAGCGATGAAGATCTTCGGGTTGTAAAGCTCTGTCAGCCCTGAAAAATGCCTCCGTTTTAATAGGGCGGAAGTTTGATTGTAAGGGCAGAGGAAGCCACGGCTAACTCCGTGCCAGCAGCCGCGGTAATACGGAGGTGGCAAGCGTTGTTCGGATTTATTGGGTGTAAAGGGCATGTAGGTGTCCTAGTAAGTTCTGATTGAAATCCTTCGGCTCAACCGAAGAACGTGTCAGAATACTGCTGGGATTGAGTGCGGAAGGGGAGAACGGAATTCCCGGTGTAAGGGTGAAATCTGTAGATATCGGGAGGAACACCAGTGGCGAAGGCGGTTCTCTGGTCCGCAACTGACACTGAAATGCGAAAGCTAGGGGAGCAAACAGGATTAGATACCCTGGTAGTCCTAGCTGTAAACGATGGGCAGTAGGTGTAGGCCCGCAAGGGTCTGTGCCGCAGTTAACACATTAAGTGCCCCACCTGGGGACTACGGCCGCAAGGTTGAAACTCAAAGGAATTGACGGGGACCCGCACAAGCGGTGGAGCATGTGGTTTAATACGACGCTACGCGTGGAACCTTACCAGGACTTGACACGCTAGAAGTAGAAACCTGAAAGGGGGACGACCCGTTAAATCGGGAACTAGCACAGGTGTTGCATGGCTGTCGTCAGCTCGTGTCGTGAGATGTTGGGTTAAGTCCCGCAACGAGCGCAACCATTGTCTTTAGTTGCTAACTCCGAGTAATCGGGGAGCACTCTAGAGAGACTGCCAGTGTTTAACTGGAGGAAGGCGGAGATGACGTCAAGTCAGTATGGCCCTTATGTCCTGGGCTACACACGTGCTACAATGGCTGGTACAAAGGGCAGCGAATCCGCGAGGAGGAGCAAATCCCAAAAAGCCAGTCTCAGTTCAGATTGAAGGCTGCAATTCGCCTTCATGAAGTTGGAATCGCTAGTAACTGCGCATCAGCTATGGCGCGGTGAATACGTTCCCGGGTCTTGTACACACCGCCCGTCAAGCCACCTGAGTCGAATGCACCCGAAGCCGCCATACCAACCTGCAAGGGGGGAAGGCGTCGAAGGTGTGTTTGGTAAGGAGGGCT
>81385;tax=k:Bacteria,p:Proteobacteria,c:Deltaproteobacteria,o:Nitrospinales,f:Nitrospinaceae,g:Nitrospina,s:AB015560_s
AACGAACGCTGGCGGCGTGCCTAACACATGCAAGTCGAACGAGAAAGTCCCTTCGGGGGCTAGTAAAGTGGCGCAAGGGTGAGTAACACGTGAATAATCTGCCCTCAAACCTGGGATAACTTCGCGAAAGTGAAGCTAATACCGGATAAGACCACGTTTCGCAAGAAACGCGGTAAAAGGAGCCTCAAACTTCATTTGAGGATGAGTTCGCGGACCATTAGCTTGTTGGCGGGATAAAAGCCCACCAAGGCTTCGATGGTTAGCCGGCCTGAGAGGGTGATCGGCCACACTGGAACTGAGACACGGTCCAGACTCCTACGGGAGGCAGCAGTGGGGAATATTGCGCAATGGGCGAAAGCCTGACGCAGCAACGCCGCGTGAGGGATGAAGGCTTTAGGGTTGTAAACCTCTGTCGAATGGGAAGAATTATGACGGTACCATTAAAGGAAGCCCCGGCTAACTCCGTGCCAGCAGCCGCGGTAATACGGAGGGGGCAAGCGTTGTTCGGAATTATTGGGCGTAAAGCGTATGTAGGCGGTTAAATAAGTCAGGTGTGTAAGCCCAGGGCTCAACCCTGGAATTGCATTTGAAACTATTTGACTTGAGGTCGGGAGAGGAAAGCGGAATTCCCAGTGTAGCGGTGAAATGCATTGATATTGGGAAGAACATCGGTGGCGAAGGCGGCTTTCTGGTCCGATTCTGACGCTGAGATACGAAAGCTAGGGGAGCAAACGGGATTAGATACCCCGGTAGTCCTAGCCGTAAACGATGGGTACTAGGTGTAGGGGGTATCGATCCCCTCTGTGTCGCAGCTAACGCATTAAGTACCCCGCCTGGGGAGTACGGTCGCAAGGCTGAAACTCAAAGGAATTGACGGGGGCCCGCACAAGCGGTGGAGCATGTGGTTTAATTCGACGCAACGCGAAGAACCTTACCTGGATTTGACATGCATGGGAAAGCTCTAGAGATAGAGCCCTCTTCGGACTCATGTGCAGGTGCTGCATGGCTGTCGTCAGCTCGTGTCGTGAGATGTTGGGTTAAGTCCCGCAACGAGCGCAACCCCTACCTTTAGTTGCCAGCGAGTCATGTCGGGAACTCTAGAGGGACTGCCGGTGATAAACCGGAGGAAGGTGGGGATGACGTCAAGTCCTCATGGCCTTTATATCCAGGGCTACACACGTGCTACAATGGTCGGTACAAAGAGTTGCAATACCGCGAGGTTGAGCTAATCTCAAAAAACCGATCTCAGTTCGGATTGGAGTCTGCAACTCGACTCCATGAAGCTGGAATCGCTAGTAATCGTGGATCAGCATGCCACGGTGAATACGTTCCCGGGCCTTGTACACACCGCCCGTCACACCATGAAAGCTGGTCGTACCAGAAGTCAACAAGCCAACCCTCACGGGAGGCTACTGCCTAAGGTATGGCTGGTGATCGGGGTG
>81386;tax=k:Bacteria,p:Parcubacteria_OD1,c:Paceibacter_c,o:CP011215_o,f:CP011215_f,g:JQ269257_g,s:AB015569_s
GGTGAACGCTGGCGGCGTGGATGAGGCATGCAAGTCGAATGGGTTTAGACCCATGGCAGACGAGGTAGGAACACGTAGGTACATACCCCAAAGTCAGGGATAATCTGGAGAAATCCAGGATAATACTTGATAGTCTCTTCGGAGTAAAGTTTTAACGCTTTGGGAATGGCCTGCGGTCTATCAGCTTGATGGTAAGGTAACGGCTTACCATGGCTACGACGGATAGGGGAGGTGAGAGCCTGACCCCCACCGATGGAACTGCGACACGGTCCATACTCCTACGGGAGGCCGCAGTCGAGAATCTTCCGCAATGGACGAAAGTCTGACGGAGCGACGCCGCGTGGTGGATGAAGCCTTTAGGGGCGTAAACACCTTTTATGGAGGAGGAATTTTATTGACGTTACTCCATGAATAAGGGGCTCCCAATTCTGTGCCAGCAGGAGCGGTAATACAGAAGCCTCGAGCGTTACCCGGATTTACTGGGCGTAAAGGGTGCGTAGGCGGTTATATTAGTCGGGTGTTAAATCCTGGGGCTCAACCCCAGGCTCGCATTCGAAACGGTATAACTAGAAGAAGTGAGAGGTGAACAGAACTCATGGTGTAGGGGTGAAATCCGTTGATATCATGGGGAATACCAAATGCGAAGGCAGTTCACTGGCACTTTCTTGACGCTGAGGCACGAAAGCGTGGGTAGCGAACGGGATTAGATACCCCGGTAGTCCACGCCCTAAACGCTGTCTGCTAGTTTTTGGGAGTATCGACCCTCTCAGAGACAAAGTTAACACGTTAAGCAGACCGCCTGGGTAGTACGAGCGCAAGCTTAAAACTCAAAGGAATAGACGGGGGCTCGCACAAGCGGTGGAGCGCGTGGCTTAATTCGTCGTTAAGCGATAACCTTACTAAGGCTAGAAACCATACTGCACGCCTAGGGAAACCTAGGAAGTCTTCGAGAGTGTATGGCAGGTGATGCATGGCCGTCGTCAGTTCGTGCTTTGAAGTGTTCCCTTAAGTGGGGAAACGAACGCAACCCTCGTTGCCTGTTATAAGTGTCAGGCGAGACTGCCCCCTCACGGGGGAGGAAGGTGAGGATGACGCCAGGTCAGCATGTCCCTTGATGCCTTGGGCTGCACACACGCTACAATGGGTAGTACAACGGGACGCAATATCGTAAGATGGAGCAAATCCTTATAAAACTATCCCCAGTTCGGATTGAGGTCTGCAACTCGACCTCATGAAGTCGGAATCGCTAGTAATCGCGGAACAGCACGCCGCGGTGAATACGTTCCCGAGCCTTGTACTCACCGCCCGTCAAGTCAGGGGAGTCGGGAGTGCCCGAAGTTCGTGCTTGTCACGACCTACGGTAAGCTCGATAACAAGGACT
>81387;tax=k:Bacteria,p:Proteobacteria,c:Gammaproteobacteria,o:Chromatiales,f:Woeseiaceae,g:Woeseia,s:AB015571_s
ATTGAACGCTGGCGGCATGCCTAACACATGCAAGTCGAACGGTAACAGGCCGTATGGGATCCCTTCGGGGTGACCTTGGCGCTGACGAGTGGCGGACGGGTGAGTAATACTTAGGAATCTGCCCAATAGTGGGGGACAACTCGAGGAAACTCGAGCTAATACCGCATACGCCCTACGGGGGAAAGCGGGGGATCTTCGGACCTCGCGCTATTGGATGAGCCTAAGTTGGATTAGCTTGTTGGTAGGGTAAAGGCCTACCAAGGCGACGATCCGTAGCTGGTCTGAGAGGACGATCAGCCACACTGGGACTGAGACACGGCCCAGACTCCTACGGGAGGCAGCAGTGGGGAATATTGGACAATGGGCGCAAGCCTGATCCAGCAATGCCGCGTGTGTGAAGAAGGCCTGCGGGTTGTAAAGCACTTTCAGTAGAGAAGAAAAGCTTACGGTTAATACCTGTGAGTCTTGACGTAACCTACAGAAGAAGCACCGGCTAACTCCGTGCCAGCAGCCGCGGTAATACGGAGGGTGCAAGCGTTAATCGGAATTACTGGGCGTAAAGCGCGCGTAGGCGGTTTAGTCAGTCGGATGTGAAAGCCCAGGGCTCAACCTTGGAATTGCATTCGATACTGCTTGACTAGAGTATGGTAGAGGGAAGTGGAATTTCCGGTGTAGCGGTGAAATGCGTAGATATCGGAAGGAACACCAGTGGCGAAGGCGACTTCCTGGGTCAATACTGACGGTGAGGTGCGAAAGCGTGGGGAGCAAACAGGATTAGATACCCTGGTAGTCCACGCCGTAAACGATGAGAACTAGATGTTGGGAGGGTTACCTCTCAGTGTCGCAGCTAACGCATTAAGTTCTCCGCCTGGGGAGTACGCCGGCAACGGTAAAACTCAAAGGAATTGACGGGGACCCGCACAAGCGGTGGAGCATGTGGTTTAATTCGATGCAACGCGAAGAACCTTACCTGCCCTTGACATCCTCAGAACTTGTTAGAGATAACTTGGTGCCTTCGGGAATTGAGTGACAGGTGCTGCATGGCTGTCGTCAGCTCGTGTCGTGAGATGTTGGGTTAAGTCCCGCAACGAGCGCAACCCTTGTCCCTAGTTGCCAGCACTTCGGGTGGGAACTCTAGGGAGACTGCCGGTGACAAACCGGAGGAAGGTGGGGACGACGTCAAGTCATCATGGCCCTTATGGGTAGGGCTACACACGTGCTACAATGGCGAGTACAGAGGGTTGCCAGCCAGCAATGGTGAGCCAATCCCTTAAAGCTAGTCGTAGTCCGGATCGGAGTCTGCAACTCGACTCCGTGAAGTCGGAATCGCTAGTAATCGCGAATCAGAATGTCGCGGTGAATACGTTCCCGGGTCTTGTACACACCGCCCGTCACACCATGGAAGTAGGTTGTACCAGAAGTAGGTAGCTTAACCTTCGGGAGGGCGCTTACCACGGTGTGGCTTATGACTGGGGTG
>81388;tax=k:Bacteria,p:Parcubacteria_OD1,c:LCGL_c,o:LCGL_o,f:LCPQ_f,g:AB015577_g,s:AB015577_s
GATGAACGCTGGCGGCGTGTCTAAGGCATGCAAGTCGAACGAGTACCTTCGGGTACTAGTGGCAAACGGGAGAGTAACACATTGGTAACCTACCTCGAAGTTCGGGACAACCCATCGAGAGATGGGCTAATACCGGATGTGCTCTGCATATAATTTATGTAGAGTAAAGATTTATCGCTTCGAGAGGGGCCTATGGTCTATCAGCTTGTTGGTGGGGTAAAAGCCCACCAAGGCAACGACGGATAGCGGGTGTGAGAGCATGACCCGTCTCACTGGGACTGAGACACTGCCCAGACTCCTACGGGAGGCTGCAGTCAAGAATCTTCCCCAATGGCCGAAAGGCTGAGGGAGCGACGCCGCGTGTAGGAAGAAGTCTTTCGGGATGTAAACTACTTTTCTGTGGGAAAAATCAATGATGGTACCACAGGAATAAGGGGCTGCTAACTTCGTGCCAGCAGCAGCGGTAATACGAGGGCCCCGAGCGTTATCCGGATTTATTGGGCGTAAAGAGTTCAAAGGTGGTTTTTTAAGTCTTCGGTTAAATCCTGATGCTCAACATCAGAACCGCCGAGGAAACTATTAAACTTGAGGGTAGGAGAGGTAGACGGAATTGCCGGTGTAGTAGTAAAATGCGTTAATATCGGCAAGAACACCAAAAGCGTAGGCAGTCTACTGGAATAACCCTGACACTCACGAACGAAAGCGTGGGTAGCGAAACGGATTAGATACCCGTGTAGTCCACGCCGTAAACGATGGATACTAGGCATTGGGAGTATTGACCCTTCCAGTGTCGGTTTAAAAGCTAACGCATTAAGTATCCCGCCTGGGGAGTACGGCCGCAAGGCTAAAACTCAAAGGAATTGACGGGAACCCGCACAAGCGGTGGAGCATGTGGTTTAATTCGACGATAACCGAGGAACCTTACCAGGGTTTGAAATCCTAGCTGCTCAGCCATAGAAACATGGCTTCCTTCGAGGGTGCTAGGACAGGTGCTGCATGGCCGTCGTCAGCTCGTGTCGTGAGATCTCGGGTTAAGTCCTTTAACGAGCGCAACCCCCATGGTATGTTAAATATTCATGCCAAACTGCCTCGGATAACGGGGAGGAAGGTGGGGATGACGTCAGATCAGCATGGCCCTTTGACACCCTGGGCTACACACGTGCTACAATGGATGGTACAATAGGCTGCCAAACCGCGAGGTGGAGCTAATCCCATCAAAACTGTCCTCAGTTCGGATTGAAGGCTGCAATTCGCCTTCATGAAGCTGGAATCGCTAGTAATCGCGTATCAGATATGGCGCGGTGAATACGTTCTCGGGTTTTGTACACACCGCCCGTCACGCCAAGAGAGTCGGTAATACCCAAAGTCTCTACATACCGTAGGGCCTAAGGTAGGACCGATGATAGGGGCG
>81389;tax=k:Bacteria,p:Proteobacteria,c:Alphaproteobacteria,o:Rhodospirillales,f:Micavibrio_f,g:PAC000140_g,s:AB015579_s
ATTGAACGCTGGCGGCAGGCCTAACACATGCAAGTCAAACGGCTTCTTCGGAAGCAGTGGCGCACGGGTGCGTAACACGTGGGAATATACCCTTAGGTATGGAATAACGCAGTGAAAACTGTGCTAATACCATATAATATCTCCGGATCAAAGATTTATCGCCTAGGGATTAGCCCGCGTCTGATTAGTTTGTTGGTGAGGTAAAGGCTCACCAAGACTACGATCAGTAGCTAGTCTGAGAGGATGATCAGCCACACTGGAACTGAGACACGGTCCAGACTCCTACGGGAGGCAGCAGTGAGGAATATTGCACAATGGAGGAAACTCTGATGCAGCCATGCCGCGTGAGTGAAGAAGGCCCTAGGGTTGTAAATCTCTTTCAGTAGTGAAGATAATGACGGTAACTACAGAAGAAGCTCCGGCTAACTTCGTGCCAGCAGCCGCGGTAATACGAAGGGAGCGAGCGTTATTCGGAATCACTGGGCTTAAAGCGTGCGTAGGCGGATAGGAAAGTCAGAAGTGAAATCCCAGGGCTCAACCCTGGAACTGCTTTTGAAACTTCCAATCTANAATTCGGTAGAGGCTGATGGAATATCAAGTGTAGAGGTGAAATTCGCAGATATTTGATGGAACACCAGTGGCGAAGGCGATCAGCTGGGCCGATATTGACGCTGAGGTACGAAAGCGTGGGGAGCAAACAGGATTAGATACCCTGGTAGTCCACGCCGTAAACGATGTGTGCTAGTTGTCGGGACCTTAAGGTTTCGGCGACGGAGAGAAATCATTAAGCACACCGCCTGGGGAGTACGGCCGCAAGGCTAAAACTCAAAGGAATTGACGGGGACCCGCACAAGCGGTGGAGCATGTTGTCTAATTCGAAGCAACGCGAAGAACCTTACCTACCCTTGACATACTGGTCGGGAATTTCAGAGATGATTTTCTTCACTTCGGGTGGACCAGATACAGGTGTTGCATGGCTGTCGTCAGCTCGTGTCGTGAGATGTTGGGTTAAGTCCCGCAACGAGCGCAACCCTTATCGTCTGTTGCCATCAGGTTATGCTGGGCACTCTGGCGAGACTGCCGGTGATAAGCCGGAGGAAGGCGGGGACGACGTCAAGTCATCATGGCCCTTACGGGTAGGGCTACAAACGTGCTACAATGGCTGTGACAGTGGGCAGCAAGGTCGCGAGGCCAAGCTAATCTCTAAAAACAGTCTCAGTTCGGATTGTTCTCTGCAACTCGAGAGCATGAAGTTGGAATCGCTAGTAATCGTGGATCAGCATGCCACGGTGAATACGTTCCCGGGTCTTGTACACACCGCCCGTCATATCATGGGAGTTGGCTTTGCCCGAAGATCGTGTGCTAACCTTTTGGAAGCAGCGAGCCACGGTAAGGTCAGCGACTGGGATA
>81390;tax=k:Bacteria,p:Parcubacteria_OD1,c:LCGL_c,o:LCGL_o,f:AB193900_f,g:AB193900_g,s:AB015580_s
GGTGAACGCTGGCGGCATGTTTAAGGCATGCAAGTCGAATGTCCCGTTCGCGGGACATGGCAAACGGGAGAGTAACACATTGGTAACCTACCTCGATCTCGAGAATAACCCGGAGAAATCTGGAATAATACTCGATAGCAATGGGGGGACGCAAGTCATTCCCATTTAAAGATTTATCGGATCGAGAGGGGCCTATGACCCATCAGCTTGTTGGTAAGGTAACTGCTTACCAAGGCTACGACGGGTAGCGGGTGTGAGAGCATGACCCGTCTCACTGGGACTGAGACACTGCCCAGACTCCTACGGGAGGCTGCAGTCAAGAATCTTCCTCAATGGACGAAAGTCTGAAGGAGCAATGCCGCGTGATCGATGAAGCCCCTCGGGGTGTAAAGGTCTTTTATCAGGGACGAATTTGTGACGGTACCTGATGAATAAGTCACTGCTAACTTCGTGCCAGCAGCAGCGGTAATACGAAGGTGGCGAGCGTTACCCGGATTGATTGGGCGTAAAGCGTCCGCAGATGGTTTGATAAGTTTTTGGTCAAATCTTGAGGCTCAACCTCAAGACTGCCAAGGATACTGTCAGACTAGAGACTGGAAGAGGCAAGCGGAATTGCCGGTGTAGTAGTAAAATGCGTTGATATCGGCAGGAACACCAAAAGCGAAGGCAGCTTGCTAGTACAGTTCTGACATTCATGGACGAAAGCGTGGGTAGCGAATGGGATTAGATACCCCAGTAGTCCACGCCGTAAACGATGGGTACTAAGCATTGGGAGTATCGACCCTCTCAGTGCTGTTTAACTAAGCTAACGCCTTAAGTACCCCGCCTGGGAAGTACGGCCGCAAGGCTAAAACTCAAAGGAATTGACGGGAGCCCGCACTAGCGGTGGAGCATGTGGTTTAATTCGACAATAAGCGAGGAACCTTACCAGGGCTTGCCATATAGCTGCACGCACTAAGAAATTAGTGTTTCTTCGAGAGTGCTATACAGGTGCTGCATGGTTGTCGTCAGCTCGTGTCGTGAGATGTTGGGTTAAGTCCCTTAACGAGCGCAACCCTTATCCTATGTTAAATTGTTCATAGGAGACTGCCCCGGTTTAACGGGGAGGAAGGTGAGGATGACGTCAAATCAGCATGGCCCTTATGCCCTGGGCCACACACGTGCTACAATGGCCAGTACAATGAGTCGCAAAACCGTGAGGTGAAGCCAATCTCATCAAAACTGGTCTCAGTTCGGATTGAAGTCTGCAACTCGACTTCATGAAGTTGGAATCGCTAGTAAACGCTGATCAGCTACGCAGCGTTGAATACGTTCTCGGGCTTTGTACACACCGCCCGTCACACCAAGAGAGTCGGTAGCACCCGAAGGCTGACATTAGTTGGACGAAGGTGAAATCGGTGATAGGGGTG
>81391;tax=k:Bacteria,p:Planctomycetes,c:PAC001018_c,o:AB015586_o,f:AB015586_f,g:AB015586_g,s:AB015586_s
AACGAACGTTGGCGGCGTGGATTAGGCATGCAAGTCGAGCGAGAAAGTCCCTTCGGGGGCGAGTACAGCGGCACAAGGGTGAGTAATGCATAGTTAACTTACCCTCGAGACAGGGATAGCTTCGGGAAACTGAAGGTAATACCAGATAACATCAACTTTTTGCATAAGGGTTGATCAAAAGATAGGCGTATTTTCGAATATGTCTTTCGCTCGGGGAGAGGACTATGTCGTATTAGTTTGTTGGCGGGGTAACGGCCCACCAAGACGATGATGCGTAGCCGGACTGAGAGGTTGAACGGCCACACTGGGACTGAGACACTGCCCAGACTCCTACGGGAGGCTGCAGTCGAGAATCTTCCCCAATGGGCGAAAGCCTGAGGGAGCGACGCCGCGTGGAGGATGAAGGCCTTCGGGTTGTAAACTCCTGTCACAGTCTAGGAACCGGCTGGTGTTCATAGCGCCAGTCCTGACCAAGCTGAGAGGAAGCCACTGCTAACTTCGTGCCAGCAGCAGCGGTAATACGAAGGTGGCAAACGTTGTTCGGAATCACTGGGCATAAAGCGTGTGTAGGCGGTTCGGTAAGTGAGGTGTGAAATCCCTGGGCTCAACCCAGGAACTGCGCCTCAAACTGGCGGACTTGAGTATCGGAGGGGTGTGTGGAACTCTTGGTGGAACGGTGAAATGCGTAGATATCAAGAGGAACGCCGGTGGCGAAAGCGACACACTGGCCGAAGACTGACGCTGAGACACGAAAGCTAGGGGAGCAAACAGGATTAGATACCCTGGTAGTCCTAGCCGTAAACGATGGGCACTAGGTAGAAGGGGTTCCGATATTCTTTCTGCTGAAGCTAATGTGTTAAGTGCCCCGCCTGGGGAGTACGGTCGCAAGATTAAAACTCAAAGGAATTGACGGGGGCTCGCACAAGCGGTGGAGCATGTTGTTTAATTCGACGCAACGCGAAGAACCTTACCTGGGTTTGACATGTACGTGGTACGGATCTGAAAGGTGATGGACCCCTCGGGGAGCGTACACAGGTGTTGCATGGCTGTCGTCAGCTCGTGTCGTGAGATGTCGGGTTAAGTCCCATAACGAGCGAAACCCTTGCCGTTAGTTACCAGCGGGTCATGCCGGGGACTCTAGCGGGACTGCCGCGAAAGTAGGAGGAAGGTGGGGACGACGTCAAGTCATCATGGCCCTTACGCCCAGGGCGACAAACGTGCTACAATGGCCGGTACAGAGGGATGCGAGACCGTGAGGTGGAGCCAAACCCACAAAGCCGGTCCCAGTTCGGATAGCAGGCTGCAACTCGACTTCATGAAGCCGGAGTCGCTAGTAATCGTGGATCAGCTATGCCACGGTGAATACGTTCTCGGGGCTTGTACACACCGCCCGTCACATCACGGAAGTCGGTAACACCCGAAGTCAGTGGCCTAACCCTTTACTGGGAGGGAGCTGCCTAAGGTGGGATTGGTAACTGGGATG
>81392;tax=k:Bacteria,p:Rhodothermaeota,c:Rhodothermia,o:Rhodothermales,f:AB015524_f,g:AB015524_g,s:AB015587_s
GACGAACGCCGGCGGCGGGCTTAACACATGCAAGTCGAACGAGAAGCCAGAGCTTGCTCTGGTGGACAGTGGCGCACGGGTGAGTAACGCGTAGGCAACCTGCCCCTAGAATCGGAATAACTTCGGGAAACCGATGCTAATACCGAATAACATCTTAGAGTCGCATGACTCATAGATCAAAACTCCGGTGTCTAGGGATGGGCCTGCGTAAGATTAGGTAGTTGGTGAGGTAACGGCTCACCAAGCCGACGATCTTTAGCTGGTCTGAGAGGATGATCAGCCACACTGGCACTGAGACACGGGCCAGACTCCTACGGGAGGCAGCAGTGAGGAATATTGCGCAATGGGGGAAACCCTGACGCAGCCACGCCGCGTGGTGGATGACACCCCTATTGGGCGTAAACACCTTTTATGAGAGAAGAAGGCCTTACTCGGTAAGGTTTGACGGTACCTCATGAATAAGCACCGGCTAACTCCGTGCCAGCAGCCGCGGTAATACGGAGGGTGCAAGCGTTGTCCGGAATCACTGGGTGTAAAAGGTGTGTAGGCGGAGCTGTAAGTCAGAGGTGAAATCCTACGGCTCAACCGTAGAACTGCCTTTGATACTGCAGCCCTTGAATATCGGAGAGGTTGCTGGAATTCGTGGTGTAGCGGTGAAATGCGTAGATATCACGAGGAACACCAGAGGCGTAGGCGGGCAACTGGACGATTATTGACGCTGAGGCACGAAAGCGTGGGGAGCAAACAGGATTAGATACCCTGGTAGTCCACGCCGTAAACGATGGATGCTCGGTGTTGCCCCTTTTTTGGGGCAGTGCCTAAGCTAACGCGTTAAGCATCCCACCTGGGGAGTACGCTCGCAAGAGTGAAACTCAAAGGAATTGACGGGGGCCCGCACAAGCGGTGGAGCATGTGGCTTAATTCGATGCAACGCGAAGAACCTTACCTGGGCTCGAACGCTATCTGACAGGCCCCGAAAAGGGTCCTTCTTCGGACGGATAGCGAGGTGCTGCATGGCTGTCGCCAGCTCGTGTCGTGAGATGTTGGGTTAAGTCCCGCAACGAGCGCAACCCCTATTACTAGTTACCAGCACGTTATGGTGGGGACTCTAGTGAGACTGCCTGCGCAAGCAGTGAGGAAGGTGGGGACGACGTCAAGTCATCATGGCCCTTATGCCCAGGGCTGCACAGGTGCTACAATGGTCGGTACAATGGGCTGCCACCTCGTGAGAGGGAGCGAATCCACAAAGCCGATCTCAGTTCGGATTGTAGTCTGCAACTCGACTACATGAAGCCGGAATCGCTAGTAATCGCGTATCAGCAACGACGCGGTGAATACGTTCCCGGGCCTTGTACACACCGCCCGTCAAGCCATGGAAGCTGAGGGTACCCAACGTCCGTGACCCGACCGTAAGGAGGGAGCGGCCTAAGGTAAAATTAGTGACTGGGGCT
>81393;tax=k:Bacteria,p:Bacteroidetes,c:Cytophagia,o:Cytophagales,f:Imperialibacter_f,g:Imperialibacter,s:AB015937_s
GATGAACGCTAGCGGCAGGCCTAATACATGCAAGTCGAGGGGCAGCACGGTCTTCGGACTGGTGGCGACCGGCGCACGGGTGCGTAACGCGTATGCAATTTGCCCATTACTGGGGGATAGCCCGGGGAAACCCGGATTAATACCCCATAGTACCATTTGATGGCATCTGAAGATGGTTAAAGATTTATTGGTAATGGATGAGCATGCGTCTGATTAGTTAGTTGGTGAGGTAACGGCTCACCAAGACGATGATCAGTAGGGGGTCTGAGAGGATGATCCCCCACACTGGAACTGAGACACGGTCCAGACTCCTACGGGAGGCAGCAGTAGGGAATATTGGTCAATGGGCGAGAGCCTGAACCAGCCATGCCGCGTGCAGGATGACGGCCTTCTGGGTTGTAAACTGCTTTTCTACAGGAAGAAAAAGGTCTTGCGAGACATATTGACGGTACTGTAGGAATAAGCACCGGCTAACTCCGTGCCAGCAGCCGCGGTAATACGGAGGGTGCAAGCGTTGTCCGGATTTATTGGGTTTAAAGGGTGCGTAAGCGGCTAATTAAGTCAGTGGTGAAAGCCTGTAGCTCAACTATAGAATTGCCATTGATACTGGTTAGCTTGAGTTCGGTTGACGTAAGCGGAATGGATAGTGTAGCGGGTGAGAATGCATAGATATTATCCAGAACACCGATAGCGAAGGCAGCTTACTGGGCCGATACTGACGCTGAGGCACGAAAGCATGGGGAGCGAACAGGATTAGATACCCTGGTAGTCCATGCTGTAAACGATGATCACTCGCTGTTGGCGATATACCGTTCAGCGGCCAAGCGAAAGCGTTAAGTGATCCACCTGGGGAGTACGCTCGCAAGAGTGAAACTCAAAGGCATTGACGGGGGTCCGCACAAGCGGTGGAGCATGTGGTTTAATTCGATGATACGCGAGGAACCTTACCTGGGCTCGAATGGTACCGGAATGATCCAGAAATGGGTCAGTCTTCGGACTGGTATCAAGGTGCTGCATGGCTGTCGTCAGCTCGTGCCGTGAGGTGTTGGGTTAATCCCCCAACGAGCGCAACCCTTATGTTAGTTGCCAGCACATTATGGTGGGGACTCTCACAAGACTGCTTACGCAAGTAGAGAGGAACGAGGCGACGACGTCAAGTCATCATGGCCCTTACGCCCAGGGCTACACACGTGCTACAATGGCGTATACAGAGGGTAGCGAGCGGGTGACCGTAAGCCAATCTCGGAAAGTACGTCTCAGTTCGGATCGGAGTCTGCAACTCGACTCCGTGAAGTTGGAATCGCTAGTAATCGCGCATCAGCAATGGCGCGGTGAATACGTTCCCGGACCTTGTACACACCGCCCGTCAAGCCATGGGAGTTGGAGAGACCTGAAGATAGTAACCATCTAGGAGCTATTTAGGGTTAAACCAGCGACTGGGGCT
>81394;tax=k:Bacteria,p:Proteobacteria,c:Gammaproteobacteria,o:Pseudomonadales,f:Moraxellaceae,g:Psychrobacter,s:Psychrobacter_pacificensis
ATTGAACGCTGGCGGCAGGCTTAACACATGCAAGTCGAGCGGAAACGATGATAGCTTGCTATTAGGCGTCGAGCNGCGGACGGGTGAGTAATACTTAGGAATCTACCTAGTAGTGGGGGATAGCTCGGGGAAACTCGAATTAATACCGCATACGTCTACGGGAGAAAGCAGGGGNTCATTAGACCTTGCGCTATTAGATGAGCCTAAGTCGGATTAGCTAGATGGTGGGGTAAAGGCCTACCATGGCGACGATCTGTAGCTGGTCTGAGAGGATGATCAGCCACACCGGGACTGAGACACGGCCCGGACTCTACGGGAGGCAGCAGTGGGGAATATTGGACAATGGNGGGAACCCTGATCCAGCCATGCCGCGTGTGTGAAGAAGGCCTTTTGGTTGTAAAGCACTTTAAGCAGTGAAGAAGACTCTTCGGTTAATACCCGGGGACGATGACATTAGCTGCAGAATAAGCACCGGCTAACTCTGTGCCAGCAGCCGCGGTAATACAGAGGGTGCAAGCGTTAATCGGAATTACTGGGCGTAAAGCGAGCGTAGGTGGCTTGATAAGTCAGATGTGAAATCCCCGGGCTTAACCTGGGAACTGCATCTGAAACTGTTAGGCTAGAGTAGGTGAGAGGGAAGTAGAATTTCAGGTGTAGCGGTGAAATGCGTAGAGATCTGAAGGAATACCGATGGCGAAGGCAGCTTCCTGGCATCATACTGACACTGAGGCTCGAAAGCGTGGGTAGCAAACAGGATTAGATACCCTGGTAGTCCACGCCGTAAACGATGTCTACTAGTCGTTGGGTCCCTTGAGGACTTAGTGACGCAGCTAACGCAATAAGTAGACCGCCTGGGGAGTACGGCCGCAAGGTTAAAACTCAAATGAATTGACGGGGGCCCGCACAAGCGGTGGAGCATGTGGTTTAATTCGATGCAACGCGAAGAACCTTACCTGGTCTTGACATACACAGAATCTTGTAGAGATACGAGAGTGCCTTCGGGAATTGTGATACAGGTGCTGCATGGCTGTCGTCAGCTCGTGTCGTGAGATGTTGGGTTAAGTCCCGCAACGAGCGCAACCCTTGTCCTTAGTTACCAGCACTTCGGGTGGGAACTCTAAGGATACTGCCAGTGACAAACTGGAGGAAGGCGGGGACGACGTCAAGTCATCATGGCCCTTACGACCAGGGCTACACACGTGCTACAATGGTAGGTACAGAGGGCAGCTACACAGCGATGTGATGCGAATCTCAAAAAGCCTATCGTAGTCCAGATTGGAGTCTGCAACTCGACTCCATGAAGTAGGAATCGCTAGTAATCGCGGATCAGAATGCCGCGGTGAATACGTTCCCGGGCCTTGTACACACCGCCCGTCACACCATGGGAGTTGATTGCACCAGAAGTGGTTAGCCTAACTTAGTGAGGGCGATCACCACGGTGTGGTCGATGACTGGGGTG
>81395;tax=k:Bacteria,p:Proteobacteria,c:Alphaproteobacteria,o:Rhizobiales,f:Prosthecomicrobium_f,g:Prosthecomicrobium,s:Prosthecomicrobium_pneumaticum
AACGAACGCTGGCGGCAGGCCTAACACATGCAAGTCGAACGCCCCGCAAGGGGAGTGGCAGACGGGTGAGTAACGCGTGGGAACCTACCCAAAGGTGCGGAACAACCAAGGGAAACTTTGGCTAATACCGCATGTGCCCTTCGGGGGAAAGATTTATCGCCTTTGGATGGGCCCGCGTCGGATTAGCTAGTTGGTGAGGTAACGGCTCACCAAGGCGACGATCCGTAGCTGGTCTGAGAGGATGATCAGCCACACTGGGACTGAGACACGGCCCAGACTCCTACGGGAGGCAGCAGTGGGGAATATTGGACAATGGGCGCAAGCCTGATCCAGCCATGCCGCGTGAGTGATGACGGCCCTAGGGTTGTAAAGCTCTTTCAGCGGGGAAGATAATGACGGTACCCGCAGAAGAAGCCCCGGCTAACTTCGTGCCAGCAGCCGCGGTAATACGAAGGGGGCAAGCGTTGTTCGGAATCACTGGGCGTAAAGCGTACGTAGGCGGATTGTTAAGTCAGGGGTGAAAGCCCGAGGCTCAACCTCGGAACTGCCTTTGATACTGGCAATCTTGAGTCCGGGAGAGGTGAGTGGAATGCCGAGTGTAGAGGTGAAATTCGTAGATATTCGGCGGAACACCAGTGGCGAAGGCGGCTCACTGGCCCGGAACTGACGCTGAGGTACGAAAGCGTGGGGAGCAAACAGGATTAGATACCCTGGTAGTCCACGCCGTAAACGATGGATGCTAGCCGTTGGGCAGCTTGCTGTTCGGTGGCGCAGCTAACGCATTAAGCATCCCGCCTGGGGAGTACGGTCGCAAGATTAAAACTCAAAGGAATTGACGGGGGCCCGCACAAGCGGTGGAGCATGTGGTTTAATTCGAAGCAACGCGCAGAACCTTACCAGCTCTTGACATGCCCGGCTAGCTGCAGAGATGCAGGGTTCCCTTCGGGGACCGGGACACAGGTGCTGCATGGCTGTCGTCAGCTCGTGTCGTGAGATGTTGGGTTAAGTCCCGCAACGAGCGCAACCCTCGCCCTTAGTTGCCATCATTGAGTTGGGCACTCTAAGGGGACTGCCGGTGATAAGCCGAGAGGAAGGTGGGGATGACGTCAAGTCCTCATGGCCCTTACGGGCTGGGCTACACACGTGCTACAATGGCGGTGACAATGGGCAGCGAAGGGGTGACCCGGAGCTAATCTCAAAAAGCCGTCTCAGTTCGGATTGCACTCTGCAACTCGAGTGCATGAAGTTGGAATCGCTAGTAATCGCAGATCAGCATGCTGCGGTGAATACGTTCCCGGGCCTTGTACACACCGCCCGTCACACCATGGGAGTTGGGTTTACCCGAAGGCAGTGCGCCAACCGCAAGGAGGCAGCTGACCACGGTAGGCTCAGCGACTGGGGTG
>81396;tax=k:Bacteria,p:Bacteroidetes,c:Flavobacteria,o:Flavobacteriales,f:Flavobacteriaceae,g:AB017597_g,s:AB017597_s
GATGAACGCTAGCGGCAGGCTTAACACATGCAAGTCGAGGGGTAACAGAGTAGCTTGCTACTGCTGACGACCGGCGCACGGGTGCGTAACGCGTATACAATCTGCCTTGTACTGAGGGATAGCCTTTGGAAACGAAGATTAATACCTCATAGTATTGCGACATCGCATGGTGATGCAATTAAAGGTTACGGTACAAGATGAGTATGCGTCCTATTAGCTAGATGGAGTGGTAACGGCACCCCATGGCAACGATAGGTAGGGGCCCTGAGAGGGGGATCCCCCACACTGGTACTGAGACACGGACCAGACTCCTACGGGAGGCAGCAGTGAGGAATATTGGACAATGGAGGCAACTCTGATCCAGCCATGCCGCGTGCAGGAAGACTGCCCTATGGGTTGTAAACTGCTTTTATACAGGAAGAAACAGAACTACGTGTAGTTCCTTGACGGTACTGTAAGAATAAGGATCGTCTAACTCCGTGCCAGCACCCGCGGTAATACGGAGGATCCAAGCGTTATCCGGAATCATTGGGTTTAAAGGGTCCGTAGGTGGATAATTAAGTCAGAGGTGAAATCCTGCAGCTCAACTGTAGAATTGCCTTTGATACTGGTTGTCTTGAGTTATTATGAAGTAGTTAGAATATGTAGTGTAGCGGTGAAATGCATAGATATTACATAGAATACCAATTGCGAAGGCAGATTACTAATAATATACTGACACTGATGGACGAAAGCGTGGGGAGCGAACAGGATTAGATACCCTGGTAGTCCACGCCGTAAACGATGGTCACTAGCTGTTCGGACTTCGGTCTGAGTGGCTAAGCGAAAGTGATAAGTGACCCACCTGGGGAGGACGTTCGCAAGAATGAAACTCAAAGGAATTGACGGGGGCCCGCACAAGCGGTGGAGCATGTGGTTTNCTTCGATGATACGCGAGGAACCTCACCAGGGTTTAAATGTAGATTGACAGGTTTAGAGATAGACTTTTCTTCGGTCAATCAACAAGGTGCTGCATGGTTGTCGTCAGCTCGTCCCGTGAGGTGTCAGGTTAAGTCCTATAACGAGCGCACCCCCTGTTGTTAGTTGCCATCGANTCATGTCGGGAACTCTAACAAGACTGCCGGTGCACACCGTGAGGAAGGTGGGGATGACGTCAAATCATCACGGCCCTTACGTCCTGGGCTACACACGTGCTACAATGGTAGGGACAGAGAGCAGCCACGTCGCGAGGCGGAGCGAATCTATAAACCCTATCACAGTTCGGATCGGAGTCTGCAACTCGACTCCGTGAAGCTGGAATCGCTAGTAATCGCATATCAGCCATGATGCGGTGAATACGTTCCCGGGCCTTGTACACACCGCCCGTCAAGCCATGGAAGCTGGGAGTGCCTGAAGTCCGTCACCGCGAGGAGCGGCCTAGGGTAAAATCGGTAACTAGGGCT
>81397;tax=k:Bacteria,p:Actinobacteria,c:Actinobacteria_c,o:Streptosporangiales,f:Streptosporangiaceae,g:Microbispora,s:Microbispora_corallina
GACGAACGCTGGCGGCGTGCTTAACACATGCAAGTCGAGCGGAAAGGCCCTTCGGGGTACTCGAGCGGCGAACGGGTGAGTAACACGTGAGTAACCTGCCCCTGACTCTGGGATAAGCCTGGGAAACCGGGTCTAATACCGGATATGACACATGGTCGCATGAGCGGTGTGTGGAAAGTTTTTTCGGTTGGGGATGGGCTCGCGGCCTATCAGCTTGTTGGTGGGGTGATGGCCTACCAAGGCGACGACGGGTAGCCGGCCTGAGAGGGCGACCGGCCACACTGGGACTGAGACACGGCCCAGACTCCTACGGGAGGCAGCAGTGGGGAATATTGCGCAATGGGCGGAAGCCTGACGCAGCGACGCCGCGTGGGGGATGACGGCCTTCGGGTTGTAAACCTCTTTCAGCAGGGACGAAGTTGACGTGTACCTGTAGAAGAAGCGCCGGCTAACTACGTGCCAGCAGCCGCGGTAATACGTAGGGCGCAAGCGTTGTCCGGAATTATTGGGCGTAAAGAGCTCGTAGGTGGCTTGTTGCGTCTGCCGTGAAAGCCCGTGGCTTAACTACGGGTCTGCGGTGGATACGGGCAGGCTAGAGGCTGGTAGGGGCAAGCGGAATTCCTGGTGTAGCGGTGAAATGCGCAGATATCAGGAGGAACACCGGTGGCGAAGGCGGCTTGCTGGGCCAGTTCTGACGCTGAGGAGCGAAAGCGTGGGGAGCGAACAGGATTAGATACCCTGGTAGTCCACGCTGTAAACGTTGGGCGCTAGGTGTGGGGGTCTTCCACGATTCCTGTGCCGTAGCTAACGCATTAAGCGCCCCGCCTGGGGAGTACGGCCGCAAGGCTAAAACTCAAAGGAATTGACGGGGGCCCGCACAAGCGGCGGAGCATGTTGCTTAATTCGACGCAACGCGAAGAACCTTACCAAGGTTTGACATACACCGGAAACCTTTNGAGACGGAGGCCTCCTTTGGACTGGTGTACAGGTGGTGCATGGCTGTCGTCAGCTCGTGTCGTGAGATGTTGGGTTAAGTCCCGCAACGAGCGCAACCCTTGTTCCATGTTGCCAGCACGCCTTCGGGTGGTGGGGACTCATGGGAGACTGCCGGGGTCAACTCGGAGGAAGGTGGGGATGACGTCAAGTCATCATGCCCCTTATGTCTTGGGCTGCAAACATGCTACAATGGTCGGTACAGAGGGTTGCGATGCCGTGAGGTGGAGCGAATCCCTAAAAGCCGGTCTCAGTTCGGATTGGGGTCTGCAACTCGACCCCATGAAGTCGGAGTCGCTAGTAATCGCAGATCAGCAACGCTGCGGTGAATACGTTCCCGGGCCTTGTACACACCGCCCGTCACGTCACGAAAGTCGGCAACACCCGAAGCCCGTGGCCCAACCACTTGTGGGGGGAGCGGTCGAAGGTGGGGCTGGCGATTGGGACG
>81398;tax=k:Bacteria,p:Actinobacteria,c:Actinobacteria_c,o:Streptomycetales,f:Streptomycetaceae,g:Streptomyces,s:Streptomyces_armeniacus
GACGAACGCTGGCGGCGTGCTTAACACATGCAAGTCGAACGATGAAGCCGCTTCGGTGGTGGATTAGTGGCGAACGGGTGAGTAACACGTGGGCAATCTGCCCTGCACTCTGGGACAAGCCCTGGAAACGGGGTCTAATACCGGATATGACTGCCGGCCGCATGGCCTGGTGGTGGAAAGCGTTAGTGGTGCAGGATGAGCCCGCGGCCTATCAGCTTGTTGGTGGGGTGATGGCCTACCAAGGCGACGACGGGTAGCCGGCCTGAGAGGGCGACCGGCCACACTGGGACTGAGACACGGCCCAGACTCCTACGGGAGGCAGCAGTGGGGAATATTGCACAATGGGCGGAAGCCTGATGCAGCGACGCCGCGTGAGGGATGACGGCCTTCGGGTTGTAAACCTCTTTCAGCAGGGAAGAAGCTTTTATCGGTGACGGTACCTGCAGAAGAAGCACCGGCTAACTACGTGCCAGCAGCCGCGGTAATACGTAGGGTGCGAGCGTTGTCCGGAATTATTGGGCGTAAAGAGCTCGTAGGCGGCGTGTCACGTCGGATGTGAAAGCCCGGGGCTTAACCCCGGGTCTGCATTCGATACGGGCTCGCTAGAGTTCGGTAGGGGAGATCGGAATTCCTGGTGTAGCGGTGAAATGCGCAGATATCAGGAGGAACACCGGTGGCGAAGGCGGATCTCTGGGCCGATACTGACGCTGAGGAGCGAAAGCGTGGGGAGCGAGCAGGATTAGATACCCTGGTAGTCCACGCCGTAAACGTTGGGAACTAGGTGTGGGCGACATTCCACGTCGTCCGTGCCGCAGCTAACGCATTAAGTTCCCCGCCTGGGGAGTACGGCCGCAAGGCTAAAACTCAAAGGAATTGACGGGGGCCCGCACAAGCGGCGGAGCATGTGGCTTAATTCGACGCAACGCGAAGAACCTTACCAAGGCTTGACATATGCCGGACACTCCTGGAGACAGGGGCTCCCTTTGGGCCGGTGTACAGGTGGTGCATGGCTGTCGTCAGCTCGTGTCGTGAGATGTTGGGTTAAGTCCCGCAACGAGCGCAACCCTTATCCTGTGTTGCCAGCACGCCCTTCGGGGTGGTGGGGACTCACGGGAGACTGCCGGGGTCAACTCGGAGGAAGGTGGGGACGACGTCAAGTCATCATGCCCCTTATGTCTTGGGCTGCACACGTGCTACAATGGCCGGTACAATGAGCTGCGAGGCCGTAAGCGGAGCGAATCTCAAAAAGCCGGTCTCAGTTCGGATTGGGGTCTGCAACTCGACCCCATGAAGTCGGAGTCGCTAGTAATCGCAGATCAGCATTGCTGCGGTGAATACGTTCCCGGGCCTTGTACACACCGCCCGTCACGTCACGAAAGTCGGTAACACCCGAAGCCGGTGGCCCAACCCCTTGGGGAGGGAATCGTCGAAGGTGGGACTGGCGATTGGGACG
>81399;tax=k:Bacteria,p:Firmicutes,c:Clostridia,o:Clostridiales,f:Clostridiaceae,g:Clostridium,s:Eubacterium_budayi
GACGAACGCTGGCGGCGTGCCTAACACATGCAAGTCGAGCGATGAAGTTTCCTTCGGGAAACGGATTAGCGGCGGACGGGTGAGTAACACGTGGGTAACCTGCCTCATAGAGGGGAATAGCCTCCCGAAAGGGAGATTAATACCGCATAACATTGCAGTTTCGCATGAAACAGCAATTAAAGGAGCAATCCGCTATGAGATGGACCCGCGGCGCATTAGCTAGTTGGTAAGGTAATGGCTTACCAAGGCGACGATGCGTAGCCGACCTGAGAGGGTGATCGGCCACATTGGGACTGAGACACGGCCCAGACTCCTACGGGAGGCAGCAGTGGGGAATATTGCACAATGGGGGAAACCCTGATGCAGCAACGCCGCGTGAGTGATGACGGTCTTCGGATTGTAAAGCTCTGTCTTTGGGCACGATAATGACGTACCCAAGGAGGAAGCCACGGCTAACTACGTGCCAGCAGCCGCGGTAATACGTAGGTGCCGAACGTTGTCCGGATTTACTGGCCGTAAAGGGAGCGTAGGCGGATTTTTAAGTGGGATGTGAAATACCCGGGCTCAACCTGGGTGCTGCATTCCAAACTGGGAATCTAGAGTGCAGGAGGGGAGAGTGGAATTCCTAGTGTAGCGGTGAAATGCGTAGAGATTAGGAAGAACACCAGTGGCGAAGGCGACTCTCTGGACTGTAACTGACGCTGAGGCTCGAAACGTGGGGAGCGAACAGGATTAGATACCCTGGTAGTCCACGCCGTAAACGATGAATACTAGGTGTAGGGGTTTCAACACCTCTGTGCCGCCCTAACGCATTAAGTATTCCGCCTGGGGAGTACGGTCGCAAGATTAAAACTCAAAGGAATTGACGGGGGCCCGCACAAGTAGCGGAGCATGTGGTTTAATTCGAAGCAACGCGAAGAACCTTACCTAGACTTGACATCCTCTGCATTACCCTTAATCGGGGAAGTTCCTTCGGGAACAGAGTGACAGGTGGTGCATGGTTGTCGTCAGCTCGTGTCGTGAGATGTTGGGTTAAGTCCCGCAACGAGCGCAACCCCTATTGTTAGTTGCTACCATTAAGTTGAGCACTCTAGCGAGACTGCCTGGGTTAACCAGGAGGAAGGTGGGGATGACGTCAAATCATCATGCCCCTTATGTCTAGGGCTACACACGTGCTACAATGGCAAGTACAGAGAGATGCAATACCGCGAGGTGGAGCTAAACTTCAAAACTTGTCTCAGTTCGGATTGTAGGCTGAAACTCGCCTACATGAAGCTGGAGTTACTAGTAATCGCGAATCAGCATGTCGCGGTGAATACGTTCCCGGGCCTTGTACACACCGCCCGTCACACCATGAGAGTTGGCAATACCCAAAGTTCGTGAGCTAACGCGTAAGCAGGCAGCTACCTAAGGTAGGGTCAGCGATTGGGGTG
>81400;tax=k:Bacteria,p:Firmicutes,c:Clostridia,o:Clostridiales,f:Clostridiaceae,g:Clostridium,s:Eubacterium_multiforme
GACGAACGCTGGCGGCGTGCCTAACACATGCAAGTCGAGCGATGAAGTTTCTTCGGGAAACGGATTAGCGGCGGACGGGTGAGTAACACGTGGGTAACCTGCCTTGTAGAGGGAAATAGCCTTCCGAAAGGAAGATTAATACCGCATAATATTGTACCTTCGCATGAAGGAACAATTAAAGGAGCAATCCGCTACAAGATGGACCCGCGGCGCATTAGCTAGTTGGTAAGGTAATGGCTTACCAAGGCGACGATGCGTAGCCGACCTGAGAGGGTGATCGGCCACATTGGGACTGAGACACGGCCCAGACTCCTACGGGAGGCAGCAGTGGGGAATATTGCACAATGGGGGAAACCCTGATGCAGCAACGCCGCGTGAGTGATGACGGTCTTCGGATTGTAAAGCTCTGTCTTTGGGACGATAATGACGTACCCAAGAAGGAAGCCACGGCTAACTACGTGCCAGCAGCCGCGGTAATACGTAGGTGGCGAGCGTTGTCCGGATTTACTGGGCGTAAAGGGAGCGTAGGCGGATTCTTAAGTGGGATGTGAAATACTCGGGCTCAACCTGAGTGCTGCATTCCAAACTGGGAATCTAGAGTGCAGGAGGGGAGAGTGGAATTCCTAGTGTAGCGGTGAAATGCGTAGAGATTAGGAAGAACACCAGTGGCGAAGGCGACTCTCTGGACTGTAACTGACGCTGAGGCTCGAAAGCGTGGGGAGCAAACAGGATTAGATACCCTGGTAGTCCACGCCGTAAACGATGAATACTAGGTGTAGGGGTTTAAACACCTCTGTGCCGCCCTAACGCATTAAGTATTCCGCCTGGGAGTACGGTCGCAAGATTAAAACTCAAAGAAATTGACGGGGGCCCGCACAAGTAGCGGAGCATGTGGTTTAATTCGAAGCAACGCGAAGAACCTTACCTAGACTTGACATCTTCTGCATTACCCTTAATCGGGGAAGTTCTTCGGGAACAGAATGACAGGTGGTGCATGGTTGTCGTCAGCTCGTGTCGTGAGATGTTGGGTTAAGTCCCGCAACGAGCGCAACCCCTATTGTTAGTTGCTACCATTAAGTTGAGCACTCTAGCGAGACTGCCCGGGTTAACCGGGAGGAAGGTGGGGATGACGTCAAATCATCATGCCCCTTATGTCTAGGGCTACACACGTGCTACAATGGCAAGTACAGAGAGATGCAATACCGTGAGTGGAGCTAAACTTCAAAACTTGTCTCAGTTCGGATTGTAGGCTGAAACTCGCCTACATGAAGCTGGAGTTACTAGTAATCGCGAATCAGCATGTCGCGGTGAATACGTTCCCGGGCCTTGTACACACCGCCCGTCACACCATGAGAGTTGGCAATACCCAAAGTTCGTGAGCTAACGCGTAAGCAGGGGCAGCCACCTAAGGTAGGGTCAGCCATTTGGGTG
>81401;tax=k:Bacteria,p:Firmicutes,c:Clostridia,o:Clostridiales,f:Clostridiaceae,g:Clostridium,s:Eubacterium_nitritogenes
GACGAACGCTGGCGGCGTGCCTAACACATGCAAGTCGAGCGATGAAGTTTCCTTCGGGAAACGGATTACCGCCGGACGGGTGAGTAACACGTGGGTAACCTGCCTCATAGAGGGGAATAGCCTCCCGAAAGGGAGATTAATACCGCATAACATTGCAGTTTCGCATGAAACAGCAATTAAAGGAGCAATCCGCTATGAGATGGACCCGCGGCGCATTAGCTAGTTGGTAAGGTAATGGCTTACCAAGGCGACGATGCGTAGCCGACCTGAGAGGGTGATCGGCCACATTGGGACTGAGACACGGCCCAGACTCCTACGGGAGGCAGCAGTGGGGAATATTGCACAATGGGGGAAACCCTGATGCAGCAACGCCGCGTGAGTGATGACGGTCTTCGGATTGTAAAGCTCTGTCTTTGGGACGATAATGACGTACCCAAGGAGGAAGCCACGGCTAACTACGTGCCAGCAGCCGCGGTAATACGTAGGTGGCGAGCGTTGTCCGGATTTACTGGGCGTAAAGGGAGCGTAGGCGGATTTTTAAGTGGGATGTGAAATACCCGGGCTCAACCTGGGTGCTGCATTCCAAACTGGGAATCTAGAGTGCAGGAGGGGAGAGTGGAATTCCTAGTGTAGCGGTGAAATGCGTAGAGATTAGGAAGAACACCAGTGGCGAAGGCGACTCTCTGGACTGTAACTGACGCTGAGGCTCGAAAGCGTGGGGAGCGAACAGGATTAGATACCCTGGTAGTCCACGCCGTAAACGATAAATACTAGGTGTAGGGGTTTAAACACCTCTGTGCCGCCCTAACGCATTAAGTATCCCGCCTGGGAAGTACGGTCGCAAGATTAAAACTCAAAGGAATTGACGGGGGCCCGCACAAGTAGCGGAGCATGTGGTTTAATTCGAAGCAACGCGAAGAACCTTACCTAGACTTGACATCCTCTGCATTACCCTTAATCGGGGAAGTTCTTCGGGAACAGAGTGACAGGTGGTGCATGGTTGTCGTCAGCTCGTGTCGTGAGATGTTGGGTTAAGTCCCGCAACGAGCGCAACCCCTATTGTTAGTTGCTACCATTAAGTTGAGCACTCTAGCGAGACTGCCTGGGTTAACCAGGAGGAAGGTGGGGATGACGTCAAATCATCATGCCCCTTATGTCTAGGGCTACACACGTGCTACAATGGCAAGTACAGAGAGATGCAATACCGCGAGGTGGAGCTAAACTTCAAAACTCGTCTCAGTTCGGATTGTAGGCTGAAACTCGCCTACATGAAGCTGGAGTTACTAGTAATCGCGAATCAGCATGTCGCGGTGAATACGTTCCCGGGCCTTGTACACACCGCCCGTCACACCATGAGAGTTGGCAATACCCAAAGTTCGTGAGCTAACGCGTAAGCAGGGGCAGCCACCTAAGGTAGGGTTCAGCCATTTGGTG
>81402;tax=k:Bacteria,p:Proteobacteria,c:Alphaproteobacteria,o:Sphingomonadales,f:Sphingomonadaceae,g:Sphingomonas,s:Sphingomonas_oligophenolica
AATGAACGCTGGCGGCATGCCTAACACATGCAAGTCGAACGAAGCCTTCGGGCTTAGTGGCGCACGGGTGCGTAACGCGTGGGAATCTGCCCTTGGGTTCGGAATAACAGCGAGAAATTGCTGCTAATACCGGATGATGACGTAAGTCCAAAGATTTATCGCCCAAGGATGAGCCCGCGTAGGATTAGCTAGTTGGTGAGGTAAAGGCTCACCAAGGCGACGATCCTTAGCTGGTCTGAGAGGATGATCAGCCACACTGGGACTGAGACACGGCCCAGACTCCTACGGGAGGCAGCAGTGGGGAATATTGGACAATGGGCGAAAGCCTGATCCAGCAATGCCGCGTGAGTGATGAAGGCCTTAGGGTTGTAAAGCTCTTTTACCCGGGATGATAATGACAGTACCGGGAGAATAAGCTCCGGCTAACTCCGTGCCAGCAGCCGCGGTAATACGGAGGGAGCTAGCGTTATTCGGAATTACTGGGCGTAAAGCGCACGTAGGCGGCTTTGTAAGTTAGAGGTGAAAGCCTGGAGCTCAACTCCAGAATTGCCTTTAAGACTGCATCGCTTGAATCCAGGAGAGGTGAGTGGAATTCCGAGTGTAGAGGTGAAATTCGTAGATATTCGGAAGAACACCAGTGGCGAAGGCGGCTCACTGGACTGGTATTGACGCTGAGGTGCGAAAGCGTGGGGAGCAAACAGGATTAGATACCCTGGTAGTCCACGCCGTAAACGATGATAACTAGCTGTCGGGGCTCTTAGAGCTTCGGTGGCGCACTAACGCATTAAGTTATCCGCCTGGGGAGTACGGCCGCAAGGTTAAAACTCAAAGGAATTGACGGGGGCCTGCACAAGCGGTGGAGCATGTGGTTTAATTCGAAGCAACGCGCAGAACCTTACCAGCGTTTGACATGTCCGGACGATTTCCAGAGATGGATCTCTTCCCTTCGGGGACTGGAACACAGGTGCTGCATGGCTGTCGTCAGCTCGTGTCGTGAGATGTTGGGTTAAGTCCCGCAACGAGCGCAACCCTCGTCTTTAGTTGCCATCATTTAGTTGGGCACTCTAAAGAAACCGCCGGTGATAAGCCGGAGGAAGGTGGGGATGACGTCAAGTCCTCATGGCCCTTACGCGCTGGGCTACACACGTGCTACAATGGCGGTGACAGTGGGCAGCAATCCCGCAAGGGTGAGCTAATCTCCAAAAGCCGTCTCAGTTCGGATTGTTCTCTGCAACTCGAGAGCATGAAGGCGGAATCGCTAGTAATCGCGGATCAGCATGCCGCGGTGAATACGTTCCCAGGCCTT
>81403;tax=k:Bacteria,p:Actinobacteria,c:Actinobacteria_c,o:Streptosporangiales,f:Streptosporangiaceae,g:Nonomuraea,s:Nonomuraea_longicatena
GACGAACGCTGCGGCGTGCTTAACACATGCAAGTCGAGCGGAAAGGCCCTTCGGGGTACTCGAGCGGCGAACGGGTGAGTAACACGTGAGCAACCTGCCCCTGACTCTGGGATAAGCCCGGGAAACCAGGTCTAATACCGGATACGACACACCCCGGCATCGGGCGTGTGTGGAAAGTTTTTTCGGTCGGGGATGGGCTCGCGGCCTATCAGCTTGTTGGTGGGGTAGTGGCCTACCAAGGCGACGACGGGTAGCCGGCCTGAGAGGGCGACCGGCCACACTGGGACTGAGACACGGCCCAGACTCCTACGGGAGGCAGCAGTGGGGAATATTGCGCAATGGGCGGAAGCCTGACGCAGCGACGCCGCGTGGGGGATGACGGCCTTCGGGTTGTAAACCTCTTTCAGCAGGGACGAAATTGACGTGTACCTGCAGAAGAAGCGCCGGCTAACTACGTGCCAGCAGCCGCGGTAATACGTAGGGCGCAAGCGTTGTCCGGAATCATTGGGCGTAAAGAGCTCGTAGGTGGCTGGTCGCGTCCGCCGTGAAAGCCCGCAGCTTAACTGCGGGTCTGCGGTGGATACGGGCCGGCTAGAGGTAGGCAGGGGCAAGTGGAATTCCTGGTGTAGCGGTGAAATGCGCAGATATCAGGAGGAACACCGGTGGCGAAGGCGGCTTGCTGGGCCTTACCTGACGCTGAGGAGCGAAAGCGTGGGGAGCGAACAGGATTAGATACCCTGGTAGTCCACGCTGTAAACGTTGGGCGCTAGGTGTGGGGGTCTTCCACGATCTCCGTGCCGGAGCTAACGCATTAAGCGCCCCGCCTGGGGAGTACGGCCGCAAGGCTAAAACTCAAAGGAATTGACGGGGGCCCGCACAAGCGGCGGAGCATGTTGCTTAATTCGACGCAACGCGAAGAACCTTACCAAGGCTTGACATCGCCCGGACAGCCGCGGAGACGCGGTCTTCTTCGGATCGGGTGACAGGTGGTGCATGGCTGTCGTCAGCTCGTGTCGTGAGATGTTGGGTTAAGTCCCGCAACGAGCGCAACCCTTGCTCCATGTTGCCAGCACGCCAGGTTTCCTGGTGGTGGGGACTCATGGGGGACTGCCGGGGTCAACTCGGAGGAAGGTGGGGATGACGTCAAGTCATCATGCCCCTTATGTCTTGGGCTGCAAACATGCTACAATGGCCGGTACAGAGGGCTGCTAAGCCGTGAGGCGGAGCGAATCCCTAAAAGCCGGTCTCAGTTCGGATTGGGGTCTGCAACTCGACCCCATGAAGTCGGAGTCGCTAGTAATCGCAGATCAGCAACGCTGCGGTGAATACGTTCCCGGGCCTTGTACACACCGCCCGTCACGTCACGAAAGTCGGCAACACCCGAAGCCCGTGGCCCAACCACCTTGTGTGGGGGGAGCGGTCGAAGGTGGGGCTGGCGATTGGGACC
>81404;tax=k:Bacteria,p:Proteobacteria,c:Gammaproteobacteria,o:Aeromonadales,f:Aeromonadaceae,g:Oceanimonas,s:Oceanimonas_doudoroffii
GAACGCTGGCGGCAGGCCTAACACATGCAAGTCGAGCGGCAGCGGGAAAGTAGCTTGCTACTTTTGCCGGCGAGCGGCGGACGGGTGAGTAATGCTTGGGGATCTGCCCGGTCGAGGGGGATAACCGTTGGAAACGACGGCTAATACCGCATACGCCCTACGGGGGAAAGCAGGGGACCTTCGGGCCTTGCGCGATTGGATGAACCCAAGTGAGATTAGCTAGTTGGTGAGGTAACGGCTCACCAAGGCGACGATCTCTAGCTGGTCTGAGAGGATGACCAGTCACACTGGGACTGAGACACGGCCCAGACTCCTACGGGAGGCAGCAGTGGGGAATATTGCACAATGGGGGAAACCCTGATGCAGCCATGCCGCGTGTGTGAAGAAGGCCTTCGGGTTGTAAAGCACTTTCAGTGGTGAGGAAAGGAGGTTGGCTAATACCTGGCCTCTGTGACGTTAACCACAGAAGAAGCACCGGCTAACTCCGTGCCAGCAGCCGCGGTAATACGGAGGGTGCAAGCGTTAATCGGAATAACTGGGCGTAAAGCGCACGCAGGCGGTTTGTTAAGCCAGATGTGAAAGCCCCGGGCTCAACCCGGGAACTGCATTTGGAACTGGCAGACTAGAGTCTTGGAGAGGGGGGTAGAATTTCCGGTGTAGCGGTGAAATGCGTAGAGATCGGAAGGAATACCAGTGGCGAAGGCGGCCCCCTGGCCAAAGACTGACGCTCAGGTGCGAAAGCGTGGGGAGCAAACAGGATTAGATACCCTGGTAGTCCACGCCGTAAACGATGTCAACTTGAAGTCTGTGCCATTTGAGCGCGGGTTTCGGAGCTAACGCGTTAAGTTGACCGCCTGGGGAGTACGGCCGCAAGGTTAAAACTCAAATGAATTGACGGGGGCCCGCACAAGCGGTGGAGCATGTGGTTTAATTCGATGCAACGCGAAGAACCTTACCTACCCTTGACATACAGCGAACTTGGCAGAGATGCCTTGGTGCCTTCGGGAACGCTGATACAGGTGCTGCATGGCTGTCGTCAGCTCGTGTCGTGAGATGTTGGGTTAAGTCCCGCAACGAGCGCAACCCTTGTCCTTTGTTGCCAGCGATTCGGTCGGGAACTCAAAGGAGACTGCCGGTGATAAACCGGAGGAAGGTGGGGACGACGTCAAGTCATCATGGCCCTTACGGGTAGGGCTACACACGTGCTACAATGGCGCGTACAGAGGGCGGCGAACCAGTGATGGTAAGCGAATCCCAAAAAGCGCGTCGTAGTCCGGATCGGAGTCTGCAACTCGACTCCGTGAAGTCGGAATCGCTAGTAATCGTGGATCAGAATGCCACGGTGAATACGTTCCCGGGCCTTGTACACACCGCCCGTCACACCATGGGAGTGGGTTGCTCCAGAAGTAGATAGCTTAACCTTCGGGAGGGCGTTTACCACGGAGTGATTCATGACTGGGGTG
>81405;tax=k:Archaea,p:AAG_p,c:MHVG2_c,o:AB019714_o,f:AB019714_f,g:AB019714_g,s:AB019714_s
TGGGTGCTATCGGGCTTGCAAAAGACATGCAAGTCGTACGTCTGTCGATTCGTCGGCAGGCGTGGCGAAAGGCTCAGTAACACGTCGTCAATCTGCCCTGCGGAGGGGGATAACCTCGGGAAACTGAGACTAATCCCCCATAGGTATGGACACCTGGAATGGGCCAATACCGAAAGGAGTCTATGACTCCACCGCAGGATGAGGCAGCGGCCGATTAGCTAGTAAGTGATGTAACGGATCACTTAGGCAATGATCGGTAGGGGCTATGAGAGTAGGCGCCCCGAGAGGGATACTGAGACACTGATCCCAGCGCTACGGCGTGCAGCAGTCGGGAATCGTGTCCAATGCGCGAAAGCGTGAGACCGCGAGCCCGAGTGCTAGGGAAACCCCTAGCTGTGATGGAGTGTGCAAAGCTCCAACAGCAAGCAGAGGGCAAGGCTGGTGCCAGCCGCCGCGGTAAAACCAGCTCTGCGAGTGCCTAGGACGATTATTGGGCTTAAAGCATCCGTACCGGTCCGGTAGGTCCTTGATCAAATCTGCAAGCTCAACTTGTAGGCTGTCAAGGATACCGCCGGACTAGGGAATAGGAGAGGGCGACGGTACTGCGGGGGAAGCGGTGAAATGCGTTGATCCCCGCAGGACCCACAGTGGCGAAGGCGGTCGCCTAGAATATCTCCGACGGTGATGGATGAAAGCCAGGGGAGCGAAAGGGATTAGAGACCCCTGTAGTCCTGGCTGTAAACGATGAGGACTAGGTGTTGGTCATGGCCAAGGGCCTGGTCAGTGCCGAAGGGAAACTATTAAGTCCTCCGCCTGGGGAGTACGGTCGCAAGGCTGAAACTTAAATGAATTGACGGGAAAGCGCCACAAGGGATGGAATGTGTGGCTTAATTCGACTCAACGCGAGGAAACTCACCTGGAGCGACTGACAAATGTGAGTCAGGCTGAAGACCTTACTCGAATAAGTCAGAGAGGTAGTGCATGGCCGTCTCAAGCTCGTGCCGTGAGGTGTGCTCTTAAGTGAGTAAACGAGCGAGACCCGCGCCCCTATTTGCTAAGAGCGAGCTACGGCTCGGCTGAGGACAATAGGGGGATCGCCACCGACTAAGGTGGATGAAAGTGCGGGCCACGGCAGGTCAGTATGCTCCGAATCTCCAGGGCTGCACACGCATTACAATGGACGGGACAATGAGATGCGACCCCGAAAGGGGAAGCGGACCTCCAAACCCGTCCGTAGTAGGGATCGAGGTCTGCAACCGACCTCGTGAACGCGGAACCCCTAGTATCCGCGTGCCAACATCGCGCGGAGAATGCGTCCACGCTTTTTGTACACACCGCCCGTCGTTGCTGGGGAGTGCGGTTCGGTTGAGGCTGGGCTGATTCAGTTCAGTCGAAATTGGGCCGCGCAACAAAGCA
>81406;tax=k:Archaea,p:AAG_p,c:MHVG1_c,o:AB019717_o,f:AB019717_f,g:AB019717_g,s:AB019717_s
GACTGGCGTGGGGTTGGGATTAAGACATGCAAGTCGTGGGAAGGTGGTTGGACCTTTCCGGCGAACGGCTCAGTAACACGTGGTCAACCTGCCCCGTGGAGGCGGATAACCACGGGAAACTGTGGATAAACCGCCGTAGGGAATGGCTTCTGGAATGAGCTTTTCCCGATAGAGGACAAGCCCTTGCCGCTTGTTCCTGCCACGGGATGGGGCCGCGGCCGATTAGCTCGTAGGTGGTGTAACGGACCACCTAGGCTATGATCGGTACGGGTTGTGAGAGCAATACCCCGGAGAAGGGGACTGAGACAAGGCCCCTAGCGCTACGGCGTGCAGCAGTTACGAAACCTCCCCCATGCGCGAAAAGCGTGAGGGGGTCCGCCCCAGTGGCATCCTAACGGGTGCCTGTTGGCGAGCCTACAAAGCTCGTCGAGGAAGGAGAGGGCAAGACCGGTGCCAGCCGCCGCGGTAAAACCGGCTCTCCGACTGGGTCGGGACGTTTGTTGGGCCTAAAGCGTCCGTAAGCCGGGCTAGTAAGTCCCCGGTTAAATCTAACGGCTTAACCGTTAGACTGCTGGGGATACTACTAGCCTAGGGACTGGGAGAGGTGGGGGGTATTCCCTGGGGAGCGGTAAAATGCTAAGATCCAGGGAGGACCCCCGGTGGCGAAGGCGCCCCACTGGAACAGGTCCGACGGTGAGGGACGAAAGCCAGGGGAGCGAACCGGATTAGATACCCGGGTAGTCCTGGCCGTAAACGATGGCGGCTAGGTGTTGCACGTGTCATGAACTCGTGCAGTGCCGAAGGGAAGCCGTTAAGCCGCCCGCCGGGGGAGTACGGTCGCAAGGCTGAAACTTAAAGGAATTGGCGGGGAGGCACCACCAGGCGTGGAGCGTGTGGTTCAATTGGATTCAACGCCGGGAAACTTACCAGGGGAGACAGCTGGATGAGGGACAGGCTGATGGCCTTTCCTGACTAGCTGAGAGGTGCTGCATGGCCGTCGCCAGCTCGTGCCGTGAGGTGTCCGGTTAAGTCCGGCAACGAGCGAGACCCGTGCCCCCAGTTGCCAAGGAGCCCTTCGGGGCTGCCGGGTACTCTGGGGGGACCGCCAGCGTTTAAGCTGGAGGAAGGAGCGGGCCACGGCAGGTCAGTATAGCCCGAATCCCTTGGGCCACACACGCGCTACAATGGCCGGGACAGTGGGATGCAACTCCGAAAGGAGAAGCCAATCCCTAAACCCGGTCGCAGTTGGGATCGAGGGTTGCAACCCACCCTTCGTGAACGTGGAATGCCTAGTACGGGCGTGTCAACATAGCGCCCGGAATACGTCCCCGCCTCTTGCACACACCGCCCGTCGTTCCAGGGGATCTCGGGGTTGCTTGAGGCAGCCTCTTTAATGGGGTTGTCGAAAGCGGCCTCGGAGACTCGGGA
>81407;tax=k:Archaea,p:MBGB_p,c:MHVG3_c,o:AB019718_o,f:AB019718_f,g:AB019718_g,s:AB019718_s
[truncated: 99,609,085 more chars]
